# Supplementary material for: Pim1 Serves as a Therapeutic Target for Inflammatory Arthritis via Mitochondrial Metabolism and Th17 Cell Differentiation
Source: Research (Wash D C). 2026 Feb 27;9:1137. doi: 10.34133/research.1137 (PMC12946387; doi:10.34133/research.1137)
Supplement: Supplementary 1 — Figs. S1 to S8 Tables S1 to S4 Data files S1 to S3 [file research.1137.f1.zip]

Archive with 5 entries (5 files):
- Data file 1.xlsx
- Data file 2.xlsx
- Data file 3.xlsx
- Original data values for experiments in this study.xlsx
- Supplemental material.docx
