# Supplementary material for: Pim1 Serves as a Therapeutic Target for Inflammatory Arthritis via Mitochondrial Metabolism and Th17 Cell Differentiation
Source: Research (Wash D C). 2026 Feb 27;9:1137. doi: 10.34133/research.1137 (PMC12946387; doi:10.34133/research.1137)
Supplement: Supplementary 1 — Figs. S1 to S8 Tables S1 to S4 Data files S1 to S3 [file research.1137.f1.zip › Data file 1.xlsx]

## Sheet: gene_expression
st_gene_id	gene_id	gene_symbol	fpkm_AZD_1	fpkm_AZD_2	fpkm_AZD_3	fpkm_AZD_4	fpkm_CD4_1	fpkm_CD4_2	fpkm_CD4_3	fpkm_CD4_4	fpkm_Th17_1	fpkm_Th17_2	fpkm_Th17_3	fpkm_Th17_4
G9606_9266	2323	FLT3LG	52.2	49.57	74.41	61.51	51.9	53.17	49.59	48.33	36.8	38.55	48.05	55.57
G9606_9392	90459	ERI1	13.95	14.86	14.89	15.68	6.69	6.87	7.23	7.48	14.26	16.98	13.95	13.17
G9606_4009	79595	SAP130	15.04	14.57	15.83	17.44	15.37	14.38	18.15	15.06	16.03	15.92	16.96	16.6
G9606_4181	10927	SPIN1	10.72	12.27	11.5	11.9	15.75	16.21	16.04	17.06	14.08	14.94	17.75	18.12
G9606_32562	7475	WNT6	0.06	0.16	0.09	0.06	0.07	0.07	0.03	0.03	0	0.06	0.04	0.06
G9606_16727	8879	SGPL1	9.37	10.02	8.95	8.74	8.5	15.13	9.39	14.55	6.58	7.63	7.69	6.68
G9606_16935	51450	PRRX2	2.07	1.61	1.74	1.77	0	0	0	0	1.06	0.95	1.32	1.32
G9606_4384	390940	PINLYP	2.91	3.61	2.57	3.87	0.53	0.72	0.32	0.52	4.26	2.86	3.84	3.73
G9606_3976	1211	CLTA	94.18	90.03	101.85	90.6	32.77	54.69	36.99	52.14	72.15	75.65	85.11	82.69
G9606_23441	51399	TRAPPC4	43.74	42.62	51.1	34.93	21.24	18.48	18.49	17.78	33.3	31.13	38.1	26.65
G9606_7997	102723623	LOC102723623	0.17	0.46	0.26	0.25	0.26	0.82	0.4	0.98	0.08	0.5	0.34	0.38
G9606_1798	57470	LRRC47	21.94	22.69	23.62	22.54	26.89	24.29	25.56	26.26	19.44	19.25	20.86	22
G9606_3067	91966	CXorf40A	13.95	14.91	13.73	14.5	11.52	12.2	12.14	10.85	20.66	20.09	17.4	18.97
G9606_25755	8200	GDF5	0.09	0.07	0.03	0.03	0.14	0.18	0.22	0.11	0.02	0.06	0.04	0.13
G9606_631	8470	SORBS2	0.01	0	0.01	0.03	0	0	0	0.01	0	0	0	0
G9606_1021	79848	CSPP1	3.85	4.59	4.74	4.59	7.21	6	7.83	6.82	3.62	3.68	4.23	3.71
G9606_8819	5533	PPP3CC	19.71	19.75	20.07	18.88	33.52	28.79	31.3	32.59	21.21	22.72	19.59	19.58
G9606_4534	54926	UBE2R2	24.26	25.14	23.17	22.95	20.3	21.59	20.72	21.03	32.18	32.48	27.81	31.33
G9606_30907	11181	TREH	0	0	0	0	0	0	0	0.03	0	0	0	0
G9606_10460	51429	SNX9	78.43	74.29	63.58	69.17	23.09	20.35	26.16	25.74	127.33	114.59	108.19	121.01
G9606_3808	10288	LILRB2	0.11	0.16	0.22	0.23	3.47	19.38	3.55	17.38	0.02	0.11	0.1	0.19
G9606_17078	944	TNFSF8	4.45	5.82	7.66	11.37	24.49	26.88	25.89	26.72	6.27	8.23	6.82	11.86
G9606_23486	10293	TRAIP	11.29	12.16	12.41	11.87	2.15	2.01	2.02	1.8	9.97	8.49	10.32	8.24
G9606_26667	1810	DR1	33.99	37.25	35.43	40.86	20.92	18.95	21.75	25.73	31.3	33.2	35.13	37.32
G9606_2226	91156	IGFN1	0	0	0	0	0	0	0	0.01	0	0.01	0	0
G9606_30603	166	AES	340.75	337.93	309.82	311.86	536.04	476.15	511.71	516.09	318.82	402.58	358.52	391.69
G9606_6948	26049	FAM169A	3.48	3.64	3.1	3.18	5.07	4.8	5.19	4.65	3.38	3.25	3.52	2.48
G9606_33839	11197	WIF1	0	0.12	0	0	0	0	0.03	0	0.07	0.02	0.03	0
G9606_33898	10683	DLL3	0.84	0.47	1.18	0.67	0.02	0.05	0.06	0.08	0.8	0.71	1	0.63
G9606_16887	284996	RNF149	40.33	40.78	39.22	42.36	59.63	64.65	61.49	69.92	49.35	52.58	44.93	59.08
G9606_6340	282679	AQP11	0.47	0.67	0.69	0.66	1.11	0.74	1.64	1.18	0.91	0.82	0.8	0.55
G9606_16623	84987	COX14	28.18	26.56	21.73	25.56	20.55	20.38	13.57	14.74	20.89	24.56	22.26	23.16
G9606_26136	23520	ANP32C	0.17	0	0	0	0.08	0.18	0	0.09	0	0	0	0
G9606_22948	285782	CAGE1	0.1	0.08	0.08	0.09	0.11	0.07	0.1	0.08	0.04	0.14	0.06	0.04
G9606_382	56935	SMCO4	19.69	19.9	12.52	18.48	2.84	3.87	1.2	2.97	31.61	24.31	17.91	27.44
G9606_17479	157807	CLVS1	0.07	0.03	0.07	0.04	0.29	0.18	0.11	0.2	0.07	0.08	0.16	0.15
G9606_5330	7066	THPO	0	0	0	0	0	0	0	0.07	0	0.03	0	0
G9606_18007	1311	COMP	0.02	0.02	0	0	0.02	0	0	0	0	0.04	0	0
G9606_20385	100505767	SPDYE18	0.08	0.44	0.32	0.26	0.8	0.77	0.36	0.85	0.31	0.48	0.55	0.08
G9606_8713	1030	CDKN2B	0.41	0.44	0.51	0.63	0.05	0.68	0.36	0.14	0.62	0.99	0.52	0.71
G9606_19208	8545	CGGBP1	44.65	52.19	46.65	47.77	63.89	54.48	69.29	60.4	48.17	50.02	52.39	50.09
G9606_14226	10575	CCT4	129.98	118.62	130	121.43	49.08	50.68	47.75	49.95	93.91	79.7	92.39	81.18
G9606_11184	10663	CXCR6	3.43	5.95	5.26	8.38	1.84	4.24	3.28	7.78	7.68	16.66	13.5	21.99
G9606_16224	85378	TUBGCP6	16.46	17.02	17.15	17.6	54.38	47.17	59.32	42.71	15.68	18.23	18.11	17.61
G9606_14968	374	AREG	1.43	1.1	1.57	1.05	0.23	0.27	0.09	0.05	4.08	4.16	4.69	3.37
G9606_6319	51816	ADA2	1.09	1.21	1.58	1.59	39.26	73.72	43.05	65.66	1.23	2.15	2.06	3.67
G9606_27085	84687	PPP1R9B	42.91	51.06	42.4	47.14	49.69	62.32	51.68	65.15	39.03	54.73	48.99	50.97
G9606_180	79830	ZMYM1	1.25	1.05	1.52	1.68	6.53	5.64	6.36	6.45	1.59	1.39	1.4	2.03
G9606_3917	6871	TADA2A	12.69	12.29	12.46	13.44	6.06	7.62	7.4	7.31	12.17	13.17	12.7	10.74
G9606_14972	142	PARP1	91.15	93.01	89.03	85.98	42.11	46.52	44.91	44.68	88.57	97.59	92.72	83.86
G9606_20193	2629	GBA	30.1	32.17	31.27	33.25	23.28	34.62	22.68	34.72	27.19	26.82	29.81	29.83
G9606_18550	122773	KLHDC1	1.27	1.24	1.21	1.7	6.69	5.55	7.1	7.03	1.59	1.64	2.13	2.42
G9606_4676	6262	RYR2	0.04	0.02	0.03	0.13	0	0	0	0	0.04	0.08	0.06	0.1
G9606_33044	84418	CYSTM1	16.42	15.27	14.39	13.53	6.19	9.42	4.89	7.51	16.88	11.99	10.21	11.74
G9606_33509	102724995	LOC102724995	0	0	0	0	0	0	0.17	0	0	0	0	0
G9606_32429	9936	CD302	1.35	1.74	1	1.63	3.31	8.98	2.68	7.39	1.01	1.16	1.43	1.04
G9606_9712	2531	KDSR	18.26	20.08	20.78	19.16	15.39	18.34	17.13	17.56	11.43	12.59	13.13	11.32
G9606_10471	6038	RNASE4	1.6	1.32	0.86	1.39	0.91	1.32	0.43	1.12	2.86	2.41	1.16	1.59
G9606_21063	1959	EGR2	62.19	70.42	52.12	63.27	3.12	13.7	4.68	5.27	49.07	47.84	54.39	48.45
G9606_11931	1804	DPP6	0	0	0.03	0	0.03	0.14	0.14	0.13	0.01	0.05	0	0
G9606_5878	9666	DZIP3	4	4.57	4.17	4.6	2.85	3.42	4.29	3.97	7.42	7.1	5.88	6.45
G9606_10344	8774	NAPG	9.43	8.87	9.28	8.96	10.76	8.91	9.46	9.37	9.68	8.17	7.85	8.14
G9606_4500	955	ENTPD6	20.2	17.95	18.75	19.51	36.69	30.34	35.19	31.39	16.93	17.12	15.59	16.71
G9606_9551	79675	FASTKD1	13.01	12.36	13.17	10.38	8.41	7.85	8.36	6.64	14.36	12.9	12.68	13.09
G9606_17956	90550	MCU	6.81	6.94	7	7.24	4.41	6.39	4.5	5.72	7.31	7.19	6.56	6.55
G9606_16098	6905	TBCE	15.59	13.46	18.41	14.69	7.7	7.17	8.16	8.61	13.82	12.34	14.91	13.64
G9606_33917	107984751	LOC107984751	0.15	0.14	0.16	0.15	0.44	0.29	0.33	0.32	0.14	0.25	0.14	0.18
G9606_32202	890	CCNA2	68.99	58.7	64.91	56.16	1.46	1.7	1.85	1.35	65.15	54.7	61.47	44.67
G9606_17568	51807	TUBA8	1.41	1.89	1.02	1.77	1.06	1.48	1.63	1.37	1.16	1.51	1.35	1.31
G9606_9587	55677	IWS1	27.96	31.05	27.8	30.07	20.47	19.86	20.84	21.41	25.03	24.93	26.25	23.64
G9606_16241	2525	FUT3	0.05	0.03	0.11	0.06	0.36	0.24	0.27	0.24	0.18	0.16	0.08	0.1
G9606_7098	10564	ARFGEF2	10.19	10.95	10.88	12.07	14.35	12.24	15.77	12.84	8.91	9.86	10.03	9.26
G9606_18277	101927262	LOC101927262	0.02	0.06	0	0.1	0.19	0.12	0.2	0.07	0.1	0	0.02	0.1
G9606_24492	27246	RNF115	18.38	20.57	19.35	21.54	15.34	14.06	16.69	16.19	15.96	18.3	19.04	20.11
G9606_31916	55901	THSD1	0.76	0.62	0.7	0.73	1.59	1.41	1.89	1.54	0.76	0.53	0.66	0.86
G9606_17454	3036	HAS1	0.08	0.03	0	0.03	0.19	0.13	0.08	0.14	0	0	0	0.05
G9606_18702	90850	ZNF598	36.61	36.51	38.45	36.61	32	30.83	33.68	28.19	23.74	27.32	28.48	24.68
G9606_2321	256815	C10orf67	1.03	0.97	0.25	0.29	0.48	0.28	0.12	0.08	0.62	0.51	0.62	0.21
G9606_30378	9435	CHST2	5.19	5.74	3.57	3.68	1.68	3.51	2.11	1.92	9.88	14.9	9.27	11.45
G9606_28610	8968	HIST1H3F	0	0.37	0.24	0.12	0	0	0	0	0.24	0.61	0.15	0.49
G9606_2959	9852	EPM2AIP1	5.1	6.75	5.48	5.81	13.88	11.24	15.19	13.51	5.7	6.47	5.93	6.5
G9606_34282	22934	RPIA	29.52	25.48	32.2	30.74	18.25	15.12	16.52	13.71	24.23	19.06	24.42	21.47
G9606_18174	8723	SNX4	19.02	21.31	20.9	19.85	7.39	7.98	7.38	8.18	14.59	14.19	15.73	14.63
G9606_14205	131118	DNAJC19	18.1	16.93	19.5	17.41	16.99	14.12	16.3	13.67	15.49	14.42	17.17	15.77
G9606_23118	1203	CLN5	10.12	8.61	9.93	7.93	16.7	14.04	14.67	13.97	8.96	7.82	8.88	7.87
G9606_14681	25809	TTLL1	4.03	3.68	3.62	4.02	3.85	3.6	3.28	3.57	4.53	5.09	4.19	6.14
G9606_31286	80273	GRPEL1	18.58	15.73	19.43	15.19	8.77	9.01	8.28	9.45	15.59	12.84	13.39	11.42
G9606_12257	79782	LRRC31	0	0	0	0.02	0	0	0.02	0.02	0	0	0	0
G9606_4811	149840	SHLD1	6.41	7.5	7.48	5.91	10.61	10.31	12.49	10.88	9.18	11.12	10.62	10.58
G9606_18316	387882	C12orf75	38.1	38.56	38.75	45.95	3.16	4.85	3.64	5.61	51.84	50.68	50.81	56.93
G9606_7627	55665	URGCP	10.4	9.8	10.95	10.2	11.69	10.42	11.28	11.03	9.45	9.01	9.73	10.39
G9606_12791	168667	BMPER	0	0	0.02	0	0.02	0	0	0	0.03	0.03	0.02	0.03
G9606_26628	26019	UPF2	19.16	19.07	19.81	20.79	20.16	17.06	20.54	20.33	17.92	16.52	18.28	16.49
G9606_11144	221443	OARD1	19.54	19.52	22.2	19.6	13.8	13.02	13.56	13.6	25.3	22.54	20.14	19.63
G9606_18588	57216	VANGL2	0.13	0.1	0.1	0.2	0.01	0.04	0.11	0.21	0.37	0.45	0.39	0.31
G9606_1086	9564	BCAR1	0.61	0.62	0.24	0.31	0.36	0.32	0.22	0.25	0.7	0.84	0.21	0.17
G9606_28208	336	APOA2	0	0	0.12	0	0	0	0	0	0	0	0	0.12
G9606_8088	5064	PALM	0	0.02	0	0	0	0	0	0	0.02	0	0	0.02
G9606_2933	219854	TMEM218	3.37	3.44	3.2	3.42	4.22	3.9	4.15	4.36	3.52	3.38	3.76	3.39
G9606_420	23761	PISD	13.89	14.06	14.05	13.58	14.05	14.15	12.81	13.51	12	12.51	11.49	11.02
G9606_35227	55096	EBLN2	2.19	2.49	2.5	2.76	5.43	4.36	6.59	5.25	3.08	2.92	3.72	3.96
G9606_22985	55954	ZMAT5	20.14	17.16	17.7	17.71	15.58	14.08	11.49	13.07	17.29	18.15	19.12	20.23
G9606_8134	1497	CTNS	18.51	24.18	26.07	29.23	12.78	15.5	11.53	13.43	8.45	9.93	11.08	11.3
G9606_6027	92017	SNX29	3.52	3.55	3.68	4.08	6.2	6.32	7.55	7.53	6.07	8.37	7.75	8.37
G9606_17693	5510	PPP1R7	62.24	58.1	57.2	57.15	32.74	31.61	30.55	36.54	63.51	66.36	60.04	61.26
G9606_11440	11338	U2AF2	104.75	108.35	111.43	108.33	90.33	91	95.79	81.07	82.07	92.59	96.51	84.38
G9606_19118	114327	EFHC1	0.87	0.85	0.85	1.01	2.07	1.86	2.56	1.77	0.89	0.81	0.99	1.07
G9606_20689	389792	IER5L	1.56	1.51	1.17	1.73	2.91	4.18	2.98	4.02	2.96	3.29	2.95	4.35
G9606_33286	5430	POLR2A	75.39	82	78.75	76.31	58.26	51.85	62.99	48.6	75.31	78.98	84.94	77.85
G9606_2538	7482	WNT2B	0.07	0.15	0.11	0.13	0.26	0.33	0.36	0.36	0.26	0.3	0.16	0.27
G9606_31622	8802	SUCLG1	41.57	39.86	41.8	38.35	20.58	22.93	20.83	21.25	37.92	38.91	38.36	36.17
G9606_21632	91752	ZNF804A	0	0	0	0	0.02	0.43	0.08	0.1	0	0	0.01	0
G9606_22746	7270	TTF1	12.49	11.89	12.55	12.28	10.47	8.87	10.31	10.64	14.27	13.48	13.46	12.58
G9606_10538	3798	KIF5A	2.18	2.66	2.32	2.47	0.39	0.44	0.57	0.46	2.67	2.89	2.97	2.82
G9606_30453	100132874	LOC100132874	0.01	0.01	0.01	0	0.03	0.03	0.01	0	0.05	0.04	0.02	0
G9606_27656	5443	POMC	1.3	1.53	1.76	2.05	1.43	1.58	1.62	0.99	1.56	2.38	1.32	2.47
G9606_35642	1363	CPE	0.1	0.14	0.08	0.04	0.13	0.04	0.35	0.04	0.06	0.06	0.07	0.04
G9606_2633	93426	SYCE1	0	0.26	0	0	0	0.42	0	0.09	0	0.26	0	0.04
G9606_3904	147906	DACT3	1.72	1.81	2.21	2.34	0.02	0.12	0.07	0.18	1.53	1.56	2.21	1.88
G9606_22049	57585	CRAMP1	7.31	8.14	7.96	8.29	9.56	9.83	9.1	9.49	6.71	7.41	8.31	7.86
G9606_22989	100631383	FAM47E-STBD1	0	0.06	0	0.03	0	0	0	0	0	0	0.08	0
G9606_19172	9114	ATP6V0D1	42.68	47.69	43.03	43.7	24.28	45.72	24.17	44.02	30.8	37.77	37.92	42.76
G9606_26152	138429	PIP5KL1	0.74	0.64	0.61	0.55	0.54	0.35	0.84	0.6	1.85	1.58	0.91	1.26
G9606_458	157680	VPS13B	4.94	5.19	4.82	5.25	8.63	6.26	9.59	7.97	5.17	7.06	5.8	6.13
G9606_15210	29887	SNX10	21.49	26.26	40.04	32	3.82	8.15	6.58	7.24	21.44	22.73	30.6	24.26
G9606_9508	83637	ZMIZ2	46.57	53.52	48.79	55.09	49.31	58.14	57.95	42.8	40.29	45.8	47.56	46.3
G9606_29241	84839	RAX2	0.3	0.47	0.37	0.48	0.85	0.76	0.61	0.85	0.22	0.27	0.21	0.47
G9606_10483	57645	POGK	29.17	29.46	31.01	28.41	22.3	22.63	23.39	21.21	20.96	22.06	24.53	20.15
G9606_9052	339983	NAT8L	0.29	0.21	0.24	0.27	0.02	0.04	0.04	0.02	0.34	0.2	0.24	0.24
G9606_7148	54511	HMGCLL1	0.15	0.09	0.18	0.14	0.8	0.59	0.58	0.35	0.12	0.24	0.12	0.16
G9606_2995	2266	FGG	0	0.03	0.06	0	0	0.07	0.03	0	0	0.03	0	0.06
G9606_8605	107984974	LOC107984974	6.42	7.29	6.35	7.07	12.84	12.63	12.35	11.6	8.36	8.19	6.86	8.1
G9606_7352	285190	RGPD4	0.54	0.91	0.93	0.8	1.19	1.9	1.88	2.04	0.6	1.02	0.68	0.83
G9606_2328	85461	TANC1	0.45	0.51	0.61	0.45	0.1	0.18	0.16	0.18	0.47	0.42	0.41	0.36
G9606_7867	5136	PDE1A	0	0	0	0.03	0	0.01	0	0	0	0.01	0.04	0.03
G9606_9832	345222	MSANTD1	0.05	0.16	0.1	0.19	0.26	0.25	0.31	0.4	0.03	0.11	0.34	0.13
G9606_24921	390036	OR52K1	0	0	0	0	0	0	0.06	0.11	0	0	0	0
G9606_7228	79730	NSUN7	0.15	0.08	0.1	0.19	0	0.03	0	0.07	0.12	0.13	0.07	0.15
G9606_19659	115861	NXNL1	0	0	0	0.24	0.64	0.27	0.13	0.62	0.31	0.19	0.22	0.12
G9606_6348	54987	C1orf123	20.87	26.34	23.33	20	27.31	27.89	31.83	30.09	21.05	22.11	22.92	22.58
G9606_2757	55294	FBXW7	6.1	6.4	5.84	6.43	12.2	10.41	11.45	11.45	7.87	7.51	7.39	6.78
G9606_15152	387496	RASL11A	2.17	1.86	1.49	1.77	1.09	0.98	0.65	0.78	2.83	1.64	1.71	1.58
G9606_8514	4124	MAN2A1	9.7	10.64	9.73	10.41	25.02	19.49	28.3	22.37	11.26	11.72	10.55	9.37
G9606_24496	100526693	ARPC4-TTLL3	5.64	6.87	5.63	4.88	10.61	10.98	10.73	11.38	10.92	10.24	6.94	8.63
G9606_7425	1832	DSP	0.03	0.02	0.03	0.02	0.01	0.01	0.01	0.01	0.03	0.01	0.04	0.01
G9606_9703	259307	IL4I1	17.26	19.6	19.56	26.3	1.11	10	2.91	5.17	10.89	9.39	9.58	11.64
G9606_7080	388595	TMEM82	0	0	0	0	0.05	0	0	0	0	0	0	0
G9606_7264	284021	MILR1	1.1	1.02	1.03	0.87	2.97	10.26	3.46	8.6	0.75	0.92	1.19	1.39
G9606_33334	57084	SLC17A6	0	0.01	0.12	0	0	0	0	0	0	0	0.03	0
G9606_1593	347744	C6orf52	1.86	1.3	2.39	0.88	0.76	0.4	0.57	0.27	1.22	1.03	1.6	0.93
G9606_8419	5518	PPP2R1A	97.66	98.05	94.19	93.15	53.32	59.17	53.04	53.74	93.51	91.21	84.46	88.46
G9606_12567	51529	ANAPC11	33.57	28.32	31.28	33.38	14.27	18.71	12.99	16.25	32.13	25.56	30.84	31.66
G9606_3819	3983	ABLIM1	25.11	25.27	26.19	25.45	88.89	76.81	93.19	91.27	36.34	36	36.49	32.4
G9606_22228	388677	NOTCH2NLA	0.66	0.62	0.76	1.23	0.37	0.52	1.09	0.44	0.79	0.75	1.12	0.74
G9606_23911	3707	ITPKB	25.6	25.7	20.37	22.07	67.62	59.3	64.62	61.89	27.66	28.22	26.69	30.8
G9606_12670	9683	N4BP1	13.96	14.95	14.09	16.44	21.81	20.31	23.29	20.66	13.78	16.58	14.54	15.82
G9606_4686	491	ATP2B2	0	0.01	0.01	0	0.01	0.02	0.01	0.02	0	0.01	0	0.02
G9606_7730	875	CBS	3.17	2.92	4.81	3.69	0.33	1.25	0.52	0.86	5.52	3.85	3.28	2.76
G9606_7526	55711	FAR2	2.57	2.41	2.53	2.86	1.53	1.63	1.4	2	2.85	3.65	3.08	3.43
G9606_21115	100287513	USP17L22	0	0	0	0	0	0	0	0	0.01	0	0	0
G9606_18817	163051	ZNF709	0.82	0.77	0.82	0.79	1.88	1.7	1.84	1.61	0.91	1.2	0.88	0.7
G9606_15319	90268	OTULIN	10	10.93	10.17	11.15	16.45	15.04	17.69	15.98	11.3	12.08	11.13	10.78
G9606_10559	5099	PCDH7	0	0	0	0.02	0.01	0	0	0	0	0	0	0
G9606_28624	4543	MTNR1A	0.05	0.03	0.09	0.14	0.07	0.19	0.15	0.21	0.16	0.08	0.09	0.02
G9606_17166	5458	POU4F2	0	0	0	0	0	0	0	0	0.02	0	0	0
G9606_25839	7283	TUBG1	53.71	60.54	52.72	49.3	6.41	8.35	6.12	6.65	37.17	35.85	37.18	33.1
G9606_22913	8818	DPM2	35.11	34.17	34.1	29.77	16.21	19.73	16.02	16.89	26.33	26.71	29.76	29.9
G9606_25358	10263	CDK2AP2	97.98	92.52	88.77	89.57	68.16	57.36	55.99	52.13	76.86	85.04	86.19	82.61
G9606_18089	4680	CEACAM6	0	0	0	0	0	0	0	0	0	0	0.02	0
G9606_30546	8290	HIST3H3	0	0	0	0	0	0	0.26	0	0	0	0.15	0.12
G9606_6406	57215	THAP11	31.15	35.02	29.71	31.02	47.2	47.46	46.73	42.48	26.42	31.03	27.77	29.42
G9606_26877	11284	PNKP	25.64	26.57	24.31	25.13	31.84	28.24	31.48	26.04	19.79	25.12	22.41	23.44
G9606_5701	114824	PNMA5	0	0	0.03	0	0.26	0.33	0.11	0.17	0	0.03	0	0
G9606_3745	65010	SLC26A6	13.55	12.95	11.77	10.87	12.92	14.19	12.68	12.94	16.05	13.9	13.48	13.67
G9606_8420	51530	ZC3HC1	13.42	13.97	13.82	12.32	7.36	7.44	8.02	7.18	11.92	13.57	12.21	11.87
G9606_6699	51319	RSRC1	11.89	12.71	11.63	10.04	5.39	6.87	5.4	6.5	10.67	11.74	12.01	9.72
G9606_13262	2633	GBP1	45.46	36.54	55.88	59.29	17.76	15.08	18.21	19.75	33.42	27.37	27.91	29.46
G9606_11164	55858	TMEM165	37.1	40.31	38.61	38.6	16.68	19.38	15.35	16.37	25.53	31.48	34.05	29.27
G9606_4366	1745	DLX1	0.02	0	0	0	0.05	0.03	0.05	0.05	0	0	0	0
G9606_17876	10480	EIF3M	155.4	148.74	165.88	157.13	97	94	89.82	91.07	143.93	129.24	135.55	136.29
G9606_2104	25992	SNED1	0.54	0.72	0.62	0.62	7.58	7.92	8.68	9.51	0.79	1.27	0.96	1.43
G9606_18641	55256	ADI1	36.2	37.69	40.89	38.36	27.05	34.48	25.75	35.06	33.57	31.73	37.43	36.2
G9606_30485	9580	SOX13	0.5	0.38	0.51	0.58	0.91	0.81	0.93	1.36	0.41	0.5	0.35	0.56
G9606_6781	128866	CHMP4B	83.02	78.35	77.24	77.44	45.6	50.38	44.72	56.16	68.73	66.74	76.27	73.81
G9606_3996	23029	RBM34	36.13	33.35	33.63	35.98	29.6	28.95	26.55	29.63	33.05	33.59	34	32.65
G9606_22573	154881	KCTD7	2.31	2.55	2.68	2.56	9.86	8.53	12.19	9.93	3.24	4.11	3.57	3.29
G9606_21046	220134	SKA1	19.07	18	19.96	16.55	4.44	2.77	2.63	2.56	16.33	16.06	16.54	13.29
G9606_35342	353137	LCE1F	0	0	0	0	0	0	0	0	0.09	0	0	0
G9606_33684	23645	PPP1R15A	69.7	70	64.04	66.58	39.34	58.38	38.36	57.36	47.95	44.41	46.89	38.23
G9606_6579	6391	SDHC	30.18	28.76	29.89	28.21	15.96	17.93	18.86	16.64	31.47	31.13	28.47	28.19
G9606_8450	51287	COA4	44.77	38.74	43.07	40.83	24.94	25.95	21.91	24.31	43.48	36.87	40.58	41.59
G9606_5693	63970	TP53AIP1	1.28	1.37	0.82	0.8	2.79	2.14	2.24	2.01	1.06	1.6	1.3	0.95
G9606_12420	3792	KEL	0.07	0.09	0.21	0.12	0.17	0.2	0.43	0.32	0.25	0.28	0.15	0.07
G9606_25916	5862	RAB2A	14.54	13.36	14.26	14.32	14.8	15.53	14.57	16.54	12.2	11.96	13.97	13.89
G9606_17230	93979	CPA5	0.22	0.03	0	0.03	0.5	0.21	0.22	0.03	1.05	0.28	0.14	0.13
G9606_14071	9667	SAFB2	32.1	35.81	29.89	30.88	64.79	54.73	67.42	58.77	29	34.17	34.85	31.62
G9606_8858	1649	DDIT3	7.89	6.75	11.19	9.93	43.01	41.53	51.34	40.59	8.25	6.6	7.25	8.6
G9606_20329	2153	F5	23.31	27.53	19.63	21.36	3.73	3.43	4	4.62	15.39	17.95	16.99	13.16
G9606_8721	113177	IZUMO4	9.07	11.29	6.76	6.75	7.4	6.27	7.97	6.09	24.42	22.45	13.68	17.3
G9606_21513	105377805	LOC105377805	0	0	0.02	0.01	0	0	0	0.03	0.01	0.01	0.02	0.03
G9606_19641	23601	CLEC5A	0.15	0.23	0.03	0.08	0.27	4.07	0.75	1.71	0.15	0.17	0.02	0.02
G9606_27439	8351	HIST1H3D	0.11	0.38	0.35	0.51	0.59	0.19	1.07	0.51	0.51	0.83	0.66	0.33
G9606_34246	440435	GPR179	0.01	0.02	0	0.02	0.09	0.08	0.1	0.06	0.01	0.01	0.02	0.01
G9606_24167	113791	PIK3IP1	31.43	31.34	33.84	33.06	260.92	221.63	245.56	233.69	45.18	56.07	56.11	72.46
G9606_26483	2874	GPS2	76.49	81.99	72.82	71.06	108.74	108.07	105	99.79	50.07	59.28	66.87	67.18
G9606_32003	284382	ACTL9	0	0	0	0	0	0	0	0	0	0.04	0	0
G9606_27912	388969	C2orf68	13.55	13.02	11.26	11.49	33.99	24.5	34.92	27.55	14.03	14.68	13.63	18.32
G9606_21026	107984138	LOC107984138	4.74	4.89	3.97	5.69	18.46	15.54	20.04	13.36	6.19	5.23	4.96	4.47
G9606_10069	56907	SPIRE1	2.66	2.82	3.62	4.17	0.79	1.96	1.3	2.42	2.98	2.92	3.96	3.82
G9606_15485	10322	SMYD5	20.55	20.18	21.85	19.73	21.53	19.5	22.26	17.12	14.47	12.38	14.75	12.84
G9606_15646	91057	CCDC34	12.51	13.09	13	11.95	1.64	1.79	1.81	1.7	15.91	16.75	14.86	13.42
G9606_27897	51588	PIAS4	13.07	12.91	12.85	12.54	16.12	15.84	16.2	14.36	12.34	12.94	13.96	12.65
G9606_12498	123876	ACSM2A	0.11	0.09	0.06	0.21	0.09	0.04	0.12	0.02	0.1	0.09	0.14	0.06
G9606_12392	25793	FBXO7	70.29	79.27	72.8	67.81	56.68	57.19	56.21	57.31	73.42	77.53	72.83	74.35
G9606_8566	5051	PAFAH2	5.05	4.71	5.02	4.85	11.86	9.74	11.32	11.89	6.08	5.45	6.16	7.6
G9606_9797	64801	ARV1	15.58	12.75	14.79	13.95	8.46	8.83	9.09	8.74	13.76	12.82	13.62	14.63
G9606_7590	8673	VAMP8	63.13	67.02	68.52	66.35	43.55	62	36.82	72.96	63.88	76.59	69.06	82.76
G9606_20443	9318	COPS2	21.22	20	21.15	21.66	12.89	11.88	12.7	12.2	19.81	18.73	18.68	17.6
G9606_10573	9937	DCLRE1A	7.14	7.83	7.73	7.67	2.47	2.05	2.53	2.49	9.09	8.26	8.56	7.61
G9606_5	4584	MUC3A	0.03	0.04	0.03	0.03	0.02	0.01	0	0	0.03	0.02	0.02	0.01
G9606_6859	7153	TOP2A	89.15	97.21	85.32	83.55	0.37	0.81	0.28	0.5	100.72	102.96	104.29	84.22
G9606_12924	745	MYRF	0.42	0.44	0.37	0.45	0.69	0.51	0.91	0.69	1.19	1.44	0.91	1.84
G9606_15557	8505	PARG	8.74	9.48	9.93	9.88	9.1	7.88	9.37	9.15	9.01	8.48	9.33	8.61
G9606_30281	105371921	LOC105371921	5.82	1.68	6.01	4.17	1.15	0.53	1.1	1.5	9.18	3.98	5.52	4.96
G9606_6066	10260	DENND4A	11.12	11.85	10.77	13.11	8.27	5.9	8.56	7.08	13.29	9.81	9.74	9.55
G9606_5848	54331	GNG2	33.09	29.89	38.89	39.27	26.17	23.12	28.72	28.15	50.42	46.28	48.89	51.12
G9606_1912	79161	TMEM243	55.23	47.66	55.24	47.85	41.89	39.22	38.14	40.32	56.51	44.67	42.7	48.7
G9606_9532	440400	RNASEK	201.19	229.65	195.53	185.72	161.26	215.98	147.73	178.74	186.03	209.32	185.21	213.14
G9606_12908	92745	SLC38A5	46.46	43.9	56.52	46.5	8.42	8.24	7.68	9.06	24.15	22.26	23.41	18.88
G9606_744	57035	RSRP1	29.97	29.11	24.58	23.05	70.04	51.83	71.47	57.58	37.12	46.99	37.07	47.91
G9606_17012	56934	CA10	0	0.03	0.1	0.16	0	0.02	0.11	0.07	0.03	0.29	0.12	0.23
G9606_24692	57132	CHMP1B	23.92	26.33	23.41	24.26	35.2	34.96	34.05	32.23	22.14	26.84	25.4	26.57
G9606_6876	3557	IL1RN	6.15	10.16	6.46	9.09	0.74	3.71	0.87	1.21	2.4	3.53	1.81	2.36
G9606_22314	728588	MS4A18	0	0	0	0	0.05	0	0	0	0	0	0	0
G9606_24926	8643	PTCH2	0.13	0.22	0.1	0.12	1.02	1.17	1.55	1.46	0.16	0.1	0.13	0.14
G9606_17320	219537	SMTNL1	0.78	0.78	1.02	1.19	0.71	1.34	1.16	1.82	0.94	0.95	0.96	1.05
G9606_8662	253017	TECRL	0.17	0.12	0.07	0.02	0.13	0.19	0.11	0.2	0.14	0.09	0.19	0.08
G9606_4134	1831	TSC22D3	66.61	86.33	68.86	70.7	183.23	186.98	188.62	202.24	133.96	184.79	138.57	182.14
G9606_20309	2932	GSK3B	8.8	9.48	8.65	9.99	11.31	10.51	11.4	11.75	10.42	10.71	11.29	10.91
G9606_15444	8915	BCL10	15.75	13.56	13.05	12.65	9.4	10.05	8.06	9.9	15.36	13.92	12.49	13.3
G9606_6659	51738	GHRL	1.78	1.73	1.57	1.21	2.56	1.72	2.31	0.9	1.66	2.38	2.09	1.49
G9606_14164	28977	MRPL42	15.73	17.14	14.97	14.12	9.84	9.69	9	8.98	14.2	14.47	13.89	11.79
G9606_32952	84649	DGAT2	1.94	1.2	2.29	1.94	0.27	0.41	0.27	0.22	1.81	1.04	1.36	1.16
G9606_3134	57184	FAM219B	15.6	16.73	14.46	14.59	23.85	21.54	24.74	23.76	17.39	20.54	17.91	19.21
G9606_22364	2852	GPER1	0.19	0.11	0.14	0.09	0.07	0.1	0.06	0.04	0.36	0.04	0.14	0.18
G9606_17439	6723	SRM	177.96	158.01	217.39	198.52	44.8	47.1	41.84	37.68	75.16	77.09	137.17	107.14
G9606_11912	84079	ANKRD27	8.87	9.16	8.54	9.16	12.06	10.18	11.22	11.12	10.84	10.1	9.42	9.76
G9606_4997	14	AAMP	48.09	47.24	48.23	48.46	40.95	36.6	36.62	37.17	40.6	41.15	42.45	39.43
G9606_23406	84319	CMSS1	35.58	29.18	39.3	36.48	7.76	7.4	7.1	7.52	22	15.13	22.64	16.56
G9606_12219	60680	CELF5	0.07	0.1	0.03	0.1	0.22	0.09	0.19	0.13	0.21	0.15	0.12	0.22
G9606_24936	5469	MED1	17.34	18.6	18.38	20.48	18.04	17.02	19.3	16.22	16.72	17.57	19.08	16.08
G9606_4086	23589	CARHSP1	28.52	28.31	26.58	23.39	14.02	13.38	13.25	13.69	38.35	41.6	37.79	37.29
G9606_8717	25847	ANAPC13	20.71	26.56	28.4	17.44	22.37	27.87	23.63	22.87	16.09	17.17	19.11	13.46
G9606_9867	3996	LLGL1	12.82	14.55	10.6	12.03	13.65	12.72	13.5	11.43	12.97	14.77	13.58	11.85
G9606_10739	7979	SEM1	88.01	84.64	87.22	70.24	22.23	22.48	19.54	24.62	77.89	76.76	75.2	76
G9606_179	114792	KLHL32	0.46	0.31	0.39	0.35	2.07	1.28	1.49	1.3	0.74	0.54	0.62	0.69
G9606_3866	204219	CERS3	0.08	0.08	0.03	0.01	0.44	0.61	0.39	0.31	0.07	0.06	0.02	0.03
G9606_1944	644019	CBWD6	10.5	7.08	3.33	7.51	6.05	6.28	4.52	5.59	7.41	7.05	3.21	5.01
G9606_33373	7832	BTG2	24.43	23.42	20.98	21.94	92.22	89.54	101.45	100.48	36.58	31.46	29.74	31.22
G9606_33695	403273	OR5H14	0	0	0.06	0	0	0	0	0	0	0	0	0
G9606_21413	107984043	LOC107984043	0.22	0.11	0.07	0.15	0.21	0.2	0.36	0.12	0.43	0.04	0.09	0.07
G9606_6692	105370092	LOC105370092	0.04	0.05	0.03	0.1	0.11	0.15	0.22	0.19	0.12	0.03	0.04	0.02
G9606_19596	399664	MEX3D	6.97	7.98	5.72	7.49	2.5	2.97	2.24	2.99	4.54	6.71	5.78	5.15
G9606_7599	55118	CRTAC1	0	0	0	0	0.05	0.06	0.08	0.05	0	0	0	0
G9606_4400	29974	A1CF	0.02	0.04	0.04	0.04	0.07	0.03	0.04	0.06	0.06	0.03	0.03	0.01
G9606_32843	1340	COX6B1	232.61	210.88	235.22	194.67	121.04	139.26	107.52	111.12	219.66	211.11	217.12	227
G9606_20800	221960	CCZ1B	34.24	47.01	22.2	32.61	17.51	26.76	6.83	16.48	24.49	35.25	18.12	29.47
G9606_3935	27097	TAF5L	17.9	19.01	19.22	18.75	14.83	15.89	15.32	15.21	17.15	17.19	17.49	17.63
G9606_552	220929	ZNF438	2.94	3.52	2.77	3.56	3.52	5.44	3.61	5.04	5.12	4.86	3.88	4.49
G9606_33831	112267939	LOC112267939	0	0	0	0	0	0.81	0.1	0.16	0	0.06	0	0
G9606_32925	6339	SCNN1D	2.01	2.12	1.48	1.64	3.34	2.34	2.96	3.07	2.04	2.86	2.1	2.05
G9606_15988	29893	PSMC3IP	11.38	11.48	9.18	9.73	1.64	1.91	1.56	1.73	5.5	6.89	6.99	5.44
G9606_1537	79781	IQCA1	0.15	0.13	0.1	0.26	0.14	0.11	0.18	0.15	0.18	0.2	0.22	0.49
G9606_6212	51085	MLXIPL	0	0.02	0	0.02	0.04	0.07	0.06	0.04	0	0.06	0.04	0
G9606_17338	81466	OR2L5	0.17	0	0.06	0.06	0.25	0.25	0.13	0	0.07	0.22	0.12	0.09
G9606_4378	80179	MYO19	26.87	31.16	29.22	28.09	13.24	13.67	12.26	15.34	20.71	21.55	19.21	16.89
G9606_15012	4176	MCM7	208.77	200.96	211.29	205.03	55.93	53.29	60.8	52.76	168.89	154.99	173.33	147.29
G9606_3445	114793	FMNL2	1.98	3.54	2.86	3.28	0.85	2.67	1.32	2.31	1.47	2.85	2.55	2.56
G9606_13926	1524	CX3CR1	0.15	0.31	0.35	0.22	0.99	1.38	1.17	0.53	0.56	0.69	0.42	0.86
G9606_23502	51351	ZNF117	0.61	1.88	1.37	1.78	1.94	1.57	1.55	1.52	1.63	1.08	2.3	2.03
G9606_8988	80772	CPTP	14.93	14.54	13.64	12.54	16.96	17.85	15.7	16.63	12.17	14.71	14.46	14.32
G9606_28109	131583	FAM43A	11.74	14.98	8.23	9.83	3.44	3.08	1.46	3.47	23.04	40.81	26.16	33.26
G9606_4110	128954	GAB4	0	0	0.04	0.04	0	0.05	0.13	0.09	0	0	0	0.02
G9606_20299	529	ATP6V1E1	68.85	72.61	69.34	70.99	44.46	48.04	39.87	48.24	61.74	57.94	58.24	59.42
G9606_21282	4059	BCAM	0	0	0	0	0	0.02	0.02	0	0.04	0.02	0	0.04
G9606_22401	83468	GLT8D2	0.12	0.18	0.25	0.28	0.25	0.13	0.27	0.11	0.21	0.37	0.22	0.17
G9606_4312	5364	PLXNB1	2.26	3.1	2.56	3.84	0.88	0.71	0.9	1.02	2.8	3.34	3.83	4.2
G9606_31656	503542	SPRN	0.04	0.08	0.11	0.02	0.2	0.23	0.46	0.25	0.04	0.16	0.14	0.14
G9606_11362	107986255	LOC107986255	0	0	0	0	0.07	0	0	0	0	0	0	0
G9606_14550	23203	PMPCA	36.21	35.75	37.81	39.59	26.64	26.69	24.98	23.3	32.67	33.37	32.79	33
G9606_15384	5626	PROP1	0	0	0	0	0	0.04	0	0	0	0.04	0	0
G9606_12838	3597	IL13RA1	0.74	1.1	0.44	0.77	1.93	16.8	3.95	9.74	0.58	0.84	0.54	0.74
G9606_5324	57082	KNL1	7.92	8.54	8.73	8.47	0.41	0.41	0.48	0.41	10.52	9.69	10.64	8.12
G9606_1323	374928	ZNF773	2.42	2.47	3	2.74	6.65	6.07	6.82	7.21	3.04	3.33	4.36	3.82
G9606_25877	6927	HNF1A	0.31	0.36	0.41	0.4	0.26	0.25	0.17	0.22	0.36	0.36	0.58	0.36
G9606_4731	9938	ARHGAP25	16.82	15.81	15.07	16.41	64.46	63.49	64.02	69.17	22.93	23.11	20.84	27.46
G9606_32103	8364	HIST1H4C	1.77	2.53	1.89	0.74	4.4	1.57	2.58	2.72	0.74	1.34	2.74	1.64
G9606_10603	9670	IPO13	10.78	13.07	11.69	12.24	8.62	10.29	9.24	10.49	7.51	9.24	10.63	10.92
G9606_3401	143098	MPP7	2.87	4.2	3.37	4.11	11.06	9.29	13.16	10.75	3.21	4.56	3.95	4.06
G9606_28526	3003	GZMK	2.64	2.5	3.05	2.63	9.53	23.03	14.22	16.87	8.88	4.96	4.81	4.56
G9606_2423	7416	VDAC1	233.05	212.08	225.08	207.71	27.19	37.12	26.81	36.5	202.96	162.59	175.23	155.34
G9606_13274	2532	ACKR1	0	0.03	0	0	0	0	0	0	0	0	0	0
G9606_30913	11166	SOX21	0.04	0.22	0.11	0.11	0	0	0	0	0	0	0.04	0
G9606_12536	83953	FCAMR	0.03	0	0	0	0	0	0	0	0	0	0	0.03
G9606_26633	55966	AJAP1	0	0.02	0	0.02	0.08	0.26	0.42	0.1	0.05	0	0.11	0.02
G9606_8020	54813	KLHL28	5.8	5.17	4.68	5.62	13.4	7.94	11.72	9.35	5.41	5.32	5.49	6.3
G9606_19527	102724237	LOC102724237	0	0	0	0	0	0	0	0	0.01	0	0	0
G9606_2450	89832	CHRFAM7A	0.37	0.42	0.81	0.23	0.36	0.78	0.62	0.61	0.47	0.39	1.1	0.48
G9606_31209	51124	IER3IP1	27.05	28.42	32.98	28.53	17.85	19.2	15.82	17.64	23	20.52	25.51	23.41
G9606_12466	54880	BCOR	40.66	44.77	46.05	49.65	17.44	15.67	18.01	17.26	36.17	36.98	47.08	43.57
G9606_27799	389941	C1QL3	0.93	0.6	0.79	0.91	1.97	1.27	1.41	1.31	1.44	1.01	0.97	0.6
G9606_4847	3673	ITGA2	1.15	1.29	0.98	1	0.96	1.09	1.39	1	2.26	2.5	1.9	1.88
G9606_11864	6580	SLC22A1	0.17	0.17	0.17	0.22	0.33	0.21	0.24	0.29	0.13	0.12	0.13	0.18
G9606_22435	200407	CREG2	0.41	0.56	0.59	0.6	1.02	1.29	1.23	0.95	0.56	0.55	0.93	0.63
G9606_28216	579	NKX3-2	0	0	0	0	0	0	0	0.05	0	0	0	0
G9606_21629	147657	ZNF480	2.21	2.24	1.99	2.59	8.1	8.97	7.72	8.98	2.67	3.01	2.36	3.13
G9606_6631	130733	TMEM178A	0.39	0.11	0.25	0.21	0.13	0.02	0.2	0.14	0.65	0.37	0.24	0.61
G9606_5931	6556	SLC11A1	0.41	0.71	0.42	0.43	1.46	2.9	2.14	4.65	0.6	0.68	0.45	0.71
G9606_7883	29902	FAM216A	20.33	16.35	20.27	17.58	10.33	10.9	10.72	10.48	25.97	16.86	17.27	14.07
G9606_15053	27293	SMPDL3B	0.39	0.33	0.55	0.26	0	0.03	0.08	0.04	0.51	0.52	0.82	0.47
G9606_25961	100287327	USP17L17	0	0	0	0	0	0	0	0	0.01	0	0	0
G9606_5123	55196	KIAA1551	20.74	24.44	21.3	26.63	139.63	129.95	141.12	141.26	33.64	41.36	33.22	37.85
G9606_24320	57551	TAOK1	7.18	7.32	7.86	7.82	15.05	13.52	17.43	15.11	9.25	8.69	8.6	8.16
G9606_17116	26277	TINF2	33.4	30.41	31.81	29.13	28.05	32.05	30.18	26.17	28.64	26.68	32.48	30.6
G9606_349	23189	KANK1	0.53	2.03	0.78	1.14	1.15	5.32	2.08	4.43	0.26	1.07	0.45	0.63
G9606_17522	113235	SLC46A1	1.94	1.88	1.81	2.01	1.49	3.86	1.56	4.18	1.5	1.75	1.76	1.29
G9606_4119	165829	GPR156	0.02	0	0.02	0.03	0	0.02	0.02	0.01	0.03	0.02	0.02	0
G9606_475	114049	BUD23	50.5	40.02	48.9	46.85	30.91	32	32.83	31.52	39.67	35.62	41.05	39.53
G9606_19636	388759	C1orf229	0.51	0.62	0.41	0.41	1.09	0.98	1.09	1.2	0.6	0.47	0.43	0.69
G9606_227	7099	TLR4	0.03	0.05	0.02	0.04	1.56	8.59	2.42	6.57	0	0.05	0.06	0.02
G9606_13188	6134	RPL10	817.87	697.17	864.5	767.17	1507	1331.66	1294.83	1073.46	708.19	607.29	732.18	846.35
G9606_20541	729420	LMO7DN	0.05	0.02	0	0.02	0.05	0	0	0.02	0	0	0	0
G9606_25856	203547	VMA21	9.85	9.76	9.49	9.5	9.53	9.99	8.55	9.52	8.29	9.35	9.34	8.22
G9606_4475	2782	GNB1	192.95	206.45	199.46	200.64	111.35	122.27	110.51	115.86	177.41	177.16	179.44	175.66
G9606_28221	8857	FCGBP	0.78	0.88	0.94	0.39	16.78	19.09	29.87	11.62	0.94	1.05	1.45	0.91
G9606_34735	94086	HSPB9	0.09	0.18	0.09	0.18	0.2	0.19	0.2	0.2	0.27	0	0	0.18
G9606_14703	25758	KIAA1549L	0.03	0.09	0.04	0.03	0	0	0.01	0.01	0.01	0.12	0.08	0.04
G9606_19227	478	ATP1A3	1.25	0.74	1.2	1.41	1.84	1.72	1.99	1.81	2.25	2.06	2.83	2.67
G9606_23571	222068	TMED4	39.58	38.75	34.7	36.9	61	60.87	61.36	60.92	39.76	37.04	33.03	35.53
G9606_3097	2861	GPR37	0.01	0	0	0	0	0	0	0	0.01	0	0	0.01
G9606_16820	126147	NTN5	0.22	0.27	0.12	0.2	1.42	1.01	1.93	0.79	0.51	0.43	0.38	0.32
G9606_4524	780	DDR1	2.37	2.76	2.3	2.54	4.13	3.65	4.15	4.31	1.69	2.18	2.09	1.72
G9606_10299	1318	SLC31A2	4.78	5.72	4.11	4.54	4.16	8.93	4.99	7.59	4.17	3.97	3.46	4.57
G9606_19075	81533	ITFG1	9.77	10.46	9.61	9.87	5.59	7.02	6.47	7.23	10.12	9.81	10.39	9.93
G9606_34294	107984862	LOC107984862	0.36	0.17	0.14	0.43	0.11	0.08	0.08	0.17	0.41	0.4	0.09	0.43
G9606_7843	2533	FYB1	35.53	33.22	31.11	35.28	184.58	152.84	175.01	173.09	69.68	79.89	70.06	83.97
G9606_9771	344558	SH3RF3	0.27	0.06	0.09	0.1	4.94	2.37	4.4	2.99	0.3	0.1	0.35	0.27
G9606_16525	27244	SESN1	5.42	7.59	7.28	8.41	24.18	25.74	29.2	25.09	10.11	11.96	10.91	12.95
G9606_2720	9693	RAPGEF2	6.08	5.48	5.38	5.57	8.07	7.66	8.48	8.44	7	6.26	5.69	5.54
G9606_10105	9960	USP3	10.31	10.81	9.79	9.66	18.42	18.72	17.57	17.37	11.15	12.38	11.4	12.08
G9606_29970	150368	PHETA2	2.57	2.21	1.83	2.11	0.6	1.77	0.87	1.7	2.62	2.52	1.97	2.17
G9606_20091	30812	SOX8	0.19	0.24	0.24	0.21	1.76	2.29	1.68	1.03	0.21	0.1	0.24	0.09
G9606_6247	51109	RDH11	38.66	37.5	33.02	35.4	24	24.34	23.15	24.89	38.82	35.64	33.23	36.61
G9606_22599	143	PARP4	29.23	29.56	28.71	34.07	28.95	30.63	30.07	33.22	36.63	38.94	35.17	39.07
G9606_13760	89874	SLC25A21	0.03	0	0	0	0	0.03	0	0	0.03	0.01	0	0.01
G9606_20847	80781	COL18A1	1.82	1.86	4.73	1.62	4.9	4.92	14.7	3.98	3.47	4.32	8.1	3.44
G9606_31698	84552	PARD6G	1.16	1.21	1.12	1.01	1.86	1.6	2.38	2.23	1.53	2.16	1.77	1.9
G9606_9851	11179	ZNF277	9.69	8.86	9.13	8.57	10.76	11.67	12.36	10.77	12.4	11.41	11.21	12.45
G9606_6670	282890	ZNF311	0.31	0.23	0.33	0.39	0.43	0.14	0.47	0.17	0.23	0.22	0.54	0.18
G9606_24635	55771	PRR11	24.98	17.99	25.86	27.7	3.33	3.34	3.08	3.88	30.69	20.19	32.51	25.98
G9606_22780	162461	TMEM92	0.08	0.06	0.04	0.02	0.12	0.05	0	0.09	0.47	0.12	0.05	0
G9606_26396	1209	CLPTM1	53.78	56.84	52.51	53.92	51.68	55.89	52.62	54.53	39.13	43.3	48.34	46.05
G9606_14351	9317	PTER	9.97	8.05	10.62	9.64	8.83	7.83	8.33	7.53	11.52	7.97	9.8	9.36
G9606_19413	6578	SLCO2A1	0	0	0	0	0	0	0	0	0	0.02	0	0
G9606_18975	10233	LRRC23	1.61	1.83	1.1	1.13	4.5	3.04	2.4	4.49	2.3	1.71	1.08	1.91
G9606_15243	440087	SMCO3	0	0	0.02	0	0.08	0.03	0.02	0.01	0.08	0.03	0	0.01
G9606_28720	50700	RDH8	0	0	0	0	0	0	0	0	0.03	0	0.04	0
G9606_28519	415116	PIM3	101.31	92.1	90.43	95.15	33.29	48.75	40.51	30.96	47.14	41.97	41.95	40.84
G9606_9898	158055	C9orf163	0	0	0	0.04	0.05	0.12	0.16	0.05	0.02	0.04	0	0.02
G9606_272	64928	MRPL14	32.57	33.45	33.89	34.25	10.48	13.23	10.17	10.56	25.91	24.5	25.5	26.08
G9606_2459	6490	PMEL	0.24	0.3	0.34	0.25	1.8	1.22	3.16	1.59	0.76	0.58	0.65	0.4
G9606_9778	92002	CCNQ	18.13	17.67	18.59	18.76	19.46	17.71	15.8	19.42	11.79	11.82	15.11	14.23
G9606_937	220416	LRRC63	0.97	0.58	0.56	0.82	0.66	0.77	0.67	0.84	0.82	0.96	0.62	1.29
G9606_28154	1375	CPT1B	8.55	12.21	15.33	14.11	10.36	8.46	25.02	17.43	10.09	12.3	16.36	17.5
G9606_22959	10838	ZNF275	7.59	7.48	6.77	7.24	10.3	10.13	9.31	10.35	10.67	9.52	8.49	9.03
G9606_2209	80059	LRRTM4	0	0	0	0	0.02	0	0	0	0	0	0	0
G9606_12723	9949	AMMECR1	5.44	6.19	5.93	5.85	5.46	4.8	4.71	5.43	6.32	5.49	5.08	4.36
G9606_23375	161779	PGBD4	2.42	1.98	1.91	1.94	3.78	3.68	3.99	3.44	2.35	2.81	2.72	2.8
G9606_35062	1174	AP1S1	35.24	34.37	32.93	39.45	9.94	11.78	8.43	12.3	39.26	32.24	32.46	34.38
G9606_4577	84631	SLITRK2	0	0	0	0.01	0	0.01	0	0	0.01	0	0.01	0.01
G9606_8018	79002	TRIR	216.55	222.49	220.97	210.4	152.05	158.41	138.81	147.94	148.77	190.52	190.44	196.7
G9606_19773	80071	CCDC15	2.17	3.05	2.28	2.34	0.8	0.81	0.83	0.99	3.02	2.3	2.96	2.08
G9606_25089	147372	CCBE1	0.48	0.61	0.53	0.53	1.35	1.18	1.11	1.18	0.42	0.43	0.55	0.52
G9606_137	10808	HSPH1	78.1	67.63	76.88	79.85	22.08	22.39	21.64	23.7	46.16	38.99	51.44	38.53
G9606_1692	6259	RYK	7.43	7.01	7.08	7.07	20.65	19.59	20.31	16.78	5.87	5.06	5.65	4.01
G9606_26317	388610	TRNP1	0.16	0.11	0.16	0.14	0.03	0.15	0	0	0.25	0.17	0.2	0.08
G9606_13213	105	ADARB2	0.37	0.77	0.39	0.19	1.58	2.3	1.48	0.81	0.71	1.54	0.77	0.61
G9606_10040	3054	HCFC1	35.26	35.59	35.75	37.38	38.66	33.45	39.44	29.4	31.27	35.27	36.63	31.41
G9606_5284	5089	PBX2	24.67	24.47	23.68	22.85	70.32	54.67	79.27	65.22	26.47	28.5	27.05	29.9
G9606_1901	889	KRIT1	13.99	15.77	13.55	14.33	17.28	17.57	18.43	16.66	13.54	15.85	14.35	14.73
G9606_29770	100652901	LOC100652901	5.49	6.32	6.04	6.78	15.73	12.93	16.46	13.83	6.86	7.34	8.83	8.02
G9606_5101	4986	OPRK1	0.1	0.05	0.09	0.21	0.32	0.15	0.2	0.13	0.07	0.08	0.08	0.04
G9606_24815	10001	MED6	18.69	19.57	18.59	19.1	12.07	12.19	12.77	12.14	15.83	15.61	17.73	17.12
G9606_5370	8997	KALRN	0.07	0.11	0.12	0.18	1.26	0.74	0.99	1.04	0.06	0.07	0.1	0.11
G9606_17629	2624	GATA2	0.05	0.03	0.05	0	0	0.12	0.02	0	0.03	0.07	0.04	0.03
G9606_14184	114932	MRFAP1L1	34.06	36.16	32.49	33.74	61.08	59.12	57.35	65.76	38.81	46.54	40.5	45.33
G9606_31940	6001	RGS10	168.9	151.9	165.52	164.76	92.82	85.07	89.39	88.23	158.75	161.98	182.57	198.45
G9606_18222	146395	GSG1L	0.06	0.04	0.03	0.05	0	0	0.01	0	0.1	0.04	0.06	0.04
G9606_23071	8170	SLC14A2	0.56	0.67	0.63	0.77	1.46	1.22	1.49	1.37	0.94	1.05	0.92	1.18
G9606_10385	7559	ZNF12	4.92	4.81	4.54	4.57	14.97	10.97	16.64	12.54	6.85	6.25	5.4	6.09
G9606_10068	642819	ZNF487	0.57	0.38	0.25	0.5	1.16	0.83	0.88	0.98	0.81	0.78	0.71	0.88
G9606_21482	55450	CAMK2N1	1.08	1.09	0.58	1.06	3.08	2.45	2.56	3.32	0.95	1.18	0.98	1.21
G9606_5304	10938	EHD1	34.49	35.28	35.65	37.11	79.43	69.31	72.98	73.87	45.57	56	55.92	61.08
G9606_9399	163882	CNST	8.43	9.57	9.31	9.39	28.35	24.3	28.01	27.06	9.08	9.51	9.27	8.45
G9606_15304	402096	LOC402096	0	0	0.22	0.47	0	0	0.24	0	0.4	0	0	0.45
G9606_599	357	SHROOM2	0.07	0.08	0.05	0.03	0	0	0.01	0	0.17	0.28	0.04	0.12
G9606_18605	102800317	TPTEP2-CSNK1E	2.64	3.54	2.59	3.26	3.26	0.94	2.09	2.87	4.3	5.82	4.14	4.16
G9606_4884	83643	CCDC3	3.07	5.59	1.31	2.77	0.07	0.02	0.03	0.03	3.94	2.76	0.89	2.39
G9606_30729	116511	MAS1L	0	0	0	0	0	0	0	0	0.04	0	0	0
G9606_13500	126541	OR10H4	0	0	0	0.06	0	0	0	0	0	0	0	0
G9606_12960	554282	FAM72C	10.71	8.06	8.83	9.49	0.09	0.13	0	0.09	16.62	11.52	8.12	7.03
G9606_20917	54976	C20orf27	41.36	37.38	42.94	38.64	16.52	23.54	16.82	21.54	25.23	25	31.69	26.45
G9606_33463	7789	ZXDA	1.06	1.08	1.17	1.01	3.81	3.21	4.34	3.08	1.13	1.25	1.21	0.92
G9606_33124	79680	RTL10	5.57	6.41	5.71	5.29	9.96	8.59	9.78	8.59	5.14	6.19	6.69	5.71
G9606_2561	10426	TUBGCP3	16.3	17.56	18.35	17.14	17.22	15.45	17.69	16.31	20.96	15.96	17.59	16.14
G9606_5108	8445	DYRK2	6.37	6.49	7.28	7.03	58.42	46.09	58.54	57.17	7.79	7.61	7.88	7.54
G9606_28741	5261	PHKG2	11.97	13.39	11.26	10.79	14.42	14.43	14.55	14.31	10.34	12.09	12.22	11.76
G9606_32449	2862	MLNR	0	0	0	0	0.14	0	0.05	0	0.09	0	0	0.04
G9606_5379	2100	ESR2	0.53	0.6	0.43	0.41	1.22	1.23	1.47	0.8	0.47	0.67	0.62	0.45
G9606_4288	392843	IQCA1L	0.02	0	0	0	0.11	0.11	0.33	0.25	0	0	0	0
G9606_32390	51666	ASB4	0.06	0.14	0.11	0.1	0.24	0.17	0.27	0.38	0.15	0.36	0.21	0.19
G9606_15026	4215	MAP3K3	16.53	16.68	16.01	16.07	28.31	29.67	30.49	29.47	14.57	15.52	14.41	14.08
G9606_1996	85451	UNK	10.55	12.05	11.64	11.96	21.1	20.52	21.52	18.69	10.47	11.59	12.09	11.46
G9606_20463	3850	KRT3	0	0	0.02	0	0	0	0	0	0.02	0	0.34	0.05
G9606_7282	64219	PJA1	8.7	9	9.25	7.34	12.2	13.71	13.06	11.47	11.32	11.34	10.79	11.78
G9606_20900	8943	AP3D1	43.06	45.71	45.16	51.27	42.82	43.17	45.92	45.49	38.22	44.26	48.36	48.39
G9606_4092	6904	TBCD	27.28	25.78	28.27	26.25	36.14	28.32	39.94	29.85	26.53	25.54	28.08	25.21
G9606_22101	5743	PTGS2	0.8	1.67	1.73	4.03	0.31	1.43	0.86	0.75	0.82	1.2	0.84	0.95
G9606_29187	105375817	LOC105375817	0	0	0	0	0.13	0.13	0.19	0.03	0	0.18	0	0.17
G9606_20704	1557	CYP2C19	0.24	0.31	0.34	0.2	0.72	0.62	0.57	0.57	0.3	0.46	0.31	0.49
G9606_3740	4595	MUTYH	18.76	18.71	18.84	17.49	19.48	16.89	19.94	18	13.42	13.61	14.72	13.45
G9606_11000	200008	CDCP2	0.03	0.05	0.05	0.03	0.11	0.08	0.26	0.2	0.05	0.11	0.03	0.03
G9606_15807	6882	TAF11	18.77	17.87	17.33	18.12	22	19.84	20.52	21.89	20.69	20.36	20.56	21.43
G9606_1382	1615	DARS	57.91	52.63	54.7	53.49	18.79	19.96	19.38	23.45	68.27	59.13	52.97	53.26
G9606_7838	7009	TMBIM6	274.18	293.04	280.18	282.24	233.01	274.18	239.68	279	323.95	322.28	306.81	323.82
G9606_10223	84626	KRBA1	6.83	7.47	6.46	6.97	8.24	7.65	7.81	7.55	5.1	5.63	6.69	4.62
G9606_4840	100528021	ST20-MTHFS	0.34	0	0.26	0	0	0.63	0.54	0	0.19	0.5	1.41	0
G9606_18991	2012	EMP1	6.54	7.31	5.69	3.95	1.5	6.75	3.62	6.35	4.48	4.24	3.8	2.08
G9606_26228	126	ADH1C	0	0	0	0	0	0	0.03	0	0.03	0	0.04	0
G9606_3186	139135	PASD1	0.16	0.09	0.05	0.04	0.15	0.15	0.17	0.1	0.11	0.18	0.1	0.09
G9606_11742	131096	KCNH8	0.04	0.04	0.04	0.08	0.01	0	0	0	0	0.03	0.02	0.03
G9606_19563	55872	PBK	20.29	18.6	18.17	16.77	0.09	0.08	0	0	15.57	12.18	13.67	10.41
G9606_8361	1825	DSC3	0.15	0.15	0.15	0.19	0.35	0.21	0.22	0.26	0.1	0.08	0.15	0.09
G9606_30184	5698	PSMB9	128.11	99.45	137.24	105.96	32.78	28.46	26.21	28.73	109.54	92.21	105.58	96.68
G9606_19242	943	TNFRSF8	13.34	14.66	17.68	14.01	0.11	0.44	0.11	0.29	14.49	10.53	10.96	6.88
G9606_23881	57631	LRCH2	0.02	0	0.02	0.02	0.06	0	0	0.04	0.04	0.05	0	0
G9606_21872	390595	UBAP1L	1.21	1.36	1.27	1.13	5.22	4.59	5.27	4.41	1.24	1.25	1.16	1.4
G9606_34389	5167	ENPP1	0.11	0.06	0.08	0.19	0.12	0.18	0.12	0.1	0.08	0.1	0.08	0.03
G9606_25223	1749	DLX5	0	0.04	0	0	0	0.04	0	0	0	0	0	0
G9606_16554	51027	BOLA1	12.29	9.92	12.19	9.77	11.67	10.38	12.15	9.88	15.11	13.33	11.75	13.17
G9606_14451	5580	PRKCD	27.81	29.74	26.26	30.24	14.91	23.78	15.61	19.32	16.55	16.33	15.96	16.71
G9606_15596	317701	VN1R2	2.12	1.97	2.22	2.01	4.53	4.53	4.96	5.49	1.62	1.97	2.84	3.29
G9606_35923	284355	TPRX1	0	0	0	0	0.06	0.03	0	0.03	0	0	0	0
G9606_7484	84314	TMEM107	6.39	5.93	4.94	4.49	4.19	2.99	3.96	4.35	9.26	7.64	5.7	7.05
G9606_16263	54861	SNRK	10	9.63	10.17	11.32	39.81	32.85	40.13	41.62	15.63	14.96	14.68	16.72
G9606_16221	1489	CTF1	0.47	0.15	0.35	0.49	0.56	0.68	0.74	0.6	0.47	0.29	0.3	0.48
G9606_6176	6288	SAA1	0	0	0	0.2	0	0	0	0.1	0	0	0	0
G9606_6116	94097	SFXN5	3.02	4.67	3.16	4.32	2.32	3.59	2.78	3.21	2.51	4.38	3.94	3.66
G9606_23013	5438	POLR2I	29.39	25.77	29.77	27.18	15.94	15.67	15.17	14.73	17.26	15.95	20.17	18.17
G9606_6510	257415	FAM133B	22.17	20.26	21.5	21.47	16.14	15.58	14.96	15.98	18.32	18.76	19.04	17.54
G9606_28186	56033	BARX1	0.29	0.18	0.04	0.04	0	0	0	0.04	2.59	1.86	0.54	0.48
G9606_246	23259	DDHD2	16.52	15.92	15.06	17.16	24.83	24.01	24.52	25.45	20.7	20.18	16.68	17.78
G9606_13147	64598	MOSPD3	21.04	20.86	20.29	21.75	13.92	14.56	13.69	16.16	24.49	26.1	26.37	29.3
G9606_12442	6891	TAP2	65.63	69.12	74.65	83.31	40.76	35.84	41.32	34.92	38.67	48.55	45.29	47.42
G9606_22011	7485	WRB	10.02	9.24	11.17	10.05	3.23	4.42	4.57	4.4	8.9	10.42	7.95	9.11
G9606_3355	622	BDH1	17.19	15.52	18.23	16.78	21.32	20.48	22.42	19.97	19.9	18.04	21.74	20.52
G9606_26842	55658	RNF126	74.7	67.23	70.28	68	83.17	78.09	77.08	66.17	51.38	50.35	50.08	48.06
G9606_26714	286223	C9orf47	0	0.01	0.02	0.01	0	0	0	0	0	0	0.04	0
G9606_9168	92558	BICDL1	55.85	56.71	39.44	44.28	42.29	31.8	41.4	25.77	49.14	52.71	44.09	44.01
G9606_23544	1020	CDK5	20.84	21.45	22.63	21.17	2.89	4.97	3.49	5.22	20	22.44	20.35	26.17
G9606_34802	10786	SLC17A3	0.1	0.03	0.07	0	0.15	0.14	0.26	0.11	0.14	0.1	0	0.07
G9606_14425	10246	SLC17A2	0	0	0	0	0	0	0	0	0	0.03	0	0
G9606_33648	157848	NKX6-3	0	0	0	0	0.07	0	0	0.02	0	0	0	0
G9606_13933	8611	PLPP1	10.63	11.06	11.13	9.67	3.37	3.63	4.16	2.88	8.87	10.58	9.65	10.36
G9606_12113	27235	COQ2	10.77	12.88	11.83	10.93	3.82	5.59	3.95	5.44	8.58	8.48	10.03	7.39
G9606_15872	642446	TRIM64B	0.04	0	0	0.04	0.09	0	0	0	0	0	0	0
G9606_13900	8642	DCHS1	0.28	0.45	0.38	0.29	4.7	3.86	5.56	5.06	0.4	0.54	0.42	0.38
G9606_9484	140873	C20orf173	0	0	0	0.02	0.23	0.06	0.28	0.2	0	0.04	0	0
G9606_5150	314	AOC2	0.77	0.8	0.54	0.69	1.19	1.03	1.31	1.43	0.86	0.77	0.71	0.64
G9606_4209	129684	CNTNAP5	0	0	0	0	0	0	0.01	0	0	0	0	0
G9606_15812	5834	PYGB	14.8	18.02	16.23	17.73	24.37	27.28	26.25	26.98	14.03	18.1	18.34	19.14
G9606_29003	644524	NKX2-4	0.03	0	0	0	0	0	0	0	0	0.03	0	0
G9606_6753	5409	PNMT	0.06	0.06	0.06	0.06	0.37	0.32	0	0.06	0.34	0.06	0.28	0.05
G9606_13984	22821	RASA3	9.58	8.27	9.98	8.72	82.77	71.36	92.41	81.74	16.33	14.6	15.26	14.36
G9606_33587	440804	RIMBP3B	0.33	0.21	0.06	0	2.02	1.07	1.77	0.85	0.26	0.33	0.39	0.3
G9606_23109	56891	LGALS14	0.15	0.14	0.21	0.05	0.05	0.15	0.08	0.16	0.42	0.28	0.26	0.36
G9606_7116	64981	MRPL34	56.85	53.96	55.18	54.61	43.66	45.82	37.25	40.1	43.93	54.07	48.1	52.83
G9606_14106	90321	ZNF766	6.47	6.19	7.84	7.66	16.72	14.66	17.56	16.52	7.78	7.49	6.82	7.84
G9606_30301	123606	NIPA1	6.76	6.16	5.49	7.27	7.68	6.94	5.9	7.75	6.23	5.02	3.86	5.67
G9606_2095	2581	GALC	4.28	4.96	7.01	5.84	7.91	12.66	9.08	12.08	8.28	8.86	11.89	9.12
G9606_10101	8476	CDC42BPA	0.76	0.58	0.83	0.45	0.29	0.2	0.27	0.17	1.07	0.69	1	0.28
G9606_10516	51257	2024-03-02	12.74	11.77	10.7	12.79	20.19	20.3	14.13	18.95	13.92	14.49	12.22	15.55
G9606_17805	9862	MED24	35.19	33.71	34.55	35.31	24	24.83	24.31	23.33	30.18	31.59	33.93	31.87
G9606_6712	5329	PLAUR	11.98	16	10.15	9.88	5.19	19.57	7.43	10.69	14.2	13.63	7.73	11.65
G9606_33690	1200	TPP1	43.31	47.94	44.21	45.7	114.36	157.03	117.34	138.7	58.83	64.97	54.02	62.22
G9606_5815	55503	TRPV6	0.07	0.07	0.2	0.04	0.06	0.23	0.3	0.17	0.18	0.22	0.13	0.11
G9606_2672	3029	HAGH	29.99	37.68	35.27	33.17	26.72	25.53	25.83	31.35	26.76	29.22	25.91	27.14
G9606_7850	27077	B9D1	1.43	1.77	1.34	1.49	1.44	0.95	1.41	0.74	1.57	1.4	1.7	0.76
G9606_12089	10434	LYPLA1	52.78	49.32	57.16	54.01	16.6	20.38	17.1	17.09	50.86	45.9	53.44	46.63
G9606_10437	219855	SLC37A2	3.23	3.64	3.49	3.86	12.05	25.31	14.2	21.39	4.33	4.48	3.57	4.1
G9606_7373	145447	ABHD12B	0.93	0.96	0.93	0.48	3.17	2.26	3.64	2.32	2.73	2.07	1.43	1.95
G9606_6224	283710	LOC283710	0.18	0.12	0.24	0.14	0.19	0.22	0.21	0.49	0.34	0.15	0.44	0.28
G9606_30098	8330	HIST1H2AK	0.12	0.55	0.36	0.25	0.73	0.39	0.18	0.41	0.25	0.42	0.47	0.79
G9606_10598	158038	LINGO2	0.06	0.06	0.05	0.05	0.17	0.11	0.12	0.11	0.03	0.07	0.04	0.07
G9606_2172	4129	MAOB	0.02	0	0.04	0.06	0	0	0	0	0.06	0	0.07	0.02
G9606_367	2492	FSHR	0	0	0	0	0.02	0.01	0	0	0.01	0	0	0
G9606_21832	64854	USP46	1.28	1.51	1.82	1.62	1.66	2.36	3.07	2.38	1.07	1.41	1.66	1.12
G9606_6618	57678	GPAM	2.25	2.11	2.46	2.45	2.35	1.97	2.5	2.2	2.05	1.86	2.68	2.17
G9606_18410	79039	DDX54	34.27	28.89	33.24	33.71	26.58	25.76	25.94	22.3	24.36	23.19	28.62	24.78
G9606_20548	493861	EID3	4.06	4.2	3.71	4.31	1.28	0.62	1.58	1.89	3.26	4.1	4.36	6.1
G9606_34062	124220	ZG16B	0.86	0.8	1.43	1.97	0.07	0.56	0.22	0.21	3.95	5.05	5.31	7.61
G9606_10679	9274	BCL7C	46.67	43.53	50.43	47.81	36.3	34.33	30.53	33.55	44.63	47.36	47.03	49.64
G9606_10396	55717	WDR11	14.07	15.99	13.09	15.45	12.62	16.61	12.62	13.91	15.71	17.39	16.54	18.86
G9606_1639	441024	MTHFD2L	3.63	4.91	4.18	4.89	4.84	4.6	4.84	4.9	4.24	3.23	4.15	3.6
G9606_209	9730	DCAF1	15.13	14.89	14.68	14.98	18.42	15.26	20.42	16.64	11.32	11.25	12.98	10.86
G9606_13497	55629	PNRC2	72.36	76.17	74.01	69.72	71.62	62.88	65.06	74.23	88.56	86.24	88.99	89.07
G9606_24988	6623	SNCG	0.07	0.07	0.07	0	0.23	0	0.2	0.08	0.21	0.07	0.07	0.12
G9606_2860	57614	RELCH	5.11	5.67	5.72	5.98	15.54	11.62	15.44	12.28	5.57	5.82	6.25	5.96
G9606_13905	51133	KCTD3	1.58	1.44	2.03	1.95	0.85	1.22	1.22	1.06	1.99	1.6	2.26	1.87
G9606_9246	1269	CNR2	0.73	1.29	1.02	1.01	2.41	2.54	1.96	2.38	0.76	1.14	1.1	0.89
G9606_3761	60386	SLC25A19	31.2	30.11	30.58	26.9	8.84	11.07	7.7	9.95	24	23.68	23.8	20.64
G9606_18860	8620	NPFF	2.96	4.39	3.43	2.51	6.33	7.53	5.99	8.1	2.32	3.8	3.08	5.58
G9606_9640	653075	GOLGA8T	0.42	0.62	0.6	0.29	1.52	1.36	1.7	1.68	0.79	0.79	0.93	1.13
G9606_11106	3344	FOXN2	11.56	10.93	12.33	12.09	13.8	14.3	11.68	14.41	13.72	12.36	14.7	12
G9606_32974	553	AVPR1B	0	0	0	0	0	0.01	0	0	0	0	0	0
G9606_31635	100130519	TMEM221	0.22	0.21	0.11	0.17	0.46	0.32	0.47	0.42	0.21	0.21	0.23	0.11
G9606_9708	8576	STK16	14.72	16	13.76	13.35	8.57	8.98	7.09	7.95	18.57	20.34	15.68	19.71
G9606_23470	101927601	GOLGA6L19	0.03	0	0	0	0.07	0.96	0.56	0.21	0.18	0	0.49	0.11
G9606_15645	8621	CDK13	12.51	13.25	12.14	13.12	21.05	17.23	21.63	19.63	13.9	14.73	14.69	15.44
G9606_16493	54414	SIAE	5.1	4.61	5.23	4.36	3.34	3.45	4.16	3.96	4.14	3.77	5.06	5.23
G9606_3295	222256	CDHR3	0.46	0.63	0.53	0.56	1.82	2.19	2.36	2.1	0.66	0.94	0.86	0.82
G9606_1823	57117	INTS12	16.31	14	16.34	16.41	12.24	11.85	11.63	13.15	15.43	13.11	14.98	15.15
G9606_34955	81542	TMX1	21.18	22.98	23.72	21.92	11.09	13.75	11.1	12.47	21.55	21.71	23.41	20.19
G9606_35279	4626	MYH8	0.02	0	0.02	0.05	0	0	0	0	0	0	0.01	0
G9606_14023	8447	DOC2B	0.05	0	0.16	0.1	0.1	0	0.04	0	0.16	0.14	0.44	0.32
G9606_3744	8028	MLLT10	14.31	13.59	14.03	13.99	26.19	21.92	23.75	22.23	15.07	14.26	14.34	13.81
G9606_16972	112268392	LOC112268392	0.58	0.65	0.53	0.6	0.63	0.93	1.27	1.42	0.05	0.69	0.42	0
G9606_21604	6804	STX1A	5.34	7.6	5.73	5.34	3.05	4.21	3.66	4.38	4.83	5.92	3.6	3.59
G9606_25479	26003	GORASP2	50.54	49.81	52.27	52.04	52.84	53.02	51.66	51.43	40.21	42.99	45.22	42.75
G9606_17618	10541	ANP32B	272.83	240.93	279.76	254.34	150.47	134.6	150.25	143.71	234.83	218.63	232.73	225.15
G9606_26660	554250	GDF5OS	0.25	0.4	0.56	0.35	0.65	1.03	0.57	0.63	0.33	0.54	0.25	0.43
G9606_21079	7274	TTPA	0.19	0.03	0.02	0.06	0.13	0.06	0.15	0.13	0.03	0.02	0.03	0.06
G9606_2910	81616	ACSBG2	0.07	0.17	0	0.12	0.21	0.21	0.21	0.16	0.07	0.07	0.18	0.1
G9606_31750	51015	ISOC1	10.98	11.25	10.64	11.78	6.25	6.65	7.58	6.17	12.08	10.86	10.04	9.54
G9606_6281	23552	CDK20	1.23	1.99	1.51	1.48	6.66	5.91	7.19	5.76	0.67	1.21	0.75	0.99
G9606_9670	147409	DSG4	0.01	0	0	0	0	0	0.01	0	0	0	0	0
G9606_11675	5322	PLA2G5	0	0	0	0	0	0	0	0	0	0	0.03	0
G9606_10469	339451	KLHL17	6.4	7.91	9.01	8.22	14.24	13.97	15.14	14.14	6.48	7.86	8.39	8.16
G9606_32624	4321	MMP12	0.03	0	0	0	0	0	0.09	0	0.03	0	0	0
G9606_3020	203074	PRSS55	0.04	0.35	0.18	0.29	0.81	0.4	0.47	0.61	0.19	0.09	0.12	0.13
G9606_2847	10695	CNPY3	30.23	31.57	30.66	28.28	65.02	62.58	60.04	61.84	23.43	24.48	25.93	26.29
G9606_13603	400954	EML6	0.3	0.39	0.28	0.42	0.56	0.88	0.79	0.67	0.4	0.56	0.31	0.41
G9606_27732	2960	GTF2E1	6.9	5.75	6.66	6.03	7.65	7.48	7.25	7.17	6.51	7.02	7.75	7.16
G9606_10674	339318	ZNF181	2.73	3.17	3.09	2.95	13.43	11.9	15.46	14.3	2.5	3.39	3.61	4
G9606_17651	32	ACACB	1.31	1.43	1.3	1.76	6.45	5.3	8.52	5.65	2.58	2.26	2.3	2.39
G9606_1045	50863	NTM	0	0.02	0.06	0.05	0.09	0	0	0.08	0.12	0.13	0.02	0
G9606_17907	83999	KREMEN1	2.15	2.33	1.94	1.96	3.54	2.55	3.66	2.99	1.68	2.01	1.93	1.77
G9606_19359	84247	RTL6	6.14	7.74	6.51	6.65	8.71	10.27	10.33	8.71	5.55	9.47	9.92	8.14
G9606_19249	9283	GPR37L1	0.21	0.24	0.32	0.3	0.61	0.6	0.6	0.42	0.21	0.36	0.12	0.24
G9606_9800	284273	ZADH2	6.89	8.28	7.53	7.38	9.73	6.98	10.5	7.71	6.67	7.2	7.8	7.52
G9606_33497	29927	SEC61A1	75.39	77.24	82.99	83	106.62	105.17	104.9	98.36	53.24	54.36	62.75	59.34
G9606_18074	8239	USP9X	16.03	16.03	15.98	16.55	17.15	15.84	18.6	17.84	16.72	16.63	17.07	15.85
G9606_25057	139422	MAGEB10	0.46	0.55	0.41	0.48	0.9	0.61	0.62	0.62	0.13	0.33	0.55	0.47
G9606_21639	164153	UBL4B	0	0	0.03	0	0	0.04	0	0	0	0	0	0
G9606_2306	148156	ZNF558	6.58	7.55	6.27	5.84	10.91	10.58	12.75	11.94	9.64	7.54	6.97	8.42
G9606_20078	79833	GEMIN6	15.26	14.64	16.26	13.72	4.82	6.35	5.03	5.25	13.09	11.63	11.13	10.06
G9606_25588	84233	TMEM126A	21.75	21.72	23.7	20.84	12.32	11.44	7.39	11.86	19.41	16.32	17.06	19.73
G9606_9170	51201	ZDHHC2	13.07	15.34	14.4	13.45	21.39	20.17	22.26	19.88	13.79	12.8	13.46	11.72
G9606_18698	84300	UQCC2	20.04	18.77	18.26	17.97	9.68	9.69	8.26	8.77	15.13	14.15	13.96	12.67
G9606_229	107985320	LOC107985320	0.2	0.22	0.27	0.27	0.68	0.97	0.97	0.81	0.29	0.41	0.41	0.43
G9606_24356	163175	LGI4	0.33	0.18	0.14	0.15	0.3	0.36	0.31	0.4	0.44	0.62	0.38	0.39
G9606_27618	10576	CCT2	115.29	114.8	128.69	127.86	36.39	37.63	36.31	37.04	81.49	79.3	91.61	79.27
G9606_31779	2527	FUT5	0	0.03	0	0	0.03	0.03	0	0.12	0	0	0	0
G9606_2189	2653	GCSH	10.54	8.85	11.15	9.47	4.47	4.15	4.25	4.66	7.61	7.57	8.99	8.09
G9606_13236	23545	ATP6V0A2	28.9	31.29	36.19	37.86	12.88	11.37	13.16	11.88	21.02	19.87	26.15	21.23
G9606_22952	79585	CORO7	29.01	31.2	30.59	31.91	34.38	37.21	32.04	32.86	25.35	31.72	29.62	33.17
G9606_12665	57181	SLC39A10	6.25	6.04	4.61	5.04	7.76	7.16	6.06	6.72	7.54	7.69	5.53	5.03
G9606_11690	84811	BUD13	21.4	20.86	19.8	19.86	12.7	11.14	12.68	12.21	18.36	18.38	20.35	17.66
G9606_5482	3485	IGFBP2	3.91	1.37	1.18	2.17	0.24	0.06	0.3	0.12	36.72	15.52	6.93	15.68
G9606_1289	5940	RBMY1A1	0	0	0	0	0.04	0	0	0	0	0	0	0
G9606_18388	79789	CLMN	0.07	0.09	0.07	0.06	0.3	1.06	0.33	0.88	0.18	0.11	0.1	0.11
G9606_17153	10965	ACOT2	13.21	15.09	13.47	17.23	9.59	11.48	7.75	9.51	13.08	17.83	17.71	20.43
G9606_19707	10328	EMC8	24.77	22.32	25.62	24.45	13.23	13.02	13.23	11.5	15.12	16.41	21.05	17.52
G9606_23705	112268394	112268394	0.01	0	0	0	0.01	0.01	0.01	0.05	0.03	0	0	0
G9606_3257	9987	HNRNPDL	80.51	77.4	83.76	79.89	102.18	96.55	99.08	99.12	59.48	63.61	72.04	59.8
G9606_8883	4854	NOTCH3	0.01	0.01	0	0.01	0.1	1.37	0.18	0.22	0.02	0.01	0	0.01
G9606_8912	79094	CHAC1	2.77	3.1	4.65	3.67	7.99	9.4	6.21	7.59	5.34	2.26	3.2	2.59
G9606_12051	503834	DPRX	0.26	0.17	0.17	0.09	0.19	0.64	0.09	0.08	0.17	0	0.42	0.26
G9606_5263	553158	PRR5-ARHGAP8	0	0	0.04	0.15	0	0	0	0	0.19	0	0	0
G9606_15169	4773	NFATC2	30.01	33.13	30.39	28.09	26.66	22.97	26.3	23.76	21.87	25.58	24.39	23.57
G9606_29445	1112	FOXN3	16.17	17.11	16.45	19.48	22.67	20.79	23.57	22.86	17.89	18.5	17.61	18.27
G9606_6476	57506	MAVS	10.91	12.99	11.39	12.69	21.43	19.84	22.77	21.08	13.33	14.39	13.83	13.77
G9606_8680	8844	KSR1	13.13	13.78	12.31	13.4	9.12	8.45	10.87	8.04	13.02	12.73	13.03	10.37
G9606_10305	81551	STMN4	0	0	0.07	0.12	0.08	0.14	0.1	0.08	0.02	0.05	0.06	0.05
G9606_5959	55016	2024-03-01	1.45	1.48	0.79	1.13	2.51	5.43	2.55	3.96	1.74	1.4	0.83	0.88
G9606_745	26267	FBXO10	1.7	1.49	1.47	1.45	3.08	3.21	2.5	2.99	2.65	2.87	2.49	2.5
G9606_19440	2193	FARSA	68.92	73.08	76.12	75.89	27.7	27.6	25.12	25.38	52.94	58.1	63.07	55.17
G9606_7813	79844	ZDHHC11	3.19	3.77	3.25	2.62	5.15	4.13	5.09	4.19	2.8	3.3	3.13	2.71
G9606_26142	100529063	BCL2L2-PABPN1	0.38	1.18	0.03	1.52	0	2.24	0.59	1.31	1.49	1.46	1.25	0.77
G9606_2854	4312	MMP1	0.03	0	0	0	0	0	0	0.03	0	0	0	0
G9606_2485	79600	TCTN1	20.04	21.75	18.02	21.07	32.81	28.88	28.62	30.11	19.87	21.48	21.84	22.6
G9606_23514	112268114	LOC112268114	0	0.21	0	0	0	0	0	0.05	0	0.04	0	0.04
G9606_5116	10388	SYCP2	0.73	2.01	0.79	1.89	1.62	2.47	1.72	2.93	1.41	3.37	1.68	2.43
G9606_22552	79004	CUEDC2	44.23	42.18	43.24	40.65	15.98	18.6	14.62	18.48	43.8	44.53	42.09	46.59
G9606_9666	1176	AP3S1	41.29	37.01	35.73	30.89	24.54	26.61	23.78	27.45	59.47	45.91	34.6	37.31
G9606_20247	8269	TMEM187	2.16	1.96	2.26	2.7	5.06	4.39	4.26	4.73	3.06	2.94	2.09	3.6
G9606_12344	54974	THG1L	9.44	9.77	10.48	10.09	6.02	5.62	5.92	5.36	9	8.8	8.5	9.3
G9606_29920	84948	TIGD5	4.44	5.13	4.9	5.44	6.28	6.22	6.99	5.81	3.11	4.17	4.33	4.03
G9606_11907	283446	MYO1H	0.25	0.35	0.19	0.24	0.57	0.52	0.72	0.71	0.35	0.19	0.31	0.32
G9606_30084	401137	PRR27	0.09	0.05	0.07	0.07	0.15	0.21	0.17	0.23	0.14	0.08	0.05	0.07
G9606_21785	2734	GLG1	10.88	11.18	10.77	11.79	28.12	28.99	31.88	31.22	14.74	15.07	13.43	15.39
G9606_23019	51372	TMA7	170.57	143.24	171	145.46	100.29	99.69	88.25	116.19	142.52	148.17	166.88	156.1
G9606_23585	55847	CISD1	8.84	7.25	8.84	6.99	3.61	3.65	2.72	4.12	8.2	6.76	8.33	6.02
G9606_713	79796	ALG9	12.93	12.68	12.8	11.62	7.68	6.87	7.88	7.55	12.54	10.89	11.29	10.19
G9606_2252	55311	ZNF444	16.28	15.11	14.79	13.44	20.98	20.72	21.17	20.61	15.65	18.95	17.34	17.4
G9606_9111	79862	ZNF669	4.3	4.35	4.52	4.17	9.24	10.23	10.17	10.24	5.17	4.56	5.96	5.24
G9606_4159	440574	MINOS1	11.56	9.17	8.53	7.89	7.16	7.33	6.11	6.95	6.25	5.69	5.35	5.79
G9606_13644	1591	CYP24A1	0	0	0.02	0	0.02	0.05	0.09	0.02	0	0	0.04	0.02
G9606_13432	57224	NHSL1	0.31	0.39	0.3	0.39	0.31	0.45	0.32	0.43	0.39	0.36	0.49	0.39
G9606_10913	5869	RAB5B	37.88	46.81	33.9	37.65	55.07	51.15	55.04	54.69	44.92	51.62	47.36	50.73
G9606_15668	59307	SIGIRR	16.62	12.01	13.04	12.23	96.94	72.39	83.21	79.99	24.05	24.07	23.85	31.03
G9606_3471	165055	CCDC138	3.47	3.29	3.58	3.53	2.26	1.91	2.68	2.04	2.87	3.82	3.45	2.74
G9606_24404	26157	GIMAP2	14.95	13.59	14.27	14.18	85.16	74.6	77.83	72.66	22.22	24.1	20.77	25.78
G9606_16120	126767	AADACL3	0	0	0	0	0	0	0	0	0.01	0	0	0
G9606_25971	90007	MIDN	11.37	9.46	11.27	10.84	8.17	10.06	7.37	9.65	17.37	15.98	20.72	20.18
G9606_24652	722	C4BPA	0	0	0.02	0.02	0	0	0	0.03	0	0	0	0
G9606_16808	344167	FOXI3	0.17	0.54	0.24	0.12	0.61	0.73	0.5	0.56	0.25	0.25	0.26	0.18
G9606_1700	10083	USH1C	0	0	0	0	0.01	0	0	0	0	0.02	0	0
G9606_8910	782	CACNB1	5.64	4.88	5.7	5.55	9.66	8.5	8.94	9.87	5.79	5.84	6.32	6.09
G9606_7556	54477	PLEKHA5	3.67	3.95	2.26	3.38	3.67	3.79	3.1	3.53	3.6	4.01	2.47	3.35
G9606_22095	80135	RPF1	38	35.93	38.23	35.43	25.92	23.25	26.97	27.18	26.36	28.37	27.48	28.6
G9606_14189	55072	RNF31	21.31	20.02	23.87	23.39	26.53	23.14	24.98	25.64	20.24	21.98	23.5	23.42
G9606_14507	7483	WNT9A	0.17	0.21	0.09	0.24	0.13	0	0.06	0.11	0.28	0.29	0.18	0.25
G9606_9267	267002	PGBD2	2.72	3.13	2.49	2.95	6.2	5.04	6.55	5.22	2.51	3.81	3.41	3.94
G9606_3844	57862	ZNF410	24.07	23.24	24.33	21.66	12.66	13.02	12.44	13.72	25.43	24.12	25.07	24.34
G9606_1018	22849	CPEB3	1.28	1.2	1.21	1.42	1.93	1.23	1.36	1.25	2.37	2.37	1.51	1.53
G9606_16420	100528032	KLRC4-KLRK1	0	0.1	0	0.38	0.04	0.18	0	0	0.02	0	0	0.27
G9606_32555	84432	PROK1	0	0	0	0	0.09	0	0	0	0	0	0	0
G9606_19929	55262	C7orf43	13.3	14.75	13.98	12.92	42.8	33.13	38.42	36.97	12.44	15.04	15.3	16.33
G9606_9791	23258	DENND5A	35.39	42.8	38.23	38.53	22.71	19	24.08	22.56	16.75	16.84	17.51	13.25
G9606_25156	57571	CARNS1	2.25	2.67	1.54	1.63	2.85	1.89	2.04	2.09	1.81	2.83	1.49	2.41
G9606_5225	64779	MTHFSD	7.61	6.69	6.9	6.75	8.89	8.21	9.04	8.14	7.79	7.67	7.47	7.64
G9606_17296	10307	APBB3	6.69	6.45	7.14	7.13	22.75	20.62	21.57	18.85	9.79	9.85	9.12	10.18
G9606_4143	353149	TBC1D26	0.03	0.03	0.06	0.03	0.06	0.15	0.03	0.06	0.11	0.17	0.14	0.17
G9606_8909	79075	DSCC1	11.16	11.55	12.57	10.92	0.18	0.21	0.47	0.38	11.7	8.48	10.64	8.58
G9606_33707	8831	SYNGAP1	10.63	8.97	7.15	8.19	23.18	19.93	23.43	17.67	13.25	11.8	9.89	11.74
G9606_8378	220388	CCDC89	0	0.02	0	0	0	0	0.05	0	0	0.04	0	0.02
G9606_2805	57091	CASS4	1.06	2.34	1.02	1.66	3.01	5.51	3.55	4.19	1.42	2.68	1.99	2.42
G9606_24515	8637	EIF4EBP3	5.04	4.32	6.02	2.79	9.16	11.16	8.99	6.85	4.98	4.17	2.83	3.99
G9606_11461	389197	C4orf50	0.12	0.14	0.08	0.19	0.07	0.1	0.13	0.07	0.3	0.34	0.32	0.28
G9606_2980	140883	ZNF280B	1.32	1.06	1.23	0.98	1.1	1.15	1.14	0.96	1.23	1.17	0.99	0.81
G9606_9817	64763	ZNF574	6.75	7.3	7.74	7.22	14.05	12.3	13.71	11.94	7.24	7.26	7.12	5.93
G9606_27946	159296	NKX2-3	0	0	0	0	0	0.07	0	0	0	0	0	0
G9606_8897	147686	ZNF418	0.45	0.81	0.41	0.45	1.28	1.94	1.24	1.51	0.68	0.76	0.54	0.51
G9606_6428	26	AOC1	0	0.02	0.02	0	0.07	0.61	0.02	0.17	0	0.02	0	0
G9606_17764	4108	MAGEA9	0.03	0	0.03	0	0	0	0	0.03	0	0	0	0
G9606_7304	100310812	SPDYE2B	4.66	8.2	3.01	7.93	13.77	18.76	12.28	21.51	5.49	9.46	4.18	8.47
G9606_24371	10577	NPC2	32.5	29.56	34.84	29.54	103.23	205.77	91.06	206.32	36.5	31.81	26.59	26.11
G9606_11491	107986838	LOC107986838	0	0	0	0	0.02	0	0	0	0	0	0	0
G9606_5528	55008	HERC6	3.15	2.06	3.14	4.02	8.66	6.17	9.26	7.09	4.92	5.75	3.84	5.42
G9606_3582	53630	BCO1	0	0	0	0	0	0	0	0.04	0	0	0	0
G9606_11858	2675	GFRA2	0.03	0.1	0	0.04	0.6	2.43	1.12	2.96	0	0.05	0.02	0
G9606_20048	7913	DEK	120.09	116.65	120.97	124.3	61.58	58.66	60.44	60.01	109.6	107.94	119.1	97.81
G9606_35915	728276	CLEC19A	0.41	0.34	0.35	0.37	0.92	0.69	1.32	0.78	0.45	0.54	0.45	0.64
G9606_4174	57579	FAM135A	1.41	1.6	1.51	1.29	2.55	2.39	2.67	2.46	1.65	1.64	1.63	1.57
G9606_4263	199720	GGN	0.22	0.32	0.19	0.11	0.38	0.89	0.42	0.46	0.75	0.91	0.4	0.57
G9606_9027	8480	RAE1	35.69	34.81	33.6	34.04	22.6	18.15	19.73	21.04	29.63	27.62	33.58	30.82
G9606_2605	199221	DZIP1L	0.09	0.08	0.1	0.17	0.44	0.35	0.31	0.32	0.11	0.42	0.3	0.17
G9606_3309	64105	CENPK	21.32	28.86	24.03	24.02	28.14	27.95	28.64	17.79	23.08	26.3	26.62	22.34
G9606_22234	126375	ZNF792	2.63	2.89	2.52	2.74	10.25	8.96	10.36	10.99	3.83	4.63	3.63	4.67
G9606_10609	1859	DYRK1A	16.03	17.76	15.58	17.44	31.35	27.96	32.06	31.43	15.13	16.13	16.51	16.03
G9606_21708	51440	HPCAL4	1.07	0.41	0.73	0.37	9.77	6.86	11.75	5.38	1.64	0.86	0.74	0.73
G9606_6437	5425	POLD2	117.77	106	123.62	114.57	33.44	32.35	32.32	29.55	80.13	71.32	82.43	71
G9606_1093	79295	OR5H6	0	0	0.05	0	0	0	0	0	0	0	0	0
G9606_26320	340578	DCAF12L2	0	0	0	0.04	0	0	0	0	0	0	0.03	0
G9606_13566	126119	JOSD2	28.4	24.72	27.32	24.31	11.8	13.11	10.71	9.57	18.31	22.31	20.29	22.92
G9606_11062	55636	CHD7	5.78	5.41	5.85	5.95	12.5	9.49	12.48	10.39	5.11	4.89	7.1	5.45
G9606_15561	57332	CBX8	1.24	1.11	1.19	1.17	1.53	1.25	1.58	1.98	3.35	2.58	2.7	3.29
G9606_18557	7561	ZNF14	2.84	2.52	2.58	2.45	9.39	9.43	9.16	9.38	2.81	3.04	3.27	2.62
G9606_18465	1122	CHML	3.53	3.06	3.39	4.2	5.37	4.39	5.02	6.63	2.73	2.16	3.24	2.35
G9606_7021	8893	EIF2B5	31.62	33.32	33.65	32.74	37.17	33.89	34.8	34.35	25.02	26.22	27.61	24.39
G9606_29290	50509	COL5A3	0.41	0.67	0.12	0.33	0.28	0.72	0.19	1.21	1.34	3.59	1.04	2.52
G9606_32795	27146	FAM184B	0.26	0.46	0.27	0.17	1.7	1.44	2.18	1.48	0.39	0.49	0.5	0.58
G9606_14331	57050	UTP3	23	22.29	24.14	22.09	20.49	19.65	21.82	23.01	16.37	18.22	19.71	18.51
G9606_17002	4240	MFGE8	12.54	16.74	10.58	11.66	35	32.66	33.02	34.6	16.78	21.79	19.41	20.41
G9606_32317	388646	GBP7	0.59	0	0.21	0.02	0.31	0.02	0.07	0	0.55	0	0.19	0
G9606_8370	79074	C2orf49	9.45	9.31	9.12	8.93	13.33	12.46	14.6	12.25	11.76	10.53	9.55	9.42
G9606_25034	107986244	LOC107986244	0.35	1.14	0.66	1.09	2.44	1.7	3	1.31	0.37	0.45	1.36	0.86
G9606_10205	2824	GPM6B	0.17	0.48	0.23	0.27	1.09	1.45	1.13	0.92	0.2	0.63	0.16	0.22
G9606_5097	387	RHOA	408.27	415.34	402.83	384.69	198.13	237.75	201.65	238.37	360.72	379.06	405.28	386.95
G9606_27313	389376	SFTA2	0	0	0	0	0	0.13	0	0	0	0	0	0
G9606_25727	100996741	100996741	2.01	2.2	2.01	1.24	12.03	8.66	9.83	11.17	2.23	2.44	3.03	4.05
G9606_28127	107987290	LOC107987290	3.36	2.39	2.55	2.46	3.04	1.16	1.6	1.08	5.11	3.2	2.05	3.3
G9606_12847	2961	GTF2E2	42.7	41.02	42.67	38.79	18.54	16.26	16.29	18.39	40.58	35.26	32.41	32.67
G9606_24108	28960	DCPS	11.03	11.65	11.81	11.15	5.77	5.76	5.47	5.23	10.93	10.91	11.82	10.12
G9606_20616	7384	UQCRC1	97.4	96	95.44	87.14	32.69	41.83	29.16	39.38	94.55	89.25	82.42	80.81
G9606_3983	6573	SLC19A1	10.66	10.41	13.33	11.24	3.78	4.51	4.49	3.07	8.68	8.81	9.71	7.76
G9606_12156	64778	FNDC3B	2.2	2.48	2.38	2.43	2.17	4.7	3.11	3.76	1.69	1.73	1.94	1.68
G9606_1795	94120	SYTL3	29.06	27.37	28.73	23.43	16.72	10.61	21.77	15	95.66	71.16	44.85	48.72
G9606_6529	151242	PPP1R1C	0	0	0	0.06	0	0	0	0	0.06	0.12	0	0.06
G9606_3636	22902	RUFY3	4.65	5.28	4.08	4.89	10.83	9.72	9.18	11.01	4.42	5.92	4.9	4.71
G9606_2430	5243	ABCB1	1.48	2.36	2.13	2.38	2.58	2.54	4.32	4.02	2.36	3.14	3.97	4.36
G9606_27368	1291	COL6A1	43.41	79.98	35.25	68.11	3.05	5.08	7.36	2.89	18.99	43.39	31.81	42.42
G9606_5914	4482	MSRA	6.37	7.21	6.95	5.27	3.41	5.38	2.7	4.39	4.97	6.64	7.99	7.73
G9606_2762	83595	SOX7	0.29	0.31	0.42	0.38	0.83	0.71	0.64	0.58	0.32	0.33	0.32	0.33
G9606_15324	5211	PFKL	77.5	76.61	68.79	71.31	54.77	57.44	52.44	52.4	85.51	81.4	72.65	78.69
G9606_20236	7874	USP7	47.38	48.39	44.45	44.07	49.72	46.06	51.6	49.6	46.8	50.22	46.19	42.22
G9606_10116	255252	LRRC57	11.23	13.04	11.06	12.47	8.32	8.62	8.69	10.51	10.67	10.33	10.91	11.18
G9606_17083	27085	MTBP	8.14	7.41	7.16	8.35	2.21	1.5	2.06	2.23	7.18	5.34	6.08	5.73
G9606_27336	5009	OTC	0	0	0	0	0	0.07	0.04	0	0.05	0.03	0.04	0.05
G9606_12198	51496	CTDSPL2	14.04	14.37	14.37	15.93	14.32	11.43	16.88	13.92	19.3	15.61	16.28	14.6
G9606_5068	332	BIRC5	46.53	52.3	47.15	44.27	0.14	0.34	0.15	0.17	42.82	48.02	44.94	37.73
G9606_4132	6188	RPS3	853.57	774.2	850.61	802.26	1479.76	1317.84	1213.64	1155.6	766.32	733.85	728.99	835.15
G9606_802	2068	ERCC2	12.44	11.23	12.29	11.65	8.77	8.59	9.11	8.57	13.64	12.28	13.54	12.6
G9606_11433	9159	PCSK7	32.87	32.96	36.52	30.42	61.16	59.27	62.22	54.86	25.85	29.03	34.33	27.89
G9606_1178	9500	MAGED1	30.39	26.41	29.24	31.02	16.9	15.51	15.9	15.35	39.97	36.51	39.38	39.25
G9606_20861	22841	RAB11FIP2	3.45	3.46	3.75	3.35	9.2	8.46	10.03	8.36	4.02	4.02	4.01	3.21
G9606_27210	7809	BSND	0	0	0	0	0	0	0	0	0.12	0	0	0.04
G9606_3576	1577	CYP3A5	0.12	0.09	0.15	0.12	0.18	0.14	0.4	0.3	0.26	0.21	0.08	0.09
G9606_22134	58492	ZNF77	1.84	1.66	1.7	1.51	2.18	2.39	2.3	2.76	2.18	1.84	1.97	1.89
G9606_10561	168451	THAP5	7.87	9.75	10.14	9.4	14.46	13.01	15.51	13.31	8.12	7.53	8.8	7.51
G9606_8382	107984203	LOC107984203	2.14	2.26	2.01	2.06	8.74	7.04	9.88	7.64	3.19	3.47	3.18	3.52
G9606_20340	22949	PTGR1	2.47	2.23	0.28	1.65	0.95	2.56	0.26	1.89	5.52	3.02	0.16	0.85
G9606_21477	1730	DIAPH2	2.32	2.24	2.46	2.16	1.99	2.63	2.13	1.86	2.64	2.4	2.49	2.09
G9606_6490	126549	ANKLE1	4.16	4.45	3.65	3.83	3.13	3.04	2.27	2.41	3.48	3.79	2.95	3.72
G9606_5501	57504	MTA3	11.99	12.49	10.86	12	6.84	5.82	7.78	6.31	12.68	11.39	12.22	11.82
G9606_2041	55160	ARHGEF10L	0.03	0.1	0.03	0.04	1.1	6.25	1.5	4.77	0	0.08	0.05	0.03
G9606_5138	118813	ZFYVE27	13.67	13.86	13.75	13.07	22.77	21.26	22.99	21.56	12.74	13.69	13.71	14.86
G9606_7651	81562	LMAN2L	3.4	3.49	3.75	3.09	3.91	5.09	5.11	5.46	4.22	3.52	3.57	3.74
G9606_895	284948	SH2D6	0.22	0.23	0.32	0.32	0.7	0.32	0.84	0.44	0.44	0.38	0.41	0.49
G9606_15993	285489	DOK7	0.1	0.09	0	0.02	0.04	0.23	0.11	0.14	0.03	0.02	0.1	0.14
G9606_25450	57093	TRIM49	0.12	0	0	0	0	0.04	0.08	0	0.02	0	0.04	0
G9606_32767	28986	MAGEH1	19.37	14.92	17.74	15.01	21.73	19.44	22.15	20.99	18.19	19.84	22.35	25.82
G9606_34665	746	TMEM258	97.93	73.92	91.67	92.2	60.4	52.09	42.69	43.62	95.7	78.14	88.04	96.12
G9606_7551	84447	SYVN1	21.7	24.13	24.65	25	62.59	57.2	58.48	50.82	17.7	20.67	21.79	22.77
G9606_28190	4907	NT5E	0.09	0.18	0.17	0.17	1.43	1.45	0.89	0.67	0.39	0.77	0.18	0.22
G9606_11124	51252	FAM178B	0.05	0.03	0.06	0	0.98	0.67	0.55	0.62	0.2	0.13	0	0.03
G9606_34553	7567	ZNF19	0.31	0.76	0.32	0.4	0.72	0.49	0.88	0.69	0.48	0.35	0.45	0.41
G9606_18884	3185	HNRNPF	198.09	199.19	211	202.49	88.25	89.89	84.82	88.64	156.49	155.23	165.18	150.54
G9606_8241	54836	BSPRY	2.03	1.27	1.25	1.34	0.11	0.13	0.05	0.07	6.59	3.95	2.18	1.94
G9606_10775	23424	TDRD7	7.44	7.69	6.02	6.7	5.46	5.46	5.28	5.72	6.09	5.51	4.08	4.43
G9606_2054	119391	GSTO2	1.78	2.37	1.73	2.44	3.54	3.92	4.63	4.03	2.26	2.35	1.94	2.69
G9606_3096	1063	CENPF	21.11	24.16	22.78	23.75	0.95	1.03	1.13	1.09	23.71	24.01	28.61	21.05
G9606_15362	9805	SCRN1	0.77	0.65	1.32	1.18	1.18	1.08	1.84	2.38	1.1	1.04	1.24	1.6
G9606_3840	1159	CKMT1B	0	0	0.1	0	0	0	0	0	0	0	0	0
G9606_32399	80765	STARD5	4.37	6.03	4.4	4.09	12.1	9.76	14.04	12.92	4.24	6.87	4.33	6.18
G9606_1474	80305	TRABD	77.51	77.16	86.92	75.34	99.34	91.23	90.92	76.36	79.3	89.96	97.37	92.53
G9606_10895	6405	SEMA3F	0	0.03	0	0	0	0.05	0.02	0	0.22	0.07	0	0.11
G9606_3326	2038	EPB42	0	0	0	0.06	0.09	0.06	0.03	0.04	0	0.03	0.04	0.03
G9606_32116	51154	MRTO4	40.71	36.76	45.11	42.96	10.99	12.04	10.88	11.07	22.72	22.1	26.81	22.11
G9606_9748	2161	F12	0.76	0.51	0.86	0.51	0.03	0.12	0.03	0	0.73	0.83	0.38	0.26
G9606_26406	390594	KBTBD13	0	0	0	0	0	0	0	0.02	0	0	0	0
G9606_35826	283742	FAM98B	14.15	12.43	15.18	14.47	5.77	5.26	6.33	5.96	11.77	12.74	12.85	12.29
G9606_1373	2186	BPTF	14.04	15.63	14.22	16.12	25.76	22.02	27.54	25.08	16.95	17.73	17.58	18.22
G9606_8968	92370	PXYLP1	3.21	2.1	2.98	2.92	9.8	4.38	6.02	5.11	4.62	3.46	3.69	4.66
G9606_11323	9665	MARF1	12.34	12.55	12.56	14.18	41.51	34.89	45.05	35.54	16.37	15.07	15.86	16.52
G9606_21226	51725	FBXO40	0.19	0.29	0.12	0.17	0.35	0.39	0.44	0.43	0.27	0.24	0.19	0.27
G9606_9635	85459	CEP295	8.37	8.53	7.53	8.73	6.42	5.67	6.32	6.14	9.35	9.43	8.94	7.84
G9606_29703	6555	SLC10A2	0	0	0	0.01	0	0	0.02	0.02	0	0	0	0
G9606_34485	130075	OR9A4	0	0	0	0	0	0	0	0.06	0	0	0	0
G9606_2989	143888	KDELC2	9.13	13.34	13.64	14.35	6.13	6.63	7.75	6.97	9.99	10.5	11.68	10.92
G9606_11828	51023	MRPS18C	24	22.02	24.73	22.38	12.02	15.4	12.96	13.27	23.31	18.54	21.59	20.17
G9606_30821	514	ATP5F1E	284.75	274.2	277.31	273.13	196.34	228.09	170.33	222.46	278.25	283.25	262.76	307.43
G9606_6425	7314	UBB	941.92	925	932.06	882.89	303.42	328.8	278.63	333.29	818.33	772.91	890.8	857.31
G9606_11917	6002	RGS12	2.34	3.91	2.76	3.61	3.19	7.43	3.7	7.11	2.62	2.82	2.79	3.07
G9606_3356	9098	USP6	1.46	1.76	1.03	0.77	2.96	2.88	2.29	1.19	2.05	2.12	1.16	0.86
G9606_34698	54627	MAP10	0.73	0.65	0.77	0.9	0.95	0.69	1.09	1.1	0.78	0.81	1.24	1.14
G9606_7632	10574	CCT7	231.18	212.62	243.75	217.98	70.32	79.73	74.93	70.69	165.05	144.51	175.61	145.24
G9606_21141	56654	NPDC1	39.66	38.64	31.21	40.26	5.06	3.09	2.21	5.31	27.66	38.54	30.73	44.09
G9606_289	80063	ATF7IP2	5.86	4.46	5.77	5.27	15.96	14.31	15.81	17.85	6.49	5.62	7.92	9.1
G9606_12279	6095	RORA	12.02	10.92	9.32	10.05	25.47	22.09	28.11	24.34	24.26	21.99	19.83	18.33
G9606_1336	88455	ANKRD13A	24.19	25.72	23.85	26.33	36.64	35.51	36.33	37.38	29.73	33.53	29.3	32.86
G9606_20665	153733	CCDC112	1.8	2.12	2.26	2.33	4.8	5.73	6.34	6.55	1.56	2.2	1.97	1.62
G9606_8254	283149	BCL9L	14.8	13.91	15.38	16.23	113.37	93.37	111.66	102.69	13.71	16.16	17.53	17.98
G9606_17932	27129	HSPB7	0	0.02	0	0	0	0.05	0	0.02	0.02	0.04	0.05	0.02
G9606_12174	374887	YJEFN3	6.24	7.01	7.24	7.21	10.73	6.88	10.44	7.32	6.81	6.71	7.59	6.75
G9606_28014	4074	M6PR	81.56	86.69	90.32	76.62	74.31	86.76	73.8	87.37	79.09	84.15	88.18	80.29
G9606_7163	5328	PLAU	1.55	2.24	2.99	2.24	2.32	9.38	3.49	5.43	1.22	1.15	1.3	1.51
G9606_2734	4778	NFE2	0	0	0	0	0.04	0.15	0	0.08	0.03	0	0	0
G9606_11227	9389	SLC22A14	0.05	0.08	0.05	0.04	0.06	0.1	0.13	0.11	0.1	0.06	0.03	0.06
G9606_13735	64131	XYLT1	2.8	3.17	3.25	4.85	14.85	13.75	15.53	14.96	4.3	4.78	6.76	6.25
G9606_14116	10221	TRIB1	14.16	24	10.39	15.09	2.42	8.42	2.65	8.5	28.87	48.9	25.24	39.99
G9606_2276	1500	CTNND1	2.52	3.44	3.6	3.4	3.53	8.99	4.5	6.55	4.1	3.69	4.97	4.74
G9606_8687	5979	RET	0.1	0.01	0.04	0.03	0.02	0.02	0.02	0.01	0.07	0.05	0.01	0.09
G9606_20857	7867	MAPKAPK3	48.02	46.39	54.79	49.49	16.64	22.51	16.66	20.44	38.11	37.69	43.31	40.88
G9606_19699	83443	SF3B5	106.12	92.76	105.64	106.46	61.71	62.12	58.4	56	85.37	84.76	84.99	91.08
G9606_116	151194	METTL21A	13.41	10.49	13.01	15	14.07	11.88	11.55	11.41	10.16	9.42	10.7	12.3
G9606_19114	55070	DET1	1.05	1.06	1.27	1.08	5.36	3.38	5.99	4.44	1.67	1.42	1.29	1.57
G9606_1870	2686	GGT7	11.4	10.76	8.89	10.35	31.66	27	32.39	28.27	13.15	12.22	11.41	13.91
G9606_23687	100462977	MTRNR2L1	461.3	475.08	444.25	620.56	265.07	291.52	222.2	322.77	513.62	479.24	448.22	601.57
G9606_6361	53834	FGFRL1	8.8	12.12	9.82	10.43	13.71	11.78	12.58	10.73	7.29	8.71	8.66	8.99
G9606_6320	391104	VHLL	0	0	0	0	0.06	0.06	0.06	0.27	0.03	0	0.05	0.05
G9606_701	2766	GMPR	3.42	5.15	5.41	4.58	0.12	0.41	0.27	0.15	2.82	3.6	5.6	3.54
G9606_25516	11120	BTN2A1	11.74	13.71	13.25	12.34	30.61	26.12	30.18	29.23	14.12	14.55	12.46	13.75
G9606_15107	51339	DACT1	1.52	1.92	1.45	1.48	1.19	1.08	1.83	1.91	0.73	0.76	1.06	0.8
G9606_8053	23528	ZNF281	11.62	12.5	9.72	11.33	9.69	9.36	9.63	9.9	14.6	17.98	15.02	14.77
G9606_28859	10205	MPZL2	2.98	3.27	3.28	2.84	0.61	0.94	0.84	0.93	2.79	1.61	2.02	1.74
G9606_15081	84872	ZC3H10	3.41	3.76	3.76	2.78	4.37	4.09	4.67	5.25	2.61	2.59	2.54	2.98
G9606_13153	387911	C1QTNF9B	0.19	0	0.24	0	0	0	0	0	0	0	0	0
G9606_14336	23621	BACE1	1.16	1.31	0.93	1.26	2.74	2.8	3.62	3.11	1.44	1.42	1.35	1.18
G9606_10874	26128	KIF1BP	16.82	17.65	16.14	16.08	7.96	8.04	7.19	8.9	11.34	11.32	11.82	9.83
G9606_31863	100505989	SMIM31	0.73	0.68	0.74	0.74	1.76	1.13	1.39	1.26	0.54	0.97	0.88	0.6
G9606_2297	80790	CMIP	13.55	12.88	12.4	13.5	19.45	24.44	21.45	24.63	22.01	22.8	22.68	24.66
G9606_21761	8427	ZNF282	22.03	20.75	22.84	25.33	7.67	8.31	7.21	7	36.77	33.96	28.85	31.01
G9606_16966	10367	MICU1	17.61	16.89	17.22	16.34	11.88	15.11	12.61	13.54	19.91	18.17	19.19	19.64
G9606_26781	22993	HMGXB3	15.77	14.04	16.58	15.64	13.6	15.22	13.09	14.45	15.68	14.31	15.27	14.08
G9606_30925	392133	OR10AC1	0	0	0	0	0	0	0	0.05	0	0	0	0
G9606_23716	4520	MTF1	4.74	4.68	5.18	5.6	7.89	7.1	8.83	7.6	4.49	4.66	4.67	4
G9606_15570	116093	DIRC1	0.04	0.03	0.09	0.04	0.16	0.04	0.32	0.29	0	0.15	0	0.21
G9606_5682	6608	SMO	0.64	0.6	0.3	0.76	0.03	0.05	0.04	0.04	0.6	0.64	0.8	0.59
G9606_20406	9476	NAPSA	10.84	15.47	8.93	4.36	3.64	2.85	2.85	2.68	12.89	15.65	6.44	5.16
G9606_33605	2516	NR5A1	0	0	0.02	0.03	0	0	0.04	0	0	0.02	0	0
G9606_7760	1910	EDNRB	0	0.02	0.04	0.04	0.12	0.31	0.15	0.14	0.02	0.02	0.07	0.04
G9606_11791	127255	LRRIQ3	0.75	0.7	0.47	0.53	0.77	0.17	0.47	0.7	1.13	0.54	0.73	0.65
G9606_10767	10509	SEMA4B	3.77	3.21	3.31	3.03	8.28	7.47	7.17	7.95	6.36	6.43	5.36	6.15
G9606_10278	80318	GKAP1	3.42	3.29	2.74	2.67	5.46	6.4	7.02	7.18	3.86	3.9	4.24	4.76
G9606_4020	22847	ZNF507	5.76	5.53	6.44	6.54	11.2	8.95	12.39	10.85	5.46	4.93	5.7	4.62
G9606_5017	4736	RPL10A	1003.55	863.67	1022.95	926.99	1189.25	1093.38	1162.82	1009.24	912.07	814.07	928.65	961.87
G9606_7947	1677	DFFB	5.38	5.53	5.34	5.53	12.7	12.71	12.29	12.41	5.4	6.03	6.02	5.97
G9606_21592	3329	HSPD1	286.83	226.06	298.92	270.73	50.12	50.06	47.59	48.3	197.24	142.59	187.74	145.88
G9606_3316	9720	CCDC144A	1.83	2.1	1.64	1.67	5.57	4.86	5.03	4.27	2.8	3.05	2.28	2.18
G9606_11389	441155	LOC441155	0.39	0.48	0.25	0.53	0.88	0.89	0.78	1.06	0.4	0.48	0.59	0.51
G9606_7085	23087	TRIM35	12.46	14.85	12.84	14.94	13.98	13.55	14.2	13.11	8.03	10.68	10.85	10.27
G9606_15568	9373	PLAA	12.24	12.86	13.38	13.11	7.99	8.01	8.18	7.6	10.78	11.17	12.73	10.48
G9606_12049	91862	MARVELD3	1.16	1.23	0.97	1.21	2.58	2.64	2.01	1.88	1.18	1.58	1.31	1.41
G9606_3856	7690	ZNF131	12.22	12.11	12.11	12.24	20.86	20.1	20.37	20.28	12.6	13.69	14.2	13.36
G9606_678	101929322	LOC101929322	0.37	0.65	0.31	0.41	2.64	1.22	1.6	1.14	0.35	0.39	0.37	0.47
G9606_7309	9205	ZMYM5	6.41	6.6	5.95	7.38	10.46	8.72	10.25	11.42	7.86	7.74	8.14	7.89
G9606_6922	8537	BCAS1	0.51	0.71	0.47	0.52	1.74	1.04	1.21	0.83	0.78	0.92	0.51	0.47
G9606_29716	85453	TSPYL5	3.17	2.35	1.72	2.49	1.27	0.99	0.58	0.7	3.09	2.66	2.34	2.28
G9606_17592	8909	ENDOU	0.02	0.02	0.09	0.07	0.1	0.02	0.05	0.12	0.16	0.05	0.03	0.14
G9606_18650	5226	PGD	84.04	85.58	93.5	87.73	36.06	88.64	44.8	60.32	66.75	67.09	80.35	67.3
G9606_32808	120775	OR2D3	0	0	0	0	0	0	0	0	0	0.06	0	0
G9606_7455	55906	ZC4H2	4.38	5.17	4.28	3.99	4.91	4.1	5.29	4.9	5.04	5.41	5.12	4.81
G9606_27641	493753	COA5	8.98	9.56	9.04	7.82	17.83	15.77	19.1	17.54	9.72	10.77	11.09	11
G9606_1172	3516	RBPJ	65.07	81.28	59.98	73.29	16.21	17.01	18.26	18.89	83.94	87.86	60.35	68.55
G9606_13716	373863	DND1	5.02	7.17	5.58	5.52	12.77	11.26	12.84	10.58	4.23	5.22	5.1	6.04
G9606_3974	27332	ZNF638	20.7	20.78	20.64	21.01	31.02	25.18	33.9	30.51	23.26	23.05	23.77	23.09
G9606_13366	285636	C5orf51	6.04	6.89	6.12	6.51	9.5	9.33	10.1	9.94	6.47	6.28	6.14	6.66
G9606_2698	348174	CLEC18A	0.13	0.51	0.36	0.32	1.45	1.56	2.39	1.27	0.29	0.51	0.43	0.47
G9606_25958	5693	PSMB5	105.04	105.65	104.66	96.2	23.9	25.37	26.42	26.03	61.65	60.01	60.67	58.75
G9606_21644	7461	CLIP2	0.86	1.15	0.88	1.01	1.93	2.5	2.08	2.13	1.13	1.4	1.45	1.29
G9606_29347	388436	LOC388436	0.37	0.14	0.44	0	1.36	2.04	0	3.4	0	0.07	0.32	1.55
G9606_22896	728361	OVOL3	0.19	0.09	0.08	0.18	0.21	0	0.19	0.1	0.1	0.19	0.12	0.09
G9606_11274	28971	AAMDC	5.6	6.19	5.57	4.89	3.65	4.73	4.07	5.48	5.17	5.66	6.64	6.51
G9606_6703	3416	IDE	12.09	12.33	11.49	12.38	10.65	10.06	11.04	9.72	9.97	10.24	10.98	8.84
G9606_14322	6165	RPL35A	881.55	712.66	835.18	750.01	1266.49	1160.25	1112.39	1031.06	781.25	685.85	693.19	804.65
G9606_8472	54108	CHRAC1	34.68	35.31	31.42	32.51	14.65	15.67	15.2	14.04	27.56	27.26	27.86	25.71
G9606_12829	59343	SENP2	14.95	16.36	13.63	15.76	13.12	11.54	14.15	11.6	13.46	12.37	12.11	12.98
G9606_11243	100996517	SEC22B3	0.55	0.72	0.9	0.65	1.64	3.11	2.39	2.79	1.12	0.71	0.91	0.74
G9606_339	344892	RTP2	0	0	0	0	0	0	0	0	0.04	0	0	0
G9606_7665	157922	CAMSAP1	12.98	15.72	12.25	12.18	9.11	10.65	9.04	8.52	10.53	11.58	10.7	9.15
G9606_13242	64579	NDST4	0	0	0.01	0	0.01	0.01	0	0	0	0.01	0	0.01
G9606_1469	143379	C10orf82	0	0.1	0	0	0	0	0	0	0	0	0	0
G9606_29633	8604	SLC25A12	10.1	8.7	8.82	9.26	4.21	3.95	3.78	4.26	11.88	10.73	10.57	10.92
G9606_20345	100287387	LOC100287387	0.04	0.1	0.04	0.05	0.33	0.19	0.26	0.07	0.11	0.05	0.15	0.11
G9606_19396	2784	GNB3	0.9	1.09	1.11	0.81	1.6	1.9	2.19	0.64	1.13	1.17	2.11	1.32
G9606_23285	100463285	MTRNR2L4	1.48	1.46	1.43	1.78	2.01	2.43	1.5	2.28	1.14	1.1	1.6	1.63
G9606_1232	153129	SLC38A9	7.11	8.9	8.76	8.14	5.87	6.49	5.9	5.8	6.08	7.28	8.45	6.92
G9606_4623	140459	ASB6	9.8	8.88	10.44	10.37	16.82	14.75	18.4	15.88	8.66	8.75	9.46	8.63
G9606_32473	4144	MAT2A	111.24	113.21	115.92	105.78	77.99	75.37	76.71	69.76	86.45	80.19	95.33	83.64
G9606_2494	9166	EBAG9	10.87	10.96	10.64	10.47	15.31	14.54	14.59	15.88	9.28	9.03	10.22	10.47
G9606_9622	90871	DMAC1	10.82	11.44	11.63	10.34	6.58	7.22	7.89	7.95	10.62	13.68	13.63	12.78
G9606_19265	4763	NF1	4.55	4.95	4.45	5.4	7.11	7.28	7.35	7.39	6.04	5.61	5.28	5.12
G9606_33492	148213	ZNF681	1.44	1.24	1.36	1.45	4.2	3.21	3.81	3.54	1.61	1.57	1.72	1.57
G9606_5018	387597	ILDR2	1.08	1.13	0.84	0.99	0.26	0.1	0.21	0.2	1.91	2.19	1.44	1.22
G9606_1766	11055	ZPBP	0	0.05	0	0	0	0	0	0	0.05	0	0.07	0.06
G9606_22501	643	CXCR5	19.56	13.42	15.32	13.62	24.18	14.96	13.85	16.95	16.41	10.3	13.73	11.03
G9606_11709	23625	FAM89B	54.95	61.5	48.03	48.39	55.32	53.92	51.45	44.83	56.17	61.32	63.56	73.82
G9606_31848	4522	MTHFD1	70.65	72.38	77.34	72.35	8.69	8.99	8.34	9.79	54.96	52.8	56.27	49.28
G9606_7500	9117	SEC22C	17.54	20.2	20.01	19.61	16.5	17.7	18.31	16.23	17.99	17.23	18.37	18.31
G9606_24419	105369914	LOC105369914	0.12	0	0.04	0.04	0.07	0	0.04	0	0.04	0.07	0.05	0.17
G9606_13653	54921	CHTF8	65.18	63.71	61.07	59.43	48.77	45.65	44.92	50.9	61.02	58.68	60.14	60.41
G9606_31318	54145	H2BFS	0	0.49	0	0	0	0	0	0	0	0	0	0
G9606_4955	63926	ANKEF1	0.69	0.56	0.82	1.22	2.65	1.91	2.97	2.69	1.2	0.9	1.54	1.36
G9606_22071	319101	KRT73	0.02	0.24	0.11	0.26	5.16	21.53	40.97	34.95	0.02	0.2	0.43	0.51
G9606_266	83698	CALN1	0.1	0.08	0.06	0.13	0.29	0.25	0.25	0.28	0.14	0.13	0.1	0.13
G9606_31410	646862	RNF225	0.05	0	0.05	0.11	0	0.06	0	0	0	0	0	0.06
G9606_10492	4092	SMAD7	10.74	11.62	12.17	13.12	13.81	13.96	12.4	16.68	11.44	11.86	11.61	12.42
G9606_22245	57534	MIB1	15.77	18.37	17.36	20.89	7.94	7.2	9.61	8.67	17.65	19.46	19.58	17.52
G9606_19871	79710	MORC4	3.69	4.41	3.93	3.44	5.79	5.55	6.86	5.69	3.29	3.51	3.03	2.09
G9606_23347	148932	MOB3C	7.12	8.78	7.27	8.44	10.69	12.06	12.04	11.08	7.21	9.14	6.7	9.47
G9606_10867	79018	GID4	4.85	4.98	4.99	5.08	7.2	6.6	7.08	6.42	5.34	5.03	4.55	5.51
G9606_16819	1299	COL9A3	0	0	0.06	0.02	0.04	0.14	0.11	0.04	0.09	0.11	0.14	0
G9606_26762	138151	NACC2	2.62	2.44	2.61	2.99	3.48	3.56	3.53	3.24	2.7	3.13	2.57	2.62
G9606_29758	388533	KRTDAP	0	0	0	0	0	0	0.14	0	0	0	0	0
G9606_23181	9245	GCNT3	0	0	0.02	0	0.03	0.03	0	0.03	0	0	0.06	0.02
G9606_7561	9507	ADAMTS4	0.51	0.37	0.53	0.62	1.46	0.98	1.4	1.1	0.76	0.7	0.93	0.69
G9606_27565	81559	TRIM11	17.04	15.97	16.77	17.13	18.25	17.87	17.83	16.29	15.64	17.82	18.33	18.2
G9606_15179	388611	CD164L2	0	0	0	0	0	0	0	0	0.07	0	0	0
G9606_25607	84277	DNAJC30	8.08	8.37	7.61	7.88	5.41	5.86	4.66	5.78	5.65	6.53	7.12	7.88
G9606_9226	29888	STRN4	34.38	34.12	31.89	37.39	39.02	41.4	39.65	39.19	26.62	28.8	29.99	31
G9606_22482	440957	SMIM4	13.28	10.95	15.43	11.26	7.56	12.12	7.31	9.73	9.63	7.78	7.99	10.25
G9606_15819	995	CDC25C	7.66	7.37	7.18	7.28	0.04	0.07	0.06	0.06	9.68	8.26	7.35	8.21
G9606_20837	7275	TUB	0.38	0.23	0.28	0.3	1.06	0.34	1.03	0.56	0.24	0.22	0.35	0.23
G9606_3008	23135	KDM6B	24.4	23.97	22.95	25.49	37.23	35.28	45.01	32.22	16.34	17.39	19.31	17.85
G9606_4789	2070	EYA4	0	0.01	0	0	0	0	0	0	0	0	0.01	0
G9606_12870	100129583	FAM47E	0.07	0	0	0.05	0.07	0.07	0.07	0.11	0	0	0	0
G9606_32932	101929372	LOC101929372	1.06	1.04	0.91	0.59	2.14	1.95	1.82	2.25	1.1	1.23	0.77	1.04
G9606_539	84332	DYDC2	0.07	0.07	0.07	0.09	0.08	0.15	0.17	0.14	0.03	0.07	0.09	0.07
G9606_31036	148545	NBPF4	0.05	0.17	0.17	0.14	0.34	0.33	0.15	0.22	0.12	0.24	0.03	0.15
G9606_1364	51057	WDPCP	2.69	2.75	2.84	2.77	4.89	4.83	5	4.85	2.87	2.79	3.37	2.97
G9606_12892	50846	DHH	0.17	0.18	0.15	0.15	0.25	0.31	0.34	0.18	0.11	0.16	0.16	0.17
G9606_1395	150280	HORMAD2	0.13	0	0.06	0	0	0.09	0.05	0.07	0.07	0.07	0	0.04
G9606_25834	6792	CDKL5	0.28	0.34	0.39	0.44	0.93	1.01	1.47	1.08	0.31	0.41	0.37	0.42
G9606_9978	27185	DISC1	0.67	0.62	0.76	0.86	2.42	2.55	2.77	3.64	1.37	1.3	1.58	1.89
G9606_25886	55536	CDCA7L	45.55	40.01	43.14	44.25	8.2	7.43	6.8	9.77	41.45	34.47	38.68	35.19
G9606_8709	55848	PLGRKT	21.1	26.71	23.78	23.12	11.73	11.2	9.7	9.95	16.85	20.56	20.09	17.67
G9606_5924	3339	HSPG2	0.36	0.34	0.17	0.26	0.73	0.6	0.83	0.56	2.63	1.68	0.8	1.04
G9606_23621	140606	SELENOM	5.43	7.63	8.96	6.57	40.88	31.31	42.49	30.77	3.29	6.49	5.41	6.9
G9606_12358	55240	STEAP3	0.31	0.24	0.25	0.21	0.21	1.75	0.33	0.98	0.11	0.11	0.1	0.16
G9606_18859	79632	FAM184A	2.59	2.59	1.87	1.64	2.41	2.15	2.3	2.28	2.81	3.05	2.22	1.83
G9606_18563	79155	TNIP2	71.7	71.55	52.46	57.04	21.85	25.19	21.44	21.11	49.29	52.77	36.62	38.35
G9606_7659	284119	CAVIN1	1.13	1.75	0.95	1.15	0.39	0.55	0.57	0.48	2.99	2.86	1.07	1.69
G9606_1242	11011	TLK2	12.57	12.41	13	15.16	23.25	21.52	26.16	21.15	13.41	13.21	15.12	13.11
G9606_2744	4608	MYBPH	0	0	0.03	0	0.03	0.09	0	0.03	0	0.12	0	0.12
G9606_20830	5290	PIK3CA	6.9	6.7	7.7	8.21	17.89	13.36	17.05	15.33	7.5	6.93	7.57	7.85
G9606_12439	80028	FBXL18	5.78	6.09	5.78	6.85	7.72	6.29	7.84	7.89	5.57	6.55	6.25	6.6
G9606_28177	51550	CINP	23.04	21.18	22.92	24.91	7.39	8.02	7.02	8.42	24.1	20.27	19.82	21.84
G9606_10998	23208	SYT11	22.1	25.37	19.77	21.44	3.97	4.69	3.57	4.86	28.16	31.62	24.44	27.1
G9606_6919	164781	DAW1	0	0.22	0	0	0	0	0	0	0.05	0.28	0.12	0
G9606_3545	6150	MRPL23	80.14	65.65	76.55	74	30.33	31.58	25.37	25.53	68.35	64.4	62.25	63.5
G9606_14467	1466	CSRP2	3.02	4.78	3.46	6.2	0.07	0.13	0	0.13	2.06	1.9	3.83	3.76
G9606_2080	284417	TMEM150B	0.33	0.3	0.64	0.48	1.9	12.73	3.03	9.16	0.39	0.41	0.35	0.32
G9606_12504	112268360	112268360	0	0	0	0	0	0	0	0	0	0	0	0.06
G9606_12935	6103	RPGR	2.82	3	3.31	2.99	3.58	2.97	4.01	3.49	2.04	1.48	2.31	1.83
G9606_18144	22974	TPX2	84	88.48	81.29	80.49	0.65	0.62	0.39	0.59	87.32	80.1	85.37	70.6
G9606_6524	55334	SLC39A9	10.74	12.25	12.01	11.21	10.36	10.31	10.28	10.55	11.69	11.74	12.08	11.62
G9606_11952	30011	SH3KBP1	66.57	62	62.47	67.57	59.85	57.7	56.17	62.1	83.63	87.26	78.68	92.06
G9606_31124	10097	ACTR2	117.7	122.81	116.73	119.26	70.3	90.13	70.91	84.84	147.26	148.84	136.67	126.19
G9606_28151	8692	HYAL2	5.7	5.92	6.02	6.77	1.73	3.3	1.82	2.56	4.23	5	4.53	4.59
G9606_7568	55275	VPS53	8.73	8.5	7.29	9.22	12.3	11.38	11.66	10.45	8.64	9.6	7.85	8.17
G9606_21900	7780	SLC30A2	0	0	0	0	0	0.02	0.02	0.02	0	0	0	0
G9606_25292	107985692	LOC107985692	0.09	0.11	0.04	0.08	0.15	0.14	0.13	0.22	0.09	0.11	0.08	0.1
G9606_7199	79033	ERI3	33.42	33.71	36.27	35.96	20.55	19.85	19.92	22.79	27.12	25.32	28.73	29.59
G9606_11521	10811	NOXA1	1.48	1.37	1.34	0.93	8.03	6.69	5.89	5.53	1.96	1.6	1.11	1.45
G9606_4889	9940	DLEC1	0.19	0.16	0.1	0.19	1.96	1.77	1.9	1.46	0.19	0.2	0.18	0.21
G9606_11979	54499	TMCO1	17.54	17.31	17.51	16.64	12.11	12.72	12.93	13.91	17.7	17.08	17.25	16.81
G9606_32220	7098	TLR3	0.02	0	0.02	0.07	0.25	0.3	0.28	0.23	0.02	0.09	0.02	0.04
G9606_21756	143684	FAM76B	9.7	10.81	10.59	10.32	15.77	13.67	17.06	16.31	10.73	10.75	11.37	11.14
G9606_24235	7447	VSNL1	0	0.03	0.03	0	0	0.24	0.03	0.12	0.05	0.03	0.13	0.01
G9606_25029	7264	TSTA3	54.89	52.07	54.93	49.07	26.93	24.02	24.86	22.76	32.34	37.32	45.9	37.32
G9606_996	81628	TSC22D4	91.52	83.48	79.78	85.12	91.96	79.18	86.76	82.36	90.65	99.31	92.35	105.34
G9606_29495	55693	KDM4D	1.07	1.07	0.98	1.28	0.43	0.25	0.48	0.58	1.05	0.97	0.66	0.85
G9606_21196	113612	CYP2U1	1.46	1.54	1.62	1.48	2.99	3.16	3.8	3.03	1.57	1.71	1.47	1.87
G9606_14096	3758	KCNJ1	0.07	0.02	0.07	0.07	0.27	0.28	0.26	0.32	0.09	0.11	0.05	0.16
G9606_14572	6382	SDC1	0.23	0.5	0.27	0.41	0	0.04	0.02	0	0.24	0.27	0.3	0.07
G9606_5082	1356	CP	0.03	0.01	0.01	0.03	0.05	0.09	0.18	0.24	0.04	0.01	0	0.07
G9606_983	2729	GCLC	12.07	14.02	14.02	11.96	29.75	46.41	30.9	38.32	8.95	9.74	9.84	8.46
G9606_31092	57643	ZSWIM5	0.65	0.64	0.46	0.35	0.82	0.68	0.95	0.61	0.91	1.28	1.02	0.85
G9606_1578	79598	CEP97	6.36	6.81	6.25	6.52	5.06	3.91	5.03	4.65	7.9	7.24	8.79	6.71
G9606_30878	338785	KRT79	0.21	0.54	0.18	0.31	0	0.05	0.03	0	0.28	0.52	0.86	0.76
G9606_34585	10581	IFITM2	86.71	64.01	67.67	70.11	70.41	63.39	60.08	63.44	118.13	90.61	92.28	131.3
G9606_17194	105370706	LOC105370706	0	0	0	0	0	0.06	0	0	0	0	0	0.06
G9606_31766	51650	MRPS33	40.43	39.64	37.2	38.59	17.4	15.08	13.6	16.15	38.58	34.73	33.95	32.82
G9606_2900	3340	NDST1	1.34	1.22	1.39	2.26	0.59	2.88	0.81	1.29	1.17	1.27	1.23	1.27
G9606_7788	83882	TSPAN10	0.55	0.63	0.19	0.54	0.36	0.38	0.43	0.21	0.28	0.26	0.39	0.35
G9606_34793	26330	GAPDHS	0.75	1.05	1.02	0.54	2.41	2.79	2.58	1.83	0.68	1.27	0.84	1.09
G9606_27143	5936	RBM4	47.61	45.26	45.57	43.24	55.19	53.39	59.7	59.11	52.64	52.19	55.17	56.08
G9606_7660	340152	ZC3H12D	43.96	45.41	31.39	26.73	14.93	15.87	17.84	13.38	51.75	56.98	40.18	36.05
G9606_25795	84197	POMK	0.48	0.69	0.86	0.73	2.16	1.51	3.08	2.05	0.7	1.15	0.7	0.97
G9606_18109	27250	PDCD4	38.96	38.8	38.04	42.09	71.51	70.95	65.77	74.7	48.51	59.61	58.98	68.41
G9606_20393	23596	OPN3	8.24	8.23	7.83	9.51	2.71	4.26	3.19	6.41	7.86	6.38	6.59	8.76
G9606_14625	1230	CCR1	0.49	0.58	0.54	0.43	5.06	29.33	7.74	25.23	1.03	1.75	0.81	1.44
G9606_15158	344805	TMPRSS7	0.02	0.02	0.04	0.05	0.11	0.1	0	0.15	0.04	0.05	0.03	0.02
G9606_34882	25973	PARS2	2.42	3.09	2.73	2.33	2.69	2.03	2.37	2.36	2.79	1.99	2.15	2
G9606_30536	151176	ERFE	0.11	0.18	0.11	0.05	0.06	0.02	0.02	0.06	0.31	0.15	0.05	0.15
G9606_16013	53373	TPCN1	7.46	7.89	8.68	7.9	35.09	33.64	41.67	35.42	9.99	9.88	9.51	10.59
G9606_8582	9322	TRIP10	34.09	41.52	37.98	33.77	5.95	6.24	6.41	6.32	21.41	23.11	20.46	16.08
G9606_15418	9963	SLC23A1	0.45	0.65	0.43	0.51	0.83	1	0.72	0.92	0.52	0.56	0.64	0.7
G9606_2263	5802	PTPRS	0.24	0.21	0.18	0.19	0.48	0.54	0.51	0.35	0.7	0.34	0.35	0.59
G9606_16368	4676	NAP1L4	106.52	102.24	106.28	103.04	78.44	71.19	75.32	74.4	135.73	146.5	145.6	144.23
G9606_17575	3052	HCCS	9.77	8.88	9.86	8.95	4.87	5.58	5.49	5.14	7.5	7.02	7.7	6.11
G9606_14444	4256	MGP	0.03	0	0.14	0.06	1.11	0.55	0.66	0.65	0.17	0.14	0.04	0.12
G9606_12324	253260	RICTOR	7.25	8.25	7.41	8.15	22.55	20.67	24.07	21.92	9.52	10.63	9.39	8.56
G9606_30415	93587	TRMT10A	2.24	2.02	2.19	2.03	1.94	1.54	2.02	2.12	2.04	1.85	2	2.03
G9606_13407	367	AR	0	0.05	0.04	0.02	0.02	0.02	0.01	0	0.02	0.01	0.03	0.03
G9606_34197	6194	RPS6	2285.21	1995.59	2308.73	2185.47	3604.6	3368.3	3135.89	3251.74	2065.68	1863.11	1935.61	2185.63
G9606_22054	10896	OCLM	0.31	0.37	0.24	0.31	1.43	1.31	1.41	1.2	0.49	0.56	0.23	0
G9606_4149	54780	NSMCE4A	43.23	36.67	43.61	39.93	37.32	35.47	37.3	33.92	32.56	30.33	33.99	31.6
G9606_15200	64130	LIN7B	2.34	2.56	3.28	3.06	15.54	10.94	14.35	9.84	2.61	2.58	3.27	2.97
G9606_16061	10462	CLEC10A	0.03	0	0.12	0	6.85	19.49	5.26	16.18	0	0	0.04	0
G9606_30579	6531	SLC6A3	0.07	0.22	0.09	0.6	0.01	0.01	0	0.03	0.04	0.09	0.05	0.42
G9606_16374	8547	FCN3	0	0	0	0	0	0	0	0	0	0	0	0.05
G9606_26476	145501	ISM2	0	0	0	0.04	0	0	0	0	0.18	0.02	0	0.04
G9606_22259	5604	MAP2K1	49.46	43.99	40.8	37.42	31.31	29.17	27.55	31.98	54.4	46.65	40.16	41.83
G9606_3089	636	BICD1	2.24	2.74	2.35	2.74	2.16	1.5	2.19	1.94	2.05	2.27	3.1	2.65
G9606_3428	6875	TAF4B	8.95	8.58	10.39	8.57	5.26	5.44	7.08	4.5	5.56	5	6.32	5.34
G9606_3596	6611	SMS	66.15	72.65	66.51	61.59	14.18	21.59	17.01	20.67	67.55	65.68	58.75	53.96
G9606_22802	2199	FBLN2	0.01	0.03	0.01	0.1	0	0.01	0	0.03	0.06	0.03	0.02	0
G9606_15320	1628	DBP	3.71	4.21	3.75	4.33	36.05	30.91	37.35	33.37	5.19	5.75	5.64	6.51
G9606_15797	83692	CD99L2	11.21	12.03	11.41	11.22	8.29	9.35	8.97	8.97	9.78	10.52	10.69	10.59
G9606_8444	389762	SPATA31D3	0	0	0	0	0	0	0	0	0	0	0	0
G9606_2476	9788	MTSS1	4.4	6.79	4.87	4.52	10.62	12.43	12.66	11.22	13.76	18.21	18.44	12.25
G9606_2457	9212	AURKB	88.4	97.06	87.97	80.11	0.83	0.43	0.18	0.43	79.68	74.22	71.08	67.34
G9606_12478	4241	MELTF	9.09	11.22	8.21	9.91	0.6	1.26	0.7	0.88	4.75	5.39	4.44	3.78
G9606_1828	51428	DDX41	41.03	36.19	41.08	39.93	30.95	34.77	29.01	28.85	46.2	39.37	41.38	37.92
G9606_35068	105371063	LOC105371063	14.23	18.09	14.28	10.53	27.71	22.35	32.34	29.08	12.87	12.64	18.54	15.8
G9606_13341	51321	AMZ2	37.63	34.65	33.9	30.07	44.26	46.4	44.75	41.48	52.84	47.17	37.21	40.17
G9606_10943	220988	HNRNPA3	94.63	85.08	94.03	90.37	89.95	76.41	87.46	82.4	85.19	91.64	95.7	86.53
G9606_14590	1594	CYP27B1	2.13	2.49	2.24	2.32	0.23	0.5	0.44	0.35	2.44	2.36	2.37	1.88
G9606_207	729877	TBC1D3H	3.38	1.83	1.1	1.66	0.91	3.41	1.1	2.36	1.75	2.87	0.86	1.91
G9606_2003	2330	FMO5	0.97	0.78	0.68	1.3	1.43	1.48	1.62	1.85	1.12	1.11	1.09	1.08
G9606_25247	7057	THBS1	26.13	18.76	44.82	22.55	2.98	42.39	9.04	9.55	12.44	7.35	32.71	9.15
G9606_9782	105370733	LOC105370733	0.33	0.6	0.28	0.39	1.06	0.73	1.09	0.74	0.42	0.39	0.44	0.52
G9606_28180	107987233	LOC107987233	0	0	0.04	0	0	0	0	0	0	0	0	0.08
G9606_10075	8550	MAPKAPK5	24.91	22.75	23.8	24.55	20.11	22.57	21.79	22.2	18.76	18.14	19.8	18.03
G9606_13391	6899	TBX1	0.27	0.29	0.25	0.5	0.72	0.78	0.95	1.16	0.28	0.3	0.79	0.47
G9606_26423	392275	SMPD5	0.39	0.26	0.38	0.18	0	0.08	0.03	0.03	0.41	0.96	0.8	1.04
G9606_4233	161253	REM2	0.56	0.49	0.3	0.34	3.71	3.59	2.91	4.02	1.06	1.38	0.63	0.87
G9606_321	409	ARRB2	95.45	90.74	108.02	93.13	159.48	155.6	146.97	171.32	109.06	113.06	115.63	114.6
G9606_1146	348487	FAM131C	1.32	1.77	1.17	0.94	0.03	0.03	0.07	0.03	0.84	2.43	1.24	1.46
G9606_5563	57159	TRIM54	0.44	0.3	0.24	0.4	0.14	0.23	0.25	0.29	0.23	0.21	0.12	0.27
G9606_18105	51338	MS4A4A	0	0	0	0	1.4	4.51	1.38	4.99	0	0	0	0
G9606_31080	2925	GRPR	0.02	0.04	0.04	0.12	0	0.06	0.11	0.02	0.06	0.06	0	0.08
G9606_8005	128209	KLF17	0.07	0.08	0.06	0.03	0.23	0.11	0.14	0.09	0.08	0.08	0.09	0.09
G9606_776	4212	MEIS2	0	0.04	0.06	0.04	0	0	0.02	0	0.09	0.04	0.02	0.02
G9606_33641	1460	CSNK2B	186.34	189.17	176.35	164.13	101.7	115.09	102.92	104.03	159	156.09	162.4	164.91
G9606_17100	85013	TMEM128	15.24	14.85	15.88	12.95	12.42	11.7	11.55	12.79	13.61	11.92	15.27	13.49
G9606_22490	105369214	LOC105369214	0	0	0	0	0	0	0.03	0.06	0	0.03	0	0
G9606_29964	139285	AMER1	0.91	1.03	1.29	1.4	2.67	2.3	3.1	2.09	0.83	1.01	0.97	0.94
G9606_5823	55739	NAXD	11.92	13.22	12.96	12.39	19.06	17.6	19.71	16.69	13.5	15.13	14.55	14.86
G9606_14928	2028	ENPEP	0.02	0.04	0.04	0.14	0.02	0.02	0	0	0.04	0.1	0.1	0.16
G9606_22159	4636	MYL5	8.38	8.15	7.64	6.28	2.82	4.11	4.07	3.09	7.79	8.12	8	8.14
G9606_5479	401124	DTHD1	0.11	0.26	0.18	0.31	0.24	0.27	0.28	0.63	0.58	0.71	0.5	0.89
G9606_32342	79946	C10orf95	2.09	1.81	1.99	1.9	5.1	3.98	5.83	4.03	1.24	1.22	1.81	1.74
G9606_13280	94104	PAXBP1	20.79	22.06	22.67	22.23	28.37	26.07	32.12	27.44	20.43	19.48	23.41	18.6
G9606_23241	10486	CAP2	0.02	0.02	0.03	0	0	0	0	0.06	0	0	0	0
G9606_31504	3305	HSPA1L	1.72	1.27	1.38	1.44	2.43	2.44	2.88	3.62	1.89	1.41	1.85	2.09
G9606_1459	55793	MINDY1	4.12	5.51	3.9	4.48	8.03	5.25	8.7	9.2	6.01	7.03	5.48	7.42
G9606_7952	54876	DCAF16	12.19	10.71	11.6	12	23.73	18.58	24.27	21.5	12.69	11.24	13.62	12
G9606_28763	1601	DAB2	0.02	0.19	0.11	0.11	8.57	26.07	8.51	25.38	0.03	0.11	0.09	0.04
G9606_28993	54584	GNB1L	7.19	8.12	8.27	7.39	5.14	5.72	6.37	5.31	7.5	7.16	6.63	7.83
G9606_2295	9048	ARTN	0.18	0.17	0.14	0.09	0.13	0.03	0.16	0.1	0.14	0.2	0.34	0.12
G9606_21749	126205	NLRP8	0.14	0.15	0.11	0.13	0.24	0.16	0.28	0.24	0.14	0.06	0.11	0.16
G9606_26830	1359	CPA3	0	0	0	0	0	0.07	0	0	0	0	0	0
G9606_30975	1849	DUSP7	9.25	8.1	10.4	9.46	22.66	20.42	22.82	22.22	9.25	9.07	8.71	10.25
G9606_8360	64772	ENGASE	8.37	8.23	8.65	7.95	31.95	23.98	33.16	29.24	9.26	10.41	11.25	12.58
G9606_11429	3146	HMGB1	385.92	354.47	353.36	357.64	150.88	138.81	139.05	153.23	330.62	339.23	368.91	305.43
G9606_10643	79876	UBA5	18.17	16.99	17.39	17.55	12.44	12.44	12.49	11.92	20.03	18.69	18.25	18.38
G9606_15465	10295	BCKDK	32.83	31.95	29.23	30.16	13.29	22.03	12.67	18.89	42.66	35.91	30.38	31.58
G9606_16794	84766	CRACR2A	4.29	3.87	4.94	4.63	7.77	7.82	9.34	7.69	5.45	4.98	5.41	6.19
G9606_10143	10987	COPS5	27.67	27.18	27.89	26.37	21.62	20.3	21.84	22.01	29.28	25.71	30.64	26.73
G9606_34994	246777	SPESP1	0.49	0.34	0.22	2.73	0.21	0.2	0.24	0.97	0.15	0.42	0.37	1.89
G9606_16507	56102	PCDHGB3	0	0.02	0.04	0.1	0.18	0.09	0.36	0.24	0.04	0	0.1	0.07
G9606_29416	899	CCNF	20.27	21.07	20.13	19.2	2.22	2.15	1.97	2.14	23.51	22.8	23.67	21.65
G9606_13948	80228	ORAI2	15.33	20.38	16.76	19.11	8.09	9.63	8.13	7.95	13.34	20.37	18.14	21.51
G9606_9009	28982	FLVCR1	6.58	8.31	5.85	7.72	3.54	5.28	3.04	4.5	4.96	7.12	5.7	5.47
G9606_35203	165140	OXER1	0.48	1.13	0.65	0.51	0.07	0.19	0.07	0.33	0.36	0.61	0.6	0.37
G9606_3397	10180	RBM6	36.3	44.38	39.27	38.07	72.63	75.68	88.04	77.45	34.6	43.53	44.42	40.88
G9606_25035	3615	IMPDH2	206.16	201.19	205.07	189.39	67	68.12	69.37	55.69	181.6	153.06	156.34	140.13
G9606_20775	642515	PRRT1B	0.05	0.06	0.06	0.14	0.38	0.36	0.48	0.48	0.11	0.1	0.07	0.1
G9606_27775	5462	POU5F1B	0	0.05	0.05	0	0.87	0.43	0.71	0.19	0.22	0	0.06	0.05
G9606_16929	148523	CIART	2	0.72	1.35	0.81	1.2	0.97	1.02	1.44	3.06	2.08	1.87	2.29
G9606_17626	51603	METTL13	20.76	20.11	22.66	22.58	11.4	11.07	11.84	11.2	20.83	18.34	20.21	18.45
G9606_29591	3814	KISS1	0	0	0	0.08	0	0	0	0	0	0	0	0
G9606_24093	129880	BBS5	26.32	27.67	25.56	27.53	57.22	52.8	54.24	54.04	27.56	31.15	30.73	32.3
G9606_3986	286183	NKAIN3	0.01	0.01	0	0	0.01	0.05	0.13	0	0	0	0.01	0.01
G9606_14612	7043	TGFB3	0.55	0.6	0.76	0.6	3.12	1.64	3.08	2.07	0.75	0.96	0.85	0.84
G9606_24300	9582	APOBEC3B	28.27	39.4	10.7	23.07	0.19	0.18	0.51	0.23	18.45	22.71	7.38	14.87
G9606_18474	84502	JPH4	0.64	0.79	0.91	1.62	0.08	0.09	0.07	0.2	0.41	0.81	0.67	0.9
G9606_32523	343172	OR2T8	0	0.12	0	0.03	0	0	0.06	0.19	0.03	0	0.14	0.18
G9606_19127	1455	CSNK1G2	55.85	56.17	52.57	53.94	87.23	92.42	89.07	78.72	55.47	66.58	58.48	63.88
G9606_29032	94059	LENG9	1.83	1.07	1.04	1.66	1.18	1.42	1.51	1.4	2.03	1.57	1.78	1.42
G9606_8670	105371095	LOC105371095	0.01	0	0	0	0.01	0	0.14	0	0	0.1	0	0.01
G9606_16672	80349	WDR61	33.49	30.23	30.6	32.27	14.76	13.19	13.33	15.63	24.87	25.02	27.15	25.45
G9606_7335	114991	ZNF618	0.07	0.07	0.14	0.07	0.3	0.36	0.39	0.25	0.11	0.14	0.21	0.15
G9606_7050	401541	CENPP	4.96	5.55	5	6.34	1.3	0.87	1.1	1.29	5.36	5.08	4.73	4.58
G9606_24570	55004	LAMTOR1	64.38	59.27	63.15	61.17	57.93	64.94	52.19	58.43	51.75	58.09	60.37	60.61
G9606_24277	828	CAPS	4.13	4.88	4.03	4.3	24.71	24.19	29.43	22.49	3.53	5.35	5.33	7.16
G9606_3470	152756	FAM218A	0.05	0.2	0.19	0.22	1.02	0.47	0.48	0.61	0.24	0.2	0.15	0.22
G9606_13453	79101	TAF1D	39.96	32.37	40.8	39.44	43.55	31.63	44.25	36.08	37.94	31.32	34.06	28.8
G9606_15697	3897	L1CAM	1.33	2.19	1.33	1.51	0.34	0.67	0.47	0.4	2.62	3.39	2.68	3.03
G9606_1895	5066	PAM	11.67	11.31	9.09	7.76	5.6	5.6	6.3	5.41	21.68	19.05	10.73	12.51
G9606_20514	64708	COPS7B	28.91	28.69	26.4	25.82	26.05	23.4	28.78	24.22	25.83	25.76	27.79	26.24
G9606_33349	5557	PRIM1	32.13	33.24	29.05	29.37	13.77	12.28	11.85	12.61	33.98	30.54	25.8	22.14
G9606_7797	92291	CAPN13	0	0	0.01	0	0.01	0	0.01	0	0	0.03	0	0
G9606_13318	4340	MOG	1.66	1.94	1.28	1.11	4.2	2.34	3.53	3.6	1.4	1.88	2.32	1.48
G9606_23421	9536	PTGES	0.34	0.48	0.2	0.38	0.59	0.52	0.52	0.56	0.21	0.3	0.3	0.23
G9606_29281	101929738	LOC101929738	0.05	0	0	0.02	0.08	0.07	0	0.03	0	0	0	0
G9606_20955	3872	KRT17	0.78	1.02	0.7	0.68	0.71	0.74	1.62	0.85	2.37	2.11	2.47	2.09
G9606_6904	27034	ACAD8	13.45	15.51	16	13.8	18.87	15.1	16.7	16.32	13.86	14.91	15.84	15.93
G9606_13973	10525	HYOU1	48.24	47.59	55.71	53.58	51.8	49.72	51.39	44.41	33.59	33.44	40.22	33
G9606_24146	10165	SLC25A13	4.08	5.13	3.97	4.7	2.99	4.47	2.65	3.94	4.26	4.03	4.38	4.02
G9606_1416	79582	SPAG16	6.15	6.76	6.43	6.21	3.67	4.81	5.44	5.31	8.89	7.42	6.78	8.12
G9606_13749	121340	SP7	0	0.02	0	0.02	0.08	0	0.11	0.02	0.05	0.04	0	0.02
G9606_6097	92170	MTG1	11.5	14.09	14.29	11.3	8.04	9.98	10.53	7.41	6.8	9.67	12.19	8.01
G9606_2941	55002	TMCO3	17.22	17.22	15.55	16.89	10.88	9.85	9.69	11.27	16.29	16.2	14.77	13.95
G9606_27426	246	ALOX15	0.06	0.1	0.07	0.12	0.56	0.57	0.56	0.51	0.18	0.39	0.16	0.36
G9606_16238	2678	GGT1	22.21	22.43	18.74	22.57	9.81	10.21	7.44	8.36	25.74	27.73	18.75	26.8
G9606_15777	64332	NFKBIZ	16.92	16.47	14.96	16.96	23.15	39.83	26.23	25.62	24.58	20.04	19.07	22.65
G9606_22181	80209	PROSER1	26.19	27.98	28.14	28.89	18.63	17.73	17.75	18.03	25.36	26.15	29.09	25.56
G9606_781	998	CDC42	179.57	199.57	181.79	189.5	92.31	110.68	89.95	114.25	169.62	175.51	162.93	164.9
G9606_23321	388419	BTBD17	0	0.02	0	0	0.05	0	0	0	0.03	0	0	0.06
G9606_23903	389125	MUSTN1	6.7	8.95	7.26	9.11	9.26	8.64	10.6	8.08	6.6	11.63	8.26	9.35
G9606_26021	85366	MYLK2	0.25	0.15	0.22	0.21	0	0	0	0	0.13	0.25	0.21	0.13
G9606_13778	51412	ACTL6B	0	0.07	0	0.03	0.04	0	0	0.04	0.03	0	0	0
G9606_18331	7570	ZNF22	15.45	13.62	16.34	15.93	24.51	21.79	23.78	25.11	16.29	14.91	17.15	15.73
G9606_13097	56623	INPP5E	14.34	14.85	14.15	15.26	23.96	22.34	28.26	19.22	13.06	13.02	12.13	12.19
G9606_19273	4677	NARS	39.28	41.47	47.32	41.22	53.26	55.06	50.47	50.52	34.94	31.18	37.22	33.08
G9606_15194	1457	CSNK2A1	56.31	52.77	56.68	57.6	30.92	30.15	33.34	31	55.75	50.23	53.22	48.71
G9606_18358	23460	ABCA6	0.36	0.47	0.32	0.47	0.59	0.58	0.42	0.55	0.32	0.29	0.43	0.39
G9606_4970	161823	ADAL	4.48	5.52	4.18	3.4	1.48	1.59	1.76	1.65	4.65	4.28	4.6	4.13
G9606_15627	79609	VCPKMT	8.3	9.28	8.77	8.75	13.18	13.5	13.6	14.14	7.01	7.95	6.71	7.93
G9606_7153	84807	NFKBID	25.94	25.19	23.88	20.41	12.57	13.23	13.18	12.09	24.16	21.08	19.82	16.09
G9606_9400	54020	SLC37A1	10.03	9.63	10.15	9.6	12.14	10.26	12.85	9.99	11.31	9.8	12.08	10.45
G9606_15822	89853	MVB12B	0.63	0.92	1.14	1.06	2.88	4.03	3.4	3.1	3.77	4.09	4.51	4.95
G9606_23649	91408	BTF3L4	10.47	8.92	9.75	9.97	9.62	10.6	9.51	10.75	10.9	9.85	11.11	10.97
G9606_20159	728489	DNLZ	32.79	16.14	19.31	19.6	32.69	22.71	19.49	17.61	20.04	10.83	14.03	11.4
G9606_24391	401562	LCNL1	0	0	0	0	0	0.12	0.03	0.03	0	0	0	0.03
G9606_22032	729447	GAGE2A	0	0	0	0	0	0.17	0.11	0	0	0	0	0
G9606_35130	8370	HIST2H4A	1.6	1.1	0.86	1.3	2.48	2.01	1.58	2.2	0.8	1.02	1.17	0.88
G9606_10423	8314	BAP1	36.81	40.86	38.5	36.45	34.7	33.43	35.13	33.73	33.95	35.34	35.38	35.08
G9606_25771	79689	STEAP4	0.28	0.36	0.33	0.28	0.76	0.9	0.64	0.72	0.37	0.3	0.38	0.29
G9606_16680	575	ADGRB1	0.22	0.27	0.31	0.29	0.38	0.62	0.64	0.54	0.61	0.7	0.51	0.75
G9606_29106	2798	GNRHR	0.06	0.05	0.05	0.02	0.12	0.06	0.17	0.07	0.08	0.15	0.13	0.05
G9606_9760	1365	CLDN3	0	0.08	0.04	0	0	0	0	0	0.17	0.17	0.05	0
G9606_76	57505	AARS2	7.7	8.54	9.26	9.25	10.3	9.99	10.85	10.55	7.24	6.95	9.14	7.83
G9606_12562	149951	COMMD7	29.79	31.05	33.2	33.63	19.86	24.2	22.61	25.26	32.41	33.36	37.44	42.22
G9606_28321	107986908	LOC107986908	0.07	0.09	0	0.07	0.17	0.07	0.22	0.08	0.1	0.09	0.07	0.12
G9606_1560	3067	HDC	0.12	0.13	0.15	0.13	0	0.16	0.04	0.04	0.68	0.89	0.83	0.46
G9606_13833	55	ACPP	0.1	0.09	0.14	0.08	0.17	1.35	0.44	1	0.1	0.12	0.19	0.04
G9606_12252	5428	POLG	24.58	26.33	23.95	26.12	31.29	28.5	33.56	29.55	24.63	24.97	24.33	23.25
G9606_14921	440712	RHEX	0.34	0.29	0.25	0.43	0.77	0.67	0.84	0.63	0.56	0.4	0.31	0.33
G9606_22152	152992	TRMT44	5.13	5.14	5.4	5.3	6.41	5.88	6.49	5.54	4.54	4.66	4.77	4.39
G9606_26858	442361	OR2A2	0	0.06	0	0	0	0	0.06	0.12	0.06	0	0.07	0
G9606_24132	6819	SULT1C2	0.09	0.23	0.2	0.16	0.39	0.83	0.56	0.45	0.17	0.17	0.25	0.19
G9606_9031	125336	LOXHD1	0	0.03	0	0.03	0.04	0.06	0.03	0.08	0.01	0.06	0.01	0
G9606_164	905	CCNT2	11.68	14.1	13.25	13.28	25.7	21.94	25.53	25.04	12	12.4	12.79	11.93
G9606_18506	253639	ZNF620	2.1	2.48	2	2.17	3.6	2.47	3.08	3.81	2.66	2.51	2.53	2.48
G9606_8692	102724985	LOC102724985	14.69	7.03	9.47	9.98	28.22	12.79	16.07	17.79	13.68	7.24	8.84	10.09
G9606_20219	342865	VSTM2B	0	0	0	0	0	0	0	0	0	0.04	0	0.04
G9606_13056	84249	PSD2	0	0.01	0	0.01	0	0	0.01	0.02	0.03	0.04	0.01	0
G9606_94	100127983	C8orf88	6.96	7.2	5.4	5.37	0.83	1.01	1.26	1.21	8.08	6.45	3.45	4.69
G9606_25139	166785	MMAA	1.93	1.63	1.82	1.58	2.32	2.19	2.85	2.32	1.84	1.38	1.4	1.64
G9606_13290	10342	TFG	48.81	46.54	48.38	45.79	31.68	30.29	30.53	32.82	38.61	36.31	34.92	34.65
G9606_2383	64927	TTC23	0.99	1.04	0.66	1.13	0.84	1.31	1.01	1.24	1.13	1.09	0.72	1.23
G9606_17900	54676	GTPBP2	21.73	24.3	21.35	22.38	23.62	22.5	25.1	19.77	25.48	25.19	24.46	24.51
G9606_30634	3005	H1F0	16.51	13.93	9.24	8.63	8.61	5.28	3.77	7.2	21.71	18.64	15.73	18.88
G9606_3192	55257	MRGBP	9.32	9.33	7.98	8.3	9.81	8.96	8.96	8.54	9.55	9.71	9.24	9.01
G9606_1100	123016	TTC8	3.91	4.92	3.58	3.23	1.63	1.75	1.21	1.64	2.86	3.74	3.21	3.07
G9606_760	11309	SLCO2B1	0.08	0.01	0.05	0.01	6.13	28.09	7.45	20.89	0.16	0.12	0.05	0.08
G9606_18771	5316	PKNOX1	6.01	6.53	5.83	5.89	6.54	5.9	6.39	6.37	5.29	5.38	6.17	5.26
G9606_1976	27033	ZBTB32	36.72	25.83	36.65	31.22	0.36	0.74	0.36	0.78	36.73	24.84	17.13	18.93
G9606_16914	84259	DCUN1D5	25.25	21.46	27.69	24.86	6.66	6.55	6.02	5.51	20.73	19.55	19.41	17.36
G9606_3621	83478	ARHGAP24	0.13	0.19	0.11	0.11	0.37	0.27	0.28	0.38	0.14	0.15	0.15	0.14
G9606_30056	9363	RAB33A	23.17	18.98	20.36	18.22	10.45	9.3	8.92	9.27	40.27	38.02	33.58	40.16
G9606_11241	254272	TBC1D28	0.01	0	0	0	0	0	0.03	0	0	0	0	0
G9606_809	5662	PSD	2.59	2.26	2.07	2.16	1.63	1.84	1.82	1.83	3.44	3.87	3.75	3.82
G9606_1962	29088	MRPL15	24.5	25.55	28.45	25.24	7.32	10.07	6.7	7.18	16.4	16.56	20.76	17.4
G9606_3827	56647	BCCIP	53.9	45.41	53.27	50.78	22.23	21.78	20.28	23.6	40.54	36.52	39.84	33.56
G9606_8679	65125	WNK1	34.63	40.14	33.48	39.76	44.58	39.01	48.3	41.4	40.49	41.78	37.9	36.7
G9606_8522	84988	PPP1R16A	10.92	11.12	10.19	10.1	11.77	7.88	9.34	6.62	8.24	9.79	9.81	8.86
G9606_1525	124602	KIF19	0.04	0.06	0	0.03	0.79	0.3	0.38	0.54	0.13	0.06	0.12	0.02
G9606_590	56853	CELF4	0	0.04	0.07	0.06	0.17	0.1	0.09	0.05	0.03	0.07	0.05	0.05
G9606_20153	931	MS4A1	0.51	0.49	0.14	0.35	3.09	4.22	2.19	1.97	0.46	0.47	0.35	0.61
G9606_16279	84916	UTP4	50.34	48.81	53.31	50.54	18.02	20.03	17.7	16.8	30.99	28.65	36.23	29.98
G9606_3885	23017	FAIM2	0.2	0.03	0.08	0.12	0	0.01	0.01	0.01	0.49	0.22	0.28	0.49
G9606_8335	165631	PARP15	31.6	36.54	32.14	34.94	61.15	61.52	68.65	65.16	33.09	40.83	40.67	47.67
G9606_22120	11198	SUPT16H	85.66	84.86	89.02	89.48	34.73	32.58	35.42	34.83	69.97	67.66	72.63	61.18
G9606_8206	1153	CIRBP	83.4	86.76	92.16	84.48	207.13	178.75	207.45	189.09	71.22	80.92	86.55	89.23
G9606_2813	2619	GAS1	0.04	0.06	0.02	0.11	0.25	0.28	0.31	0.14	0.07	0.09	0	0.04
G9606_9607	64518	TEKT3	0	0	0.03	0	0.14	0.07	0.13	0.03	0.07	0.13	0.06	0.14
G9606_4342	1666	DECR1	32.82	31.61	33.25	32.03	16.49	19.64	15.82	21.7	44.97	43.39	41.86	44.7
G9606_3048	8437	RASAL1	2.87	4.39	4.73	3.12	1.21	5.06	1.65	2.57	4.67	5.51	5.33	3.69
G9606_2287	65084	TMEM135	5.21	5.52	5.91	5.24	2	2.17	1.95	2.22	8	6.95	6.69	6.23
G9606_12224	10445	MCRS1	41.08	42.46	45.62	38.96	35.45	37.54	34.47	30.92	28.76	31.19	35.73	33.68
G9606_14381	54438	GFOD1	0.68	0.76	0.57	0.7	1.24	1	1.12	1.13	0.92	0.59	0.71	0.72
G9606_23996	23235	SIK2	4.96	5.73	5.85	6.66	7.34	6.69	8.41	6.66	6.22	5.51	5.7	4.97
G9606_26245	790955	UQCC3	5.56	5.38	5.61	5.37	3.63	4.57	4.41	5.04	4.67	5.36	5.64	5.52
G9606_7241	729665	CCDC175	0.02	0	0	0	0	0.02	0	0	0	0.02	0	0
G9606_4892	2591	GALNT3	0.8	0.51	1.03	0.96	2.08	1.63	1.89	1.99	2.48	2.16	1.85	1.95
G9606_31387	124599	CD300LB	0.12	0.07	0.02	0.02	0.15	2.18	0.33	0.98	0.06	0.07	0	0.06
G9606_30449	125965	COX6B2	0.92	1.05	0.76	0.71	1.98	1.54	1.53	1.91	1.16	1.68	0.62	0.97
G9606_12183	153769	SH3RF2	0.14	0.13	0.17	0.18	0.52	0.44	0.52	0.42	0.32	0.3	0.23	0.29
G9606_6164	1775	DNASE1L2	0.41	0.46	0.64	0.45	1.22	0.79	1.99	0.94	0.45	0.46	0.51	0.22
G9606_2073	113246	C12orf57	181.53	201.08	192.43	163.8	167.81	152.63	151.35	137.63	109.5	113.9	130.6	129.15
G9606_10137	54586	EQTN	0	0	0	0	0	0	0	0.06	0	0	0	0
G9606_20651	4081	MAB21L1	0.04	0	0	0.02	0	0	0	0	0.02	0.02	0.02	0.06
G9606_33725	5689	PSMB1	167.79	157.62	162.96	149.81	60.86	72.01	58.48	65.8	130.69	134.26	138.1	122.29
G9606_6818	55193	PBRM1	17.32	19.27	17.58	18.85	16.18	14.97	17.79	15.86	15.68	15.9	16.51	13.97
G9606_5866	2130	EWSR1	158.48	155.42	169.52	162.59	111.61	107.29	114.06	107.82	145.6	149.97	162.2	146.03
G9606_3221	9942	XYLB	3.96	3.61	4.03	4	5.11	4.08	4.58	4.89	3.49	3.45	3.61	4.1
G9606_4537	11146	GLMN	8.79	9.57	8.89	8.73	3.85	3.55	4.54	3.74	8.81	9.24	8.45	7.65
G9606_584	55238	SLC38A7	6.44	6.75	5.88	6.5	7.88	12.77	8.01	12.65	4.26	5.14	5.93	5.96
G9606_8479	155184	SLC2A7	0	0	0	0	0	0	0	0	0	0.03	0.04	0
G9606_9823	9577	BABAM2	23.84	22.2	23.81	21.77	15.23	14.58	14.44	15.35	29.95	26.6	23.71	26.89
G9606_20120	107984648	LOC107984648	1.57	2.37	1.44	1.36	1.63	1.94	2.41	1.34	1.03	1.12	1.81	1.21
G9606_22469	55813	UTP6	33.34	33.03	36.48	35.76	18.31	17.8	15.83	18.51	21.37	21.73	23.68	21.26
G9606_3419	5629	PROX1	0.02	0.08	0.02	0.04	0.01	0	0.01	0.04	0.07	0.05	0.03	0.01
G9606_4058	220064	LTO1	6.66	6.42	7.48	6.75	13.61	12.91	14.48	12.63	4.54	5.31	7.5	6.48
G9606_5769	7741	ZSCAN26	3.41	3.73	4.03	3.56	9.65	8.95	9.77	9.51	4.4	4.24	4.44	4.62
G9606_425	1665	DHX15	74.33	75.3	77.78	77.94	36.47	36.41	41.3	39.19	68.46	62.34	69.19	59.29
G9606_22702	100532726	NDUFC2-KCTD14	0.17	0.34	0.36	0.39	0.12	0.06	0.06	0.29	0.09	0.39	0.22	0.37
G9606_22328	729991	BORCS8	11.4	12.25	13.26	12.97	9.91	10.26	9.1	9.76	8.59	9.32	9.71	9.7
G9606_8578	331	XIAP	7.47	7.13	7.68	7.85	14.56	12.8	14.48	13.72	7.3	7.54	7.87	7.14
G9606_23332	7919	DDX39B	170.61	165.52	172.12	156.23	183.9	177.28	187.21	165.97	159.46	151.52	156.3	146.57
G9606_27907	107987211	LOC107987211	0.2	0.22	0.22	0.12	0.92	0.56	0.91	0.74	0.45	0.15	0.24	0.22
G9606_30924	3851	KRT4	0.02	0	0	0	0	0	0	0.03	0.02	0.05	0.03	0
G9606_9470	79969	ATAT1	9.32	11.31	9.25	9.46	10.95	9.91	10.66	9.81	10.34	11.15	11.52	12.4
G9606_2621	51115	RMDN1	30.38	27.54	26.81	26.69	24.09	20.94	25.04	21.83	30.24	26.91	24.65	23.77
G9606_7530	284904	SEC14L4	1.05	0.66	0.69	1.1	2.28	1.75	1.28	1.74	1.08	1.12	0.89	0.74
G9606_6086	5707	PSMD1	56.38	54.43	56.7	57.72	14.8	18.45	15.82	18.02	37.89	36.33	41.81	34
G9606_16579	147495	APCDD1	0.18	0.18	0.21	0.18	0.43	0.48	0.48	0.36	0.22	0.39	0.28	0.22
G9606_13107	643418	LIPN	0.08	0.09	0.06	0.13	0.31	0.21	0.28	0.26	0.11	0.13	0.12	0.14
G9606_1052	23567	ZNF346	8.91	9.42	8.32	9.43	10.01	9.31	10.71	8.64	8.54	9.84	8.99	9.74
G9606_19537	54788	DNAJB12	16.74	17.89	17.67	17.53	11.44	16.1	11.59	12.62	13.36	15.02	17.03	17.34
G9606_17828	58189	WFDC1	0.11	0.18	0.47	0.07	0	0	0	0	0.15	0.04	0.81	0
G9606_27552	51081	MRPS7	47.25	43.21	50.34	43.71	16.21	21.66	15.09	18.84	38.32	34.33	38.45	34.71
G9606_7215	201255	LRRC45	7.46	8.61	8.43	8.71	7.45	6.67	8.58	7.16	6.91	8.34	8.65	8.38
G9606_9893	147929	ZNF565	0.99	1.22	1.09	1.31	3.83	3.27	4.2	3.63	1.03	1.22	1.16	1.22
G9606_12033	8277	TKTL1	0.02	0.08	0.06	0.02	0.32	0.42	0.29	0.49	0.37	0.27	0.05	0.06
G9606_28077	107987098	LOC107987098	0.24	0.26	0.25	0.29	0.67	0.66	0.86	0.68	0.25	0.2	0.41	0.29
G9606_7411	148281	SYT6	0.01	0.02	0.03	0	0.03	0.01	0.13	0.05	0.02	0.03	0.09	0.03
G9606_28269	27240	SIT1	33.43	29.29	24.86	24.1	33.15	29.69	28.65	33.83	76.13	70.97	52.84	71.93
G9606_33948	112812	FDX2	12.5	14.99	14.9	13.32	6.97	7.14	7.94	6.77	7.4	8.91	9.02	7.51
G9606_11327	5871	MAP4K2	46.34	44.4	41.87	40.49	56.4	50.01	59.77	49.06	41.89	42.34	39.61	36.88
G9606_31926	5105	PCK1	0.11	0.02	0	0	0.09	0.05	0.04	0.06	0	0.03	0.02	0
G9606_18898	130827	TMEM182	0.98	0.85	1.73	0.96	0.9	0.98	1.6	0.82	1.59	1.53	1.01	1.22
G9606_3464	1411	CRYBA1	0	0	0	0.14	0.08	0.22	0.07	0	0.07	0	0.08	0.07
G9606_14652	7105	TSPAN6	0.39	0.47	0.48	0.52	1.59	1.58	1.25	1.1	0.34	0.57	0.56	0.47
G9606_6083	10483	SEC23B	31.32	30.81	32.38	31.04	20.09	21.66	22.41	20.62	38.37	32.59	29.41	29
G9606_10592	6383	SDC2	0.14	0.61	0.24	0.36	1.34	9.51	2.39	7.31	0.05	0.34	0.21	0.2
G9606_9569	55589	BMP2K	7.48	10.63	9.09	9.02	4.5	6.67	4.89	5.11	7.85	9.61	10.9	8.51
G9606_31827	1519	CTSO	4.65	4.7	4.75	5.54	7.89	10.09	7.44	8.55	4.95	6.09	6.05	6.55
G9606_23304	221908	PPP1R35	34.96	28.76	29.08	25.49	47.09	35.7	42.37	35.53	32.59	33.99	31.37	37.09
G9606_16732	10296	MAEA	34.65	33.35	34.03	33.2	46.44	43.69	49.04	38.31	27.6	29.79	34.02	32.9
G9606_14938	92609	TIMM50	43.74	41.23	43.16	43.65	15.97	17.8	19.83	17.54	30.58	27.35	32.53	29.61
G9606_26570	9310	ZNF235	1.03	1.75	1.35	1.42	4.07	4.41	3.97	4.18	1.6	1.94	1.93	1.74
G9606_16314	94234	FOXQ1	0.02	0	0	0.02	0.03	0	0	0.02	0	0	0	0.02
G9606_9339	11095	ADAMTS8	0.02	0	0.03	0.02	0.03	0.05	0.12	0.13	0.02	0.05	0	0.06
G9606_29406	654231	OCM	0	0.17	0.17	0	5.69	5.86	7.22	5.03	0	0.17	0.11	0
G9606_8534	256643	BCLAF3	1.9	2.27	2.25	2.31	5.61	4.36	5.49	5.88	1.75	2	2.23	2.53
G9606_14566	400745	SH2D5	0.03	0.05	0.03	0.02	0.03	0.03	0.03	0.05	0.02	0	0.02	0.03
G9606_27432	92552	ATXN3L	0	0	0	0	0	0	0	0	0	0	0	0.03
G9606_2361	8835	SOCS2	9.67	9.48	10.65	9.53	1.98	1.88	2.31	0.69	2.98	2.5	4.38	3.54
G9606_11560	401265	KLHL31	0.02	0.01	0.05	0.02	0.11	0.23	0.11	0.11	0.02	0.05	0.03	0.03
G9606_28264	8660	IRS2	3.16	2.29	3.67	4.13	12.74	11.02	14.56	10.49	2.21	2.52	3.27	2.68
G9606_8795	27127	SMC1B	0.27	0.3	0.15	0.33	0.12	0.1	0.07	0.25	0.6	0.18	0.16	0.35
G9606_2750	283417	DPY19L2	1.73	2.79	1.94	1.14	1.57	1.74	1.79	1.1	2.21	2.67	3.27	2.21
G9606_26677	1047	CLGN	0.35	0.56	0.42	0.52	0.04	0.04	0.08	0.02	0.19	0.23	0.43	0.47
G9606_23914	25921	ZDHHC5	32.92	33.54	34.31	34.14	28.13	28.62	27.69	28.44	29.54	29.09	31.43	29.17
G9606_35942	283212	KLHL35	0.22	0.3	0.24	0.3	0.3	0.32	0.21	0.36	0.44	0.25	0.58	0.58
G9606_10057	160418	TMTC3	1.61	1.94	2.08	1.93	3.3	3.2	3.14	3.24	1.44	1.69	1.64	1.65
G9606_4545	8031	NCOA4	63.68	73.89	68.61	68.4	53.9	73.66	50.26	66.89	60.9	68.61	73.99	69.19
G9606_20452	1477	CSTF1	28.95	27.63	27.11	26.27	17.61	17.66	16.17	17.67	30.85	30.29	25.74	26.34
G9606_32396	10365	KLF2	2.44	2.13	3.36	3.7	206.81	197.35	204.68	187.51	13.1	19.33	20.89	24.68
G9606_14715	205564	SENP5	6.91	8.21	7.39	7.93	8.17	7.09	9.07	7.82	7.32	8.25	7.86	7.58
G9606_15283	646817	SETSIP	0.07	0	0.13	0.07	0.11	0	0.27	0.09	0.22	0.18	0	0.07
G9606_19437	733	C8G	0.38	0.38	0.33	0.33	0.48	0.67	0.34	0.54	0.5	0.56	0.31	0.34
G9606_9323	3692	EIF6	91.98	89.7	104.99	102.57	35.32	41.1	35.12	36.63	68.51	64.88	74.94	74.42
G9606_23049	140710	SOGA1	0.95	1.1	0.94	1.1	0.71	1.16	0.82	1.27	1.25	1.37	1.51	1.61
G9606_6063	55703	POLR3B	3.24	2.86	4.11	3.65	3.05	2.55	3.27	2.65	2.44	2.39	2.92	2.49
G9606_12483	8467	SMARCA5	44.83	43.44	40	46.13	31.36	28.48	34.13	30.9	41.15	42.61	41.39	36.86
G9606_34088	338324	S100A7A	0	0	0	0	0	0	0.01	0	0	0	0	0
G9606_28885	8929	PHOX2B	0	0	0	0	0	0	0	0	0.02	0	0	0
G9606_3536	100996709	LOC100996709	3.14	2.94	4.93	3.38	11.17	7.66	11.92	7.31	3.19	5.39	4.58	6.52
G9606_4628	169792	GLIS3	0.14	0.13	0.17	0.06	0.17	0.22	0.5	0.05	0.18	0.12	0.15	0.05
G9606_1009	4832	NME3	16.84	15.17	17.02	16.23	32.39	31.34	33.79	29.58	19.01	20.6	19.87	20.41
G9606_12659	35	ACADS	6.25	6.13	6.77	6.82	7.44	8	7.71	7.9	8.94	8.54	9.14	8.8
G9606_3446	79815	NIPAL2	2.42	3.25	1.91	2.74	2.34	2.78	1.66	2.36	2.95	3.77	3.33	4.37
G9606_5315	140738	TMEM37	0	0	0	0.03	1.78	4.51	1.39	6.47	0	0	0.08	0
G9606_2582	84937	ZNRF1	17.19	13.97	14.82	15.37	3.31	4.18	3.65	4.35	24.72	29.59	19.91	25.33
G9606_16181	3000	GUCY2D	0.02	0.07	0.02	0.04	0.14	0.11	0.08	0.12	0.12	0.07	0.08	0.06
G9606_500	27148	STK36	4.37	4.86	4.42	4.21	3.73	4.39	4.04	3.93	4.25	5.31	5.41	5.18
G9606_3265	129025	ZNF280A	0	0	0	0	0.06	0	0	0	0	0	0	0
G9606_9319	4783	NFIL3	11.79	14.69	13.91	13.77	2.4	4.21	3.05	2.8	15.42	16.42	14.35	15.22
G9606_23481	4014	LOR	0.04	0.06	0.06	0	0	0	0	0	0	0.06	0	0
G9606_28288	5361	PLXNA1	4.86	6.11	5.03	5.63	10.17	12.54	11.23	9.42	2.85	3.11	2.94	2.48
G9606_29072	116064	LRRC58	12.47	12.66	13.16	14.01	14.37	13.43	14.15	13.22	12.05	11.13	12.4	10.12
G9606_5858	64965	MRPS9	25.52	26.23	28.89	27.23	13.84	11.13	12.9	13.03	23.11	22.34	24.25	20.26
G9606_29555	168448	CDC14C	0.56	0.97	0.63	0.63	2.17	1.2	1.6	2.08	0.89	0.9	0.53	1
G9606_10798	23598	PATZ1	13.84	13.17	15.03	14.22	19.74	19.7	20.26	18.31	14.54	15.2	17.36	16.24
G9606_4900	22807	IKZF2	4.69	5.26	4.86	7.92	6.37	5.22	6.09	5.71	5.75	5.95	7.25	9.35
G9606_19767	54455	FBXO42	5.86	5.82	5.54	5.96	7.79	7.68	7.6	6.73	8.08	6.84	6.93	7.26
G9606_18361	54664	TMEM106B	5.72	5.74	5.86	6.16	17.85	10.69	13.55	12.97	6.82	6.5	7.95	6.52
G9606_10033	5017	OVOL1	0.02	0.04	0.02	0.03	0.02	0.06	0	0.09	0.38	0.22	0.22	0.51
G9606_7447	146754	DNAH2	0.16	0.21	0.24	0.21	0.49	0.47	0.22	0.51	0.22	0.37	0.39	0.27
G9606_20459	4043	LRPAP1	9.72	8.86	10.27	10.66	11.51	15.97	10.51	14.91	8.43	8.02	9.43	9.53
G9606_16861	9522	SCAMP1	3.87	4.02	4.19	4.39	5.53	5.75	5.31	5.45	4.47	4.37	4.54	3.77
G9606_19579	100528062	ARMCX5-GPRASP2	1.23	1.07	1.47	1.24	1.85	1.32	2.08	2.39	1.2	1.37	1.41	1.41
G9606_974	728568	C12orf73	3.69	3.44	4.63	5.05	3.02	2.44	3.51	3.18	3.42	3.28	3.66	3.68
G9606_15456	2745	GLRX	24.94	22.92	25.07	26.75	28.04	50.65	23.97	45.13	35.37	36.78	34.99	44.18
G9606_485	102724993	LOC102724993	42.08	49.75	34.25	37.89	85.89	91.03	81.43	82.03	36.24	37.2	32.9	37.61
G9606_35576	8665	EIF3F	222.96	221.23	216.76	213.43	239.43	219.37	223.75	192.6	192.86	200.7	223.65	235.71
G9606_35632	166012	CHST13	0.03	0.24	0.03	0.06	0.89	4.42	1.04	6.7	0.03	0.09	0.04	0.15
G9606_30553	84636	GPR174	5.21	5.07	4.16	4.31	19.7	19.61	21.52	18.7	16.67	15.43	13.44	12.38
G9606_7454	7220	TRPC1	1.72	1.74	1.47	1.19	3	2.42	3.14	1.8	2.12	2.31	1.63	1.44
G9606_23958	1906	EDN1	0.19	0.4	0.25	0.29	0.4	0.34	0.69	0.56	0.28	0.49	0.19	0.61
G9606_19347	1361	CPB2	0.09	0.06	0	0.03	0	0.03	0.04	0.03	0.03	0	0.11	0.06
G9606_1969	116135	LRRC3B	0	0	0	0	0	0.01	0	0.04	0	0	0	0
G9606_8920	54811	ZNF562	6.45	6.18	6.44	7.71	8.73	8.55	8.6	7.95	5.98	5.54	5.69	6.93
G9606_2146	6164	RPL34	667.73	575.47	711.65	604.16	1285.26	1164.03	1028.49	1033.01	560.4	542.4	526.98	648.58
G9606_14724	339366	ADAMTSL5	2.51	3.3	1.88	1.52	2.49	2.52	1.79	1.63	2.55	2.79	1.97	1.93
G9606_10988	23492	CBX7	14.76	13.64	13.14	12.63	66.42	60.14	66.11	63.72	19.76	20.54	16.62	19.03
G9606_11949	10989	IMMT	89.57	82.17	87.42	82.37	34.59	33.9	32.84	34.83	84.32	74.46	82.38	77.32
G9606_8683	441250	TYW1B	1.41	3.85	0.66	0.96	3.46	4.47	2.31	2.32	0.83	3.36	1.56	1.46
G9606_21531	26539	OR10H1	0.11	0	0	0.08	0.06	0.04	0.08	0.24	0.19	0.05	0	0.08
G9606_14874	646174	C16orf90	0.09	0.18	0	0.09	0.12	0.1	0.25	0.24	0.1	0	0	0.06
G9606_23844	56893	UBQLN4	33.62	34.82	39.13	38.8	31.89	28.43	32.83	27.91	24.41	25.48	29.3	22.25
G9606_14216	54953	ODR4	6.41	7.02	6.49	6.64	6.69	7.77	6.94	7.44	5.88	5.77	6.82	5.35
G9606_27	55471	NDUFAF7	11.02	10.84	11.05	8.27	11.98	10.21	13.7	11.11	12.69	12.2	11.41	11.1
G9606_35688	105374103	LOC105374103	0.29	0.75	0.49	0.6	1.55	2.09	1.41	1.27	0.41	0.74	0.59	0.53
G9606_22830	340547	VSIG1	1.29	0.93	1.09	1.27	17.38	15.86	18.85	16.98	1.2	1.48	1.3	1.67
G9606_9257	4007	PRICKLE3	8.6	6.95	6.56	6.7	6.82	6.47	5.66	5.77	8.99	8.57	8.09	7.97
G9606_9938	118426	BORCS5	14.05	11.38	9.96	10.54	4.88	2.92	4.86	5.3	10.53	10.81	10.63	12.47
G9606_24050	333929	SNAI3	1.87	1.82	1.38	1.4	5.01	5.9	4.92	6.31	3.51	3.8	2.24	3.59
G9606_12728	197021	LCTL	0.61	0.79	0.75	0.77	0.52	0.65	0.72	0.5	0.5	0.48	0.54	0.46
G9606_24556	5872	RAB13	6.96	9.34	6.32	8.8	1.3	5.83	2.42	5.3	8.52	6.06	7.01	6.47
G9606_4266	26005	C2CD3	9.19	9.3	8.86	10.54	10.18	8.03	10.88	8.76	7.89	7.2	8.93	7.97
G9606_258	221079	ARL5B	6.16	5.74	5.63	5.94	8.24	6.73	8.03	7.36	8.72	5.72	6.18	5.07
G9606_9714	10657	KHDRBS1	110.6	109.95	113.63	114.26	72.1	68.14	73.68	67.13	102.69	99.45	106.59	97.29
G9606_7853	59348	ZNF350	3.76	3	3.65	3.49	7.4	7.91	7.65	9.29	4.57	3.88	4.24	4.1
G9606_27848	23710	GABARAPL1	10.63	12.72	11.33	11.89	23.24	20.23	19.95	22.39	10.47	11.79	10.33	12.33
G9606_31362	128864	C20orf144	0.29	0.59	0.38	0.59	0	0.21	0.32	0.11	0.1	0.99	0.24	0.5
G9606_751	92715	DPH7	15.17	14.2	15.8	15.13	34.65	28.49	34.6	28.75	10.79	12.65	12.91	13.95
G9606_13938	503835	DUXA	0.41	0.37	0.49	0.46	0.75	0.86	0.76	0.77	0.38	0.45	0.31	0.38
G9606_35317	6156	RPL30	1178.82	1033.43	1126.04	985.59	2855.8	2271.87	2462.78	2231.52	1000.14	971.33	945.26	1156.55
G9606_32268	3111	HLA-DOA	2.54	3.99	3.89	2.82	1.93	3.38	2.43	2.26	5.59	10.66	6.86	5.3
G9606_14768	125893	ZNF816	2.2	2.5	2.34	2.6	7.05	5.88	6.75	7.19	3.24	3.17	2.63	2.92
G9606_27991	10845	CLPX	18.84	19.66	19.14	20.19	16.97	16.41	17.76	20.09	20.82	20.48	18.35	18.91
G9606_13172	23347	SMCHD1	27.52	26.77	28.68	31.3	71.73	56.34	77.42	63.8	30.31	26.86	28.37	24.33
G9606_143	100506084	ARL17B	6.84	11.05	5.22	6.76	11.17	18.65	13.64	21.32	4.89	10	6.6	9.59
G9606_6761	10721	POLQ	9.23	10.44	9.64	9.41	0.18	0.19	0.21	0.17	10.44	8.89	9.76	7.28
G9606_17462	163351	GBP6	1.25	1.24	1.1	1.07	0.87	0.69	0.67	0.66	0.54	0.6	0.79	0.63
G9606_20752	949	SCARB1	6.09	5.12	6.91	6.37	3.02	8.91	3.8	8.24	8.45	6.23	6.18	6.05
G9606_446	9779	TBC1D5	9.55	9.47	8.97	9.55	7.98	8.94	8.83	8.46	12.06	11.66	10.66	10.29
G9606_17421	112267857	LOC112267857	0	0.07	0.13	0	0.07	0.07	0.07	0	0	0.07	0	0
G9606_33345	30836	DNTTIP2	36.6	37.85	38.56	37	24.95	24.29	24.13	23.72	29.17	27.22	30.35	25.78
G9606_22115	2264	FGFR4	0.4	0.44	0.44	0.28	0.7	1.06	1.09	0.77	0.37	0.42	0.49	0.21
G9606_14962	26205	GMEB2	10.44	9.26	8.69	8.91	22.37	19.65	23.82	19.67	9.71	9.69	9.51	8.77
G9606_11996	2326	FMO1	0	0	0.03	0	0	0	0	0.03	0	0	0	0
G9606_22061	100129543	ZNF730	1.12	1.22	1.02	1.5	0.69	0.42	0.85	0.66	1.36	1.11	1.4	1.53
G9606_15065	729597	SPDYE6	0.14	0.58	0.17	0.32	0.5	1.16	0.64	1.25	0.09	0.48	0.22	0.31
G9606_2685	9759	HDAC4	1.74	1.48	2.02	2.01	4.89	5.18	6.45	6.5	2.97	3.15	2.99	3.2
G9606_6643	29979	UBQLN1	49.29	47.51	49.58	50.28	43.98	41.76	44.9	41.95	47.18	42.86	46.28	39.87
G9606_969	55486	PARL	39.29	37.48	40.12	36.93	17.12	19.05	18.16	21.02	31.95	32.36	32.7	28.48
G9606_15312	2590	GALNT2	34.77	35.12	32.62	33.12	7.64	8.46	7.92	8.75	34.81	37.35	38.81	32.56
G9606_8327	84080	ENKD1	7.93	7.73	7.07	7.32	3.49	3.92	4.93	3.36	6.08	7.25	6.64	5.75
G9606_23653	7092	TLL1	0	0.02	0	0.02	0	0.02	0	0	0	0.01	0.03	0
G9606_7236	5930	RBBP6	19.95	19.8	19.28	21.44	32.6	29.86	34.84	28.89	22.74	21.35	21.51	20.22
G9606_353	27245	AHDC1	3.65	3.96	3.29	4.09	6.86	6.88	8.52	6.53	4.13	4.69	4.78	5
G9606_9725	8785	MATN4	0.39	0.25	0.28	0.08	0	0.03	0	0	0.84	0.48	0.3	0.46
G9606_20732	26958	COPG2	11.23	9.67	6.85	7.04	4.59	3.33	3.66	2.62	15.27	12.04	9.11	8.9
G9606_14273	26033	ATRNL1	0.77	0.52	0.72	0.53	0.89	0.83	0.81	0.75	0.68	0.58	0.53	0.52
G9606_22993	107987096	LOC107987096	0.07	0.11	0.07	0.06	0.51	0.14	0.42	0.47	0.13	0.03	0.09	0.03
G9606_6003	22911	WDR47	3.85	4.09	4.59	4.5	5.63	5.31	5.74	5.7	4.02	3.88	4.09	3.46
G9606_9173	10908	PNPLA6	34.11	36.53	30.93	35.68	34.7	38.62	35.2	33.01	34.31	36.93	31.66	35.64
G9606_12015	79875	THSD4	0	0	0.01	0	0.02	0	0.03	0.01	0.02	0.02	0	0.01
G9606_25459	4713	NDUFB7	93.65	98.92	102.45	93.1	57.2	62.72	51.79	61.84	73.71	83.94	92.7	86.29
G9606_32762	10536	P3H3	0.22	0.2	0.16	0.16	2.8	2.4	3.3	1.76	0.2	0.14	0.1	0.2
G9606_463	23012	STK38L	9.88	10.88	11	11.8	5.97	5.25	6.22	6.81	9.63	8.83	10.2	9.29
G9606_5273	55285	RBM41	3.7	4.34	3.62	3.79	6.02	6.18	5.73	6.17	5.3	5.01	4.9	3.84
G9606_32779	1586	CYP17A1	0.03	0.03	0.03	0	0.03	0.03	0.06	0	0	0	0.04	0.03
G9606_26032	100130302	SUPT20HL1	0.08	0.01	0	0.07	0	0	0	0.14	0.1	0	0	0.04
G9606_13338	101927345	LOC101927345	0.3	0.89	0.59	0.74	0.3	0.86	1.22	1.04	0.49	1.11	0.58	0.92
G9606_16799	1823	DSC1	0.37	0.36	0.23	0.24	1.96	1.15	2.3	1.77	0.4	0.46	0.29	0.52
G9606_33207	4496	MT1H	0	0.3	0	0	0	0	0	0	0.15	0.12	0.18	0
G9606_5043	10438	C1D	24.13	23.42	26.73	25.15	14.9	13.05	12.77	16.76	22.52	18.55	26.04	23.18
G9606_27817	222642	TSPO2	0.25	0.13	0.29	0.21	1.46	0.75	1.76	1.74	0.7	0.3	0.44	0.16
G9606_3482	1893	ECM1	0.57	0.8	0.61	0.86	2.03	3.8	3.2	4.45	0.73	0.67	0.56	0.63
G9606_18596	144132	DNHD1	3.4	3.2	2.46	2.96	13.57	9.99	14.1	10.63	4.62	3.84	3.23	3.66
G9606_15770	7586	ZKSCAN1	8.32	8.93	9.05	9.34	17.74	14.55	17.64	16.52	11.2	11.77	11.73	11.13
G9606_15397	51573	GDE1	19.7	22.03	18.14	18.83	13.97	16.8	13.17	18.29	21.31	23.79	19.52	19.29
G9606_32713	25802	LMOD1	0	0	0	0.01	0.03	0.04	0.01	0.06	0.04	0.04	0	0.03
G9606_1935	23553	HYAL4	0.14	0.36	0.16	0.24	0.29	0.33	0.58	0.28	0.24	0.19	0.15	0.11
G9606_6638	54795	TRPM4	0.1	0.19	0.07	0.1	0.16	0.57	0.21	0.56	0.2	0.12	0.06	0.08
G9606_14748	85452	CFAP74	0	0.01	0	0	0	0	0	0	0.07	0	0	0
G9606_5771	63925	ZNF335	16.89	18.3	17.44	17.72	35.12	30.59	35.15	30.91	16.49	17.81	17.39	18.75
G9606_22889	221830	TWISTNB	13.63	13.45	14.26	15.93	4.67	4.73	5.98	5.53	11.71	11.44	13.25	11.24
G9606_191	7082	TJP1	0.05	0.19	0.05	0.03	0	0.02	0	0.02	0.1	0.16	0.2	0.12
G9606_4457	844	CASQ1	0.41	0.03	0.83	0.05	0.06	0.09	0.06	0.12	0.79	0	0.87	0.14
G9606_28860	6142	RPL18A	1655.45	1355.83	1528.16	1626.17	2032.12	1730.68	1584.25	1693.79	1337.45	1173.23	1182.16	1549.18
G9606_7823	84224	NBPF3	1.56	2.75	2.76	4.24	5.46	6.63	7.77	9.26	3.41	4.53	3.85	6.03
G9606_13179	4094	MAF	63.67	62.8	46.19	56.74	17.27	22.85	17.71	26.2	65.42	92.3	52.86	70.91
G9606_4002	55540	IL17RB	24.85	40.78	42.01	48.71	1.42	1.54	3.18	1.86	19.35	41.45	30.71	38.51
G9606_8780	1827	RCAN1	3.67	5.13	4.38	4.27	4.8	7.63	4.44	6.62	3.67	5.14	5.34	4.66
G9606_24136	63036	CELA2A	0	0	0.12	0	0	0	0.1	0	0	0	0	0
G9606_7079	101927506	LOC101927506	7.7	6.99	8.12	8.62	26.15	20.18	24.5	20.95	6.82	7.4	8.1	8.03
G9606_1604	5893	RAD52	3.21	4.59	5.09	4.6	9.12	8.65	9.47	8.6	3.63	4.95	5.33	5.93
G9606_18549	7812	CSDE1	148.51	148.81	140.45	144.21	157.62	157.09	163.16	167.18	167.86	160.98	147.93	139.92
G9606_19907	112942	CFAP36	24.61	23.32	19.78	22.74	27.01	26.35	28.12	25.56	26.17	24.24	22.35	22.91
G9606_13127	115557	ARHGEF25	1.93	1.54	1	1.16	0.44	0.18	0.26	0.28	4.24	2.91	1.8	2.16
G9606_29571	56967	C14orf132	0.77	1.04	0.88	0.5	1.92	2.41	3.33	1.42	1.05	1.28	1.19	0.7
G9606_128	163486	DENND1B	5.54	5.92	5.27	6.17	4.99	4.06	4.59	4.91	6.51	7.49	7.25	7.44
G9606_10522	23742	NPAP1	0.22	0.36	0.29	0.35	0.55	0.45	0.44	0.47	0.24	0.32	0.35	0.34
G9606_31661	5730	PTGDS	0.07	0.07	0	0.07	4.3	15.12	4.11	12.03	0.13	0	0	0
G9606_5054	93343	MVB12A	18.48	18.21	16.67	14.9	13.99	14.48	14.13	12.53	15.8	15.88	17.56	16.48
G9606_17951	387103	CENPW	14.82	14.84	15.53	15.36	0.15	0.61	0.31	0.57	14.46	12.82	12.31	10.08
G9606_13561	10634	GAS2L1	1.13	1.36	0.68	1.24	0.38	2.51	0.73	1.58	1.71	1.9	1.51	1.23
G9606_22777	645432	ARRDC5	0.87	0.46	0.61	0.85	6.99	6.15	6.36	5.45	0.33	0.69	1.11	1.94
G9606_7121	8728	ADAM19	31	31.87	34.71	37.24	6.7	7.51	5.6	7.99	42.14	43.45	37.67	39.37
G9606_1251	100289187	TMEM225B	0.87	1.31	1.24	1.29	2.19	1.56	2.37	1.88	1.48	1.83	0.99	1.14
G9606_30348	388327	C17orf100	2.4	2.65	2.12	2.46	6.2	4.78	7.54	5.57	3.01	4.25	3.52	3.44
G9606_3200	1173	AP2M1	175.09	173.76	168.78	170.48	107.03	128.21	100.63	120.54	147.75	153.68	165.91	166.72
G9606_10544	23369	PUM2	32.2	34.28	32.59	32.93	50.62	47.04	52.39	50.76	32.04	32.74	32.57	31.83
G9606_9539	148789	B3GALNT2	7.4	7.57	7.31	7.92	6.45	5.21	7.05	7.02	7.52	9.05	8.87	8.47
G9606_568	220965	FAM13C	0	0	0	0	0	0	0	0	0.05	0.07	0	0.02
G9606_16096	57482	KIAA1211	0.23	0.22	0.13	0.24	0.01	0.04	0	0.05	0.39	0.45	0.4	0.36
G9606_251	220992	ZNF485	1.58	1.55	1.48	1.66	4.51	4.13	3.98	3.46	1.77	1.22	1.01	1.28
G9606_6412	51207	DUSP13	0	0	0.04	0	0	0.06	0	0	0.02	0	0.07	0.02
G9606_12389	10905	MAN1A2	6.03	6.65	6.75	8.04	13.26	11.48	15.79	15.11	6.6	6.98	7.52	7.5
G9606_21307	51206	GP6	1.41	1.25	1.45	0.64	2.25	1.7	2.31	2.18	1.49	1.31	1.49	1.44
G9606_13961	7265	TTC1	54.61	48.59	52.02	49.48	29.75	30.14	28.59	30.74	45.81	42.61	49.62	45.72
G9606_563	253982	ASPHD1	0.86	0.59	0.65	0.63	0.41	0.23	0.18	0.29	0.33	0.64	0.43	0.44
G9606_147	126282	TNFAIP8L1	16.07	17.25	15.43	15.23	11.74	13.44	13.66	12.13	16.09	18.85	19.09	19.83
G9606_13199	29920	PYCR2	84.67	79.03	91.61	81.81	71.61	63.01	81.08	63.45	64.68	64.69	74.03	63.15
G9606_25400	3992	FADS1	22.55	23.09	17.18	19.8	3.4	4.54	2.35	3.82	19.09	15.03	14.58	14.01
G9606_12399	728661	SLC35E2B	24.02	25.08	17.46	23.82	53.16	48.82	54.15	56.29	24.79	30.65	22.34	34.53
G9606_17815	105379545	LOC105379545	0	0	0.02	0	0.02	0.03	0.02	0.02	0	0	0	0.02
G9606_9298	90701	SEC11C	99.8	111	101.9	105.01	43.65	46	39.84	39.91	80.87	88.36	69.23	72.61
G9606_16056	2647	BLOC1S1	76.11	65.29	70.6	67.51	45.6	50.49	42.13	51.26	63.39	64.06	64.94	63.25
G9606_28930	80231	CXorf21	4.69	5.03	4.53	4.58	1.7	3.02	1.83	2.47	6.48	6.92	7.28	7.2
G9606_12373	55964	2024-09-03	1.82	2.39	0.86	1.17	0.29	0.62	0.18	0.37	4.86	4.98	3.11	2.19
G9606_1947	4629	MYH11	0.27	0.24	0.31	0.15	0.87	0.86	1.04	0.72	0.37	0.48	0.27	0.2
G9606_25596	1351	COX8A	309.68	305.02	307.48	283.57	84.53	111.03	77.03	97.8	322.07	304.06	303.65	300.64
G9606_16329	1621	DBH	1.09	1.58	1.3	1.24	2.3	2.43	2.44	2.7	2.41	3.09	4.3	5.96
G9606_34967	3552	IL1A	3.04	2.74	2.98	5.09	0.46	3.47	1.3	0.78	4.73	2.42	1.65	3.12
G9606_2166	4929	NR4A2	3.08	3.12	2.83	3.1	1.04	1.25	1.3	1.43	3.62	3.21	2.54	3.07
G9606_2414	51639	SF3B6	97.08	86.38	99.9	91.57	39.25	37.52	34.77	41.94	78.49	70	73.38	77.42
G9606_11894	3299	HSF4	3.56	3.18	2.99	3.25	4.84	4.9	3.99	5.42	8.83	6.07	3.73	5.46
G9606_34652	163115	ZNF781	0.17	0.25	0.25	0.17	1.46	1.66	1.54	1.71	0.07	0.24	0.15	0.2
G9606_34960	84735	CNDP1	0	0.02	0	0.05	0	0	0.03	0.05	0	0.05	0	0.02
G9606_17023	92840	REEP6	2.85	2.31	2.26	2.22	5.26	4.15	4.44	3.2	3.13	2.69	2.8	3.74
G9606_8936	347252	IGFBPL1	0.13	0.29	0.25	0.23	0.4	0.14	0.37	0.38	0.16	0.11	0.16	0.24
G9606_19044	79640	C22orf46	7.68	8.28	7.16	7.74	6.27	5.64	6.2	6.1	7.34	8.54	8.45	7.88
G9606_13658	493856	CISD2	9.83	8.96	10.36	11.49	4.41	5.63	4.46	5.04	7.34	7.45	8.31	8.41
G9606_124	8428	STK24	104.99	106.76	103.7	105.01	63.16	63.98	64.3	68.21	107	104.95	106.87	107.45
G9606_15278	4826	NNAT	0.83	1.28	1.43	0.83	1.08	0.78	1.47	1.26	1.41	1.5	1.02	1.24
G9606_2513	2570	GABRR2	0.68	0.69	0.56	0.59	1.16	1	1.42	1.19	0.67	0.82	0.73	0.59
G9606_7342	6473	SHOX	1.68	1.99	1.87	1.74	3.74	3.3	5.08	3.26	2.45	2.28	1.83	2.21
G9606_12025	10810	WASF3	0.08	0.17	0.1	0.04	0.01	0.05	0.02	0.01	0.14	0.17	0.16	0.1
G9606_16130	27079	RPUSD2	7.28	7.36	8.39	7.37	5.97	6.33	5.82	6.73	6.2	7.41	6.77	6.65
G9606_11788	1131	CHRM3	0.65	0.57	0.46	0.63	2.13	1.43	1.91	1.76	0.69	0.74	0.71	0.89
G9606_2838	323	APBB2	0.54	0.58	0.51	0.42	1.32	0.98	1.32	0.98	0.56	0.5	0.43	0.48
G9606_15630	340596	LHFPL1	0.04	0	0.04	0.05	0.37	0.06	0.2	0.1	0.06	0.13	0.1	0.13
G9606_23256	64180	DPEP3	0.03	0.09	0	0.06	1.15	1.37	0.9	1.13	0.06	0.37	0.11	0.25
G9606_27935	6641	SNTB1	3.63	2.71	4.72	3.71	6.34	4.81	5.69	4.7	3.93	2.7	4.92	4.5
G9606_1504	91523	PCED1B	14.8	15.61	13.11	16.47	20.76	24.56	18.17	21.2	21.78	27.38	20.44	32.6
G9606_10453	107985556	LOC107985556	0.3	0.37	0.45	0.41	0.91	1.06	1.11	0.8	0.24	0.39	0.62	0.35
G9606_4283	5700	PSMC1	81.62	83.12	89.03	77.56	28.88	34.91	25.66	35.57	69.44	66.34	67.52	61.8
G9606_29368	56936	CCDC177	0	0	0	0	0	0	0	0	0	0.01	0	0.01
G9606_28576	10120	ACTR1B	60.46	65.35	49.42	51.03	44.35	40.4	46.92	36.88	68.26	62.68	46.51	51.16
G9606_2730	29127	RACGAP1	42.09	45.1	42.39	35.95	3.94	4.66	4.74	4.29	46.55	42.72	43.87	37.45
G9606_24593	280658	SSX7	0	0	0	0	0	0.04	0	0	0	0	0	0
G9606_3690	11273	ATXN2L	118.51	118.04	119.06	113.56	127.08	119.06	138.54	98.56	107.76	108.1	111.35	102.64
G9606_8319	10003	NAALAD2	0.63	0.34	0.8	0.65	2.94	1.91	2.75	3.06	1.05	0.98	0.84	0.99
G9606_35118	107987433	LOC107987433	0.17	0.03	0.08	0.04	0	0.76	1.27	0	0.03	0.29	0.17	0
G9606_3520	219931	TPCN2	3.64	5.52	5.1	3.99	4.81	6.1	6.93	5.83	2.85	4.77	5.83	3.84
G9606_11600	10978	CLP1	8.87	8.94	9.56	9.5	5.77	6.7	5.66	5.59	8.29	8.61	8.9	8.04
G9606_3502	135293	PM20D2	8.03	9.3	6.95	9.32	7.95	6.76	8.62	7.1	10.36	9.9	8.61	7.84
G9606_2518	64393	ZMAT3	5.82	10.47	6.71	10.23	8.13	6.42	6.87	7.43	5.5	8.09	6.49	6.47
G9606_169	400746	NCMAP	0.69	0.65	0.75	0.77	1.56	1.32	1.39	1.08	1.09	1.14	0.85	1.2
G9606_2821	11339	OIP5	7.6	6.92	8.81	8.38	0.48	0.42	1	0.79	8.93	6.39	8.74	7.4
G9606_6110	10044	SH2D3C	14.85	14.14	12.66	11.6	22.06	22.47	29.08	25.98	31.13	29.91	27.94	30.96
G9606_1559	60488	MRPS35	38.34	36.16	39.1	40.07	16.24	16.17	17.55	17.62	31.97	27.14	32.56	27.05
G9606_31075	107987489	107987489	0	0.04	0.03	0	0.03	0.09	0.06	0.06	0.01	0.07	0	0.03
G9606_24833	80742	PRR3	9.19	7.81	8.45	7.77	7.52	6.79	7.45	7.72	8.79	7.71	8.76	8.51
G9606_17457	2016	EMX1	0.29	0.2	0.23	0.35	0.3	0.26	0.32	0.28	0.13	0.24	0.4	0.17
G9606_11883	4217	MAP3K5	3.72	3.9	3.48	3.48	10.25	8.55	9.46	10.04	5.57	5.07	4.61	5.15
G9606_10228	6708	SPTA1	0	0	0	0.01	0	0.04	0	0	0.01	0	0.01	0
G9606_23274	84901	NFATC2IP	36.88	39.1	36.02	38.13	37.66	36.98	39.38	39.88	31.59	36.09	36.84	35.13
G9606_1483	10203	CALCRL	0.22	0.22	0.25	0.28	0.13	0.14	0.15	0.12	0.28	0.29	0.27	0.41
G9606_622	10725	NFAT5	12.73	15.94	13.71	16.84	13.13	11.69	15.67	13.23	12.04	14.16	14.59	13.69
G9606_12607	64506	CPEB1	0.11	0.04	0.06	0.13	0.23	0.22	0.11	0.16	0.14	0.05	0.08	0.03
G9606_19078	150209	AIFM3	0.18	0.02	0.04	0.07	0.02	0.39	0.19	0.27	0	0.07	0.14	0.11
G9606_30937	9789	SPCS2	29.08	29.65	31.35	28.99	29.75	30.2	27.06	29.84	24.44	25.93	26.76	24.91
G9606_22650	171177	RHOV	0.16	0.47	0.31	0.19	0	0.1	0.03	0	0.16	0.41	0.19	0.13
G9606_2	54476	RNF216	16.08	17.13	18.19	19.34	60.77	53.25	65.76	55.51	15.25	14.7	16.6	16.92
G9606_13130	5286	PIK3C2A	6.62	6.59	6.68	6.84	11.47	11.11	11.99	10.48	8.6	6.65	6.55	6.57
G9606_6881	9120	SLC16A6	0.7	0.68	0.93	0.93	3.67	6.53	4.13	5.92	0.72	0.68	1.07	0.84
G9606_9338	80198	MUS81	24.34	26.77	27.95	24.91	29.25	29.65	31.34	28.4	24.18	28.61	28.64	29.58
G9606_12266	49	ACR	0	0	0	0.04	0	0	0	0	0	0	0	0
G9606_7963	166824	RASSF6	0.15	0.24	0.05	0.11	0.77	0.65	0.8	0.68	0.14	0.17	0.11	0.13
G9606_820	27445	PCLO	0	0	0	0	0	0	0	0	0	0	0	0.01
G9606_6253	10009	ZBTB33	6.83	7.09	6.64	7.2	11.89	12.33	13.01	13.29	6.34	7.82	7.07	6.99
G9606_8999	64759	TNS3	1.39	1.06	0.77	0.92	1.42	8.67	2.41	5.11	2.42	1.49	1.33	1.11
G9606_3465	401409	RAB19	1.14	1.7	1.56	1.12	0.57	0.55	0.75	0.6	2.01	2.79	2.18	1.75
G9606_16777	64343	AZI2	11	11.02	11.71	9.76	12.13	13.84	13.84	13.7	17.1	15.14	11.65	12.68
G9606_11572	100652833	LOC100652833	0	0.06	0.03	0	0.13	0.09	0.09	0.08	0.07	0	0.05	0.03
G9606_7985	2202	EFEMP1	0	0	0	0	0	0	0	0	0	0	0.02	0
G9606_5154	57568	SIPA1L2	0.57	0.6	0.8	0.91	0.63	1.79	0.96	1.63	0.23	0.14	0.22	0.19
G9606_6739	23544	SEZ6L	0	0	0	0	0.01	0.02	0.02	0	0	0.01	0.01	0.01
G9606_11156	91694	LONRF1	4.76	4.14	5.56	4.81	4.6	4.19	4.87	3.84	4.64	2.62	3.28	2.65
G9606_103	55809	TRERF1	9.89	9.97	7.37	8.84	13.45	11.73	13.5	13.42	18.54	20.19	23.37	23.23
G9606_10388	8501	SLC43A1	5.14	3.92	5.26	4.78	8.23	6.5	7.19	6.73	5.94	4.3	5.57	6.19
G9606_11054	23101	MCF2L2	2.44	2.92	2.4	3	1.95	1.99	2.2	2.37	2.93	3.97	3.82	3.62
G9606_11282	57414	RHBDD2	38.04	45.07	49.55	46.52	41.05	43.04	44.69	39.98	33.22	55.51	58.7	62.89
G9606_7613	50856	CLEC4A	0.19	0.26	0.42	0.55	0.89	3.42	2.03	2.81	0.31	0.37	0.05	0.39
G9606_16463	57562	CEP126	1.3	1.52	1.59	1.37	1.96	1.31	2.17	1.74	1.21	1.59	1.8	1.9
G9606_6259	5583	PRKCH	44.37	48.68	53.37	53.68	79.88	73.58	82.98	78.81	59.76	66.56	72.15	85.05
G9606_1836	868	CBLB	13.46	15.47	13.32	15.72	22.26	18.29	24.88	20.56	20.82	24.31	23.58	29.74
G9606_18292	123624	AGBL1	0.02	0.05	0.05	0.03	0.03	0.05	0.07	0.06	0.02	0.02	0.05	0.03
G9606_1842	10861	SLC26A1	0.41	0.67	0.75	0.94	2.52	1.73	2.71	2.34	0.73	0.86	1.19	1.04
G9606_17332	145258	GSC	0.05	0	0.09	0	0	0	0.1	0.2	0.14	0.09	0.06	0
G9606_19813	9796	PHYHIP	0.08	0.15	0.11	0.19	0.33	0.22	0.19	0.13	0.2	0.19	0.09	0.08
G9606_20149	3717	JAK2	4.84	6.02	6.18	4.76	4.86	4.84	5.01	4.2	7.56	7.08	6.24	5.21
G9606_24727	55251	PCMTD2	10.94	10.79	10.87	11.13	41.45	37.7	43.38	44.21	11.1	12.95	12.93	13.37
G9606_30424	26013	L3MBTL1	1.14	1.08	0.89	1.2	2.67	2.21	3.91	2.62	1.91	2.84	2.12	2.42
G9606_22170	352909	DNAAF3	0.05	0.12	0.07	0.26	0.03	0.03	0	0	0.19	0.07	0	0.22
G9606_12304	122509	IFI27L1	12.14	12.54	12.6	12.86	2.44	3.79	1.83	3.23	11.98	13.92	12.54	12.6
G9606_9701	92293	TMEM132C	0	0	0	0	0	0	0	0	0.02	0	0.01	0
G9606_11014	9399	STOML1	3.41	3.54	3.27	2.94	4.59	2.8	3.76	3.01	2.93	2.17	2.78	2.83
G9606_6951	5154	PDGFA	1.05	0.93	1.19	1.36	0.03	0.04	0.11	0.09	0.94	0.74	0.72	0.82
G9606_8814	6711	SPTBN1	20.19	20.83	19.62	21.72	31.12	25.36	37.74	29.82	35.65	37.79	41.4	38.31
G9606_28084	25790	CFAP45	0.47	0.45	0.26	0.62	0.2	0.16	0.26	0.29	0.68	0.3	0.37	0.3
G9606_17790	101060211	CT45A7	0	0	0.07	0	0.15	0	0	0	0	0	0	0
G9606_2359	151556	GPR155	5.72	6.88	5.31	5.82	9.71	9.69	12.24	9.76	7.67	10.25	10.92	10.95
G9606_14584	29057	FAM156A	6.92	5.79	6.31	4.22	2.11	2.57	0.81	4.82	4.19	4.35	4.61	2.72
G9606_12140	10484	SEC23A	20.36	19.92	20.2	20.96	19.07	18.24	21.55	18.4	21.82	21.08	22.15	19.97
G9606_9227	79888	LPCAT1	30.79	29.97	31.97	32.63	23.03	24.2	21.91	24.48	21.88	25.02	25.36	24.02
G9606_8443	4670	HNRNPM	149.88	136.29	154.77	148.05	73.51	72.1	73.72	77.37	106.28	116.53	150.76	116.59
G9606_29933	1559	CYP2C9	0.06	0	0.03	0.06	0.03	0	0	0	0.03	0.06	0.04	0.06
G9606_14385	9262	STK17B	48.53	45.95	54.66	64.66	67.77	64.57	70.24	81.46	73.26	74.06	77.35	95.1
G9606_768	10863	ADAM28	0.03	0.16	0.02	0.08	0.66	6.29	0.98	2.39	0.06	0.11	0.01	0.03
G9606_23948	51764	GNG13	0.17	0.11	0.11	0.22	0	0	0	0.06	0.05	0.11	0.2	0.17
G9606_19379	10957	PNRC1	50.89	52.84	43.07	46.23	175.04	185	187.16	154.98	62.77	72.5	56.48	67.82
G9606_7741	368	ABCC6	0.03	0.01	0.02	0.02	0.03	0.08	0.17	0.07	0.03	0.19	0.08	0.02
G9606_4698	342184	FMN1	0.75	0.45	0.29	0.26	15.6	8.08	8.38	1.59	0.91	0.47	0.33	0.33
G9606_22526	84808	PERM1	0.14	0.61	0.54	0.33	0.04	0.26	0.13	0.22	0.19	0.68	0.58	0.93
G9606_12455	5451	POU2F1	3.07	2.93	2.81	3.05	4.29	3.71	4.55	4.55	3.9	3.95	3.44	3.37
G9606_6613	54531	MIER2	9.7	10.28	8.7	7.81	8.19	9.62	7.99	8.33	7.97	8.49	7.63	9.3
G9606_6973	3705	ITPK1	29.56	28.35	28.45	29.73	17.12	20.88	16.32	19.16	27.62	26.38	30.09	28.2
G9606_6516	1491	CTH	1.08	1.24	1.97	2.42	1.42	1.3	2.12	2.01	2.36	2.27	2.04	3.14
G9606_26464	9040	UBE2M	77.37	72.99	77.59	70.75	32.15	36.54	32.09	34.62	55.08	63.37	59.5	55.19
G9606_6459	130399	ACVR1C	0.21	0.36	0.29	0.16	1.66	1.05	1.22	0.63	0.33	0.26	0.18	0.1
G9606_17087	950	SCARB2	2.02	2.23	2.15	2.44	8.72	20.84	10.58	19.21	3.67	4.96	3.04	4.56
G9606_12953	3476	IGBP1	33.79	32.86	30.09	29.89	42.28	34.7	36.21	36.4	42.26	42.32	39.16	48.17
G9606_6417	25896	INTS7	14.81	17.14	15.2	14.31	4.93	5.1	4.98	5.13	11.61	12.07	13.22	11.17
G9606_6720	1830	DSG3	0.42	0.45	0.3	0.52	0.88	0.78	0.75	0.76	0.25	0.31	0.61	0.7
G9606_24185	100131094	DPP9-AS1	0.71	0.53	0.59	0.71	1.28	1.13	1.18	1.57	0.55	0.64	0.84	0.69
G9606_15848	26263	FBXO22	16.24	17.35	15.75	16.44	7.61	5.88	7.91	6.51	13.69	11.54	11.97	10.71
G9606_3230	102724957	LOC102724957	0.12	0.12	0	0	0	0	0.13	0	0	0	0	0
G9606_29606	27006	FGF22	0.11	0.09	0.11	0.09	0.79	1.1	0.44	0.96	0.11	0	0	0.18
G9606_22238	728841	NBPF8	5.91	4.59	4.83	5.28	20.79	12.78	17.5	14.96	7.64	5.45	5.49	6.91
G9606_1685	4864	NPC1	12.73	12.47	11.44	11.14	11.07	13.09	11.64	11.9	12.62	11.42	10.27	10.57
G9606_7053	699	BUB1	37.36	36.01	36.49	37.84	1.14	1.27	1.25	1.31	45	40.58	41.33	35.36
G9606_22186	9361	LONP1	65.11	53.32	54.49	49.65	29.46	29.01	33.1	28.69	64.19	50.41	49.57	41.11
G9606_7897	25828	TXN2	75.82	69.61	69.41	63.89	25.2	28.26	25.89	30.44	77.09	77.52	73.41	72.66
G9606_2091	114882	OSBPL8	16.69	21.42	18.37	21.26	28.01	24.71	27.7	27.3	19.66	20.35	22.26	18.88
G9606_3345	8120	AP3B2	0.32	0.35	0.41	0.32	0.95	0.68	1.15	0.72	0.43	0.4	0.35	0.3
G9606_30858	102724624	LOC102724624	0.12	0.05	0	0.32	0.12	0.19	0	0.6	0.05	0	0	0.34
G9606_2719	255394	TCP11L2	2.06	2.29	2.33	3.33	28.12	22.17	27.97	26.72	4.07	3.89	4.55	5.09
G9606_28004	54148	MRPL39	30.43	28.48	26.88	30.92	10.07	7.47	11.06	11.73	26.85	21.7	19.43	22.47
G9606_11220	79637	ARMC7	8.39	9.51	8.95	8.99	11.34	12.05	10.3	10.1	7.75	10	11.05	9.53
G9606_13859	3833	KIFC1	75.45	75.95	68.72	65.77	1	0.8	0.66	0.48	75.65	70.83	74.17	62.96
G9606_4109	56155	TEX14	0.15	0.12	0.08	0.06	0.53	0.45	0.63	0.54	0.34	0.3	0.18	0.16
G9606_9825	56993	TOMM22	72.85	66.99	72.01	70.87	23.74	26.1	21.72	25.06	49.33	46.45	57.8	51.69
G9606_28465	55203	LGI2	0	0	0.02	0.05	0.04	0.09	0.02	0.12	0.02	0.02	0.07	0.02
G9606_5557	56938	ARNTL2	6.31	8.63	6.81	9.32	1.36	1.36	1.12	1.01	4.47	5.43	5.16	4.55
G9606_15355	23217	ZFR2	0.23	0.9	0.27	0.22	0.89	0.38	0.83	0.76	0.23	0.59	0.61	0.24
G9606_15359	54776	PPP1R12C	37.48	40.3	38.87	39.02	54.39	55.59	54.05	49.59	31.05	39.44	36.2	38.37
G9606_26746	107986352	LOC107986352	0.15	0.64	0	0.31	0.82	0.84	0.73	1.67	0.65	0.35	0.38	0.78
G9606_371	51542	VPS54	7.43	7.54	7.57	9.1	10.1	9.65	10.96	10.31	10.11	9.34	8.59	9.21
G9606_27779	9238	TBRG4	41.8	40.8	42.65	45.05	27.31	30.11	29.15	26.21	36.12	30.84	33.67	30.84
G9606_12889	64760	FAM160B2	18.19	19.99	21.09	16.99	43.74	37.91	46.95	38.53	18.71	20.16	20.57	19.63
G9606_30067	285672	SREK1IP1	4.79	5.39	5.56	4.87	6.59	6.06	6.2	6.67	5.68	5.71	6.13	4.67
G9606_12059	222658	KCTD20	23.89	24.53	25.57	25.59	20.82	21.83	21.12	22.84	24.65	25.03	24.73	24.18
G9606_29819	26281	FGF20	0	0.05	0	0	0	0	0	0	0	0	0	0
G9606_8144	202051	SPATA24	5.87	5.5	5.05	6.9	2.99	3.38	3.07	3.32	6.03	5.46	4.52	5.81
G9606_16951	302	ANXA2	146.42	160.04	152.76	155.1	59.92	170.66	67.03	158.94	123.52	132.27	113.17	123.39
G9606_16073	6821	SUOX	11.07	15.07	13.03	13.94	2.82	3.45	3.24	2.36	17.21	21.97	27.1	27.06
G9606_33450	5810	RAD1	11.01	11.53	12.2	11.21	7.84	7.07	7.77	7.22	9.64	9.16	9.74	8.85
G9606_23659	645426	TMEM191C	0	0.29	0.16	0	3.08	2.3	2.74	1.55	1.03	0.62	0.37	0.66
G9606_19875	9804	TOMM20	48.73	43.82	49.81	47.47	52.21	48.47	49.16	44.3	46.3	41.25	42.74	41.92
G9606_25946	221002	RASGEF1A	0.2	0.55	0.47	0.61	1.61	1.67	1.74	1.56	0.54	0.93	0.51	0.64
G9606_30724	3837	KPNB1	145.8	142.54	143.85	144.28	59.17	58.01	58.46	60	117.58	108.79	122.48	102.32
G9606_6933	4735	2024-09-02	119.7	118.48	120.27	114.96	63.22	67.97	63.76	72.52	105.19	111.04	114.83	106.47
G9606_11634	51070	NOSIP	39.68	39.46	38.42	38.53	73.48	64.73	79.35	68.22	35.67	39.76	38.79	42.9
G9606_24981	121504	HIST4H4	0.28	0.14	0.14	0.28	1.23	0.44	1.97	1.81	0.42	0.7	0.17	0.14
G9606_12686	134510	UBLCP1	25.64	27.51	31.17	30.47	19.63	18.46	18.36	22.18	22.03	23.45	30.58	26.14
G9606_9944	10428	CFDP1	25.34	25.18	22.61	21.78	17.66	17.8	16.69	20.71	28.96	27.33	20	24.81
G9606_17799	1289	COL5A1	0.02	0.06	0.02	0.03	0.11	0.19	0.25	0.33	0.07	0.17	0.04	0.12
G9606_15203	991	CDC20	99.08	91.18	100.04	93.6	0.7	0.68	0.49	0.48	85.07	82.56	89.17	75.1
G9606_13515	23197	FAF2	22.13	22.71	22.55	22.79	12.8	13.24	14.12	14.21	21.71	19.85	22.79	20.77
G9606_21556	10560	SLC19A2	3.88	4.03	4.03	3.86	3.03	2.81	2.83	2.96	4.28	4.45	3.15	3.4
G9606_3897	2668	GDNF	0.17	0.16	0.11	0.11	0.39	0.43	0.25	0.32	0.13	0.31	0.21	0.16
G9606_837	29904	EEF2K	9.72	10.1	9.14	10.9	6.93	6.21	7.5	7.2	8.91	9.25	9.57	8.71
G9606_10349	23299	BICD2	12.03	12.01	11.29	12.61	15.71	15.29	15.96	15.2	11.3	11.08	11.45	11.4
G9606_16664	440567	UQCRHL	4.1	1.84	2.8	4.74	2.11	1.45	2	1.87	4.85	4.9	2.01	5.17
G9606_19084	10067	SCAMP3	81.42	80.87	86.66	78.62	55.29	56.89	55.89	53.51	62.25	65.97	70.27	65.25
G9606_7107	51179	HAO2	0	0	0	0	0	0	0	0	0	0.03	0.05	0
G9606_23098	196383	RILPL2	36.54	35.55	35.78	31.12	16.09	17.5	12.91	17.54	28.5	32.46	29.36	25.61
G9606_8314	9881	TRANK1	1.97	1.66	2.12	3.05	15.94	12.14	14.85	12.81	3.41	4.49	3.98	5.81
G9606_3539	151648	SGO1	14.06	12.23	13.62	14.87	2.06	2.04	2.15	2.41	15.89	14.82	14.63	12.87
G9606_7397	79623	GALNT14	0.67	0.22	0.31	0.36	0.2	0.31	0.16	0.13	0.32	0.06	0.25	0.21
G9606_18447	2780	GNAT2	0.16	0.28	0.19	0.2	0.22	0.1	0.29	0.4	0.12	0.13	0.16	0.12
G9606_24098	56172	ANKH	56.22	59.16	57.01	53.62	65.26	58.38	65.79	49.23	53.75	56.99	55.93	51.3
G9606_858	1576	CYP3A4	0.16	0.17	0.2	0.27	0.2	0.27	0.38	0.51	0.17	0.24	0.16	0.36
G9606_2237	439921	MXRA7	22.86	11.8	11.81	11.39	17.38	7.72	8	9.48	28.1	16.88	16.97	18.56
G9606_15805	79729	SH3D21	4.47	3.78	2.22	2.35	2.01	4.43	2.17	3.73	17.85	13.26	7.52	9.67
G9606_34531	10885	WDR3	14.09	12.19	15.9	14.36	10.74	10.16	10.7	10.51	10.7	8.47	10.92	9.51
G9606_21732	25775	C22orf24	0.13	0.26	0.13	0.2	0.19	0.05	0.23	0.09	0.3	0.13	0.16	0.13
G9606_12695	140469	MYO3B	0.12	0.17	0.12	0.16	0.13	0.13	0.15	0.16	0.11	0.13	0.1	0.16
G9606_17777	10981	RAB32	1.38	1.34	1.14	2.53	1.62	8.48	2.09	9.02	0.76	0.99	1.27	2.03
G9606_28712	8941	CDK5R2	0	0	0	0	0	0	0	0	0.02	0.04	0	0
G9606_9691	7366	UGT2B15	0.08	0.1	0.19	0.09	0.14	0.34	0.11	0.18	0.15	0.26	0.06	0.2
G9606_687	79800	CARF	2.7	2.94	2.67	2.62	8.01	5.98	9.78	6.45	4.21	4.22	3.96	3.61
G9606_18756	84142	ABRAXAS1	5.79	5.94	6.65	5.13	19.19	15.16	16.98	15.45	4.68	5.45	6.36	6.01
G9606_5987	646	BNC1	0	0.01	0	0	0	0	0	0	0	0.02	0	0.01
G9606_1321	57794	SUGP1	21.84	21.92	21.94	23.67	23.56	21.49	24.46	23.4	19.79	23.42	25.53	24.15
G9606_1192	8165	AKAP1	13.54	12.92	15.93	15.51	14.89	14.68	16.81	12.57	9.28	9.31	11.5	9.84
G9606_600	26043	UBXN7	6.93	7.4	6.44	8	13.98	11.54	15.89	13.08	7.84	7.76	8.16	6.95
G9606_18669	54206	ERRFI1	0.73	0.98	0.92	0.78	1.74	1.67	1.82	1.09	0.97	0.73	0.73	0.94
G9606_1835	10924	SMPDL3A	0.12	0.27	0.25	0.24	0.32	1.15	0.24	0.79	0.18	0.26	0.34	0.25
G9606_10177	23060	ZNF609	10.46	11.12	10.61	10.68	15.64	13.4	16.47	14.92	12.14	12.08	12.82	12.64
G9606_4016	143501	C11orf40	0	0	0	0	0	0	0.09	0	0	0	0	0
G9606_22397	10399	RACK1	1484.61	1532	1610.67	1442.48	1552.07	1545.21	1459.67	1344.71	1424.93	1364.53	1449.26	1551.99
G9606_1585	57465	TBC1D24	3.93	4.02	3.79	4.41	3.99	3.89	4.26	4.02	3.4	3.84	3.96	3.73
G9606_12713	7086	TKT	135.43	137.83	163.26	140.69	79.05	126.21	77.33	94.88	126.34	125.51	142.52	122.32
G9606_30642	5879	RAC1	123.79	135.72	126.58	126.51	48.94	65.98	47.97	65.9	95.69	104.09	107.58	107.14
G9606_4079	5910	RAP1GDS1	18.54	19.27	17.58	17.27	9.61	10.4	9.13	10.68	19.26	20.13	19.67	19.53
G9606_3553	57509	MTUS1	0.84	0.61	0.78	0.93	5.8	2.94	5.99	5.87	2.99	1.56	2.24	3.75
G9606_13246	114659	LRRC37B	5.87	6.57	5.42	5.89	18.22	15.99	20.78	17.58	10.17	10.25	8.08	9.11
G9606_2422	5297	PI4KA	32.77	33.62	29.4	31.88	88.73	73.3	78.25	72.9	29.27	30.69	30.49	29.62
G9606_85	84722	PSRC1	6.05	6.86	6.19	5.55	0.07	0.39	0.15	0.24	10.01	8.38	9.07	7.66
G9606_10323	9994	CASP8AP2	8.76	9.9	9.14	9.19	16.37	14.87	15.64	15.9	8.4	7.97	8.4	7.76
G9606_16200	57481	KIAA1210	0.06	0.12	0.07	0.06	0.19	0.13	0.23	0.15	0.07	0.08	0.02	0.05
G9606_28573	111188157	LYNX1-SLURP2	0	0	0	0	0	0	0	0	0.02	0	0	0.11
G9606_10087	7582	ZNF33B	2.21	2.19	2.47	2.24	11.15	9.47	12.75	10.31	1.89	2.26	2.3	2.14
G9606_16755	29085	PHPT1	42.6	44.57	43.88	47.42	14.91	21.52	15.49	17.35	47.15	43.15	37.61	46.49
G9606_1448	51232	CRIM1	0.6	0.82	0.97	0.86	1.35	5.82	1.79	1.78	0.63	0.84	0.62	0.49
G9606_25667	8216	LZTR1	14.69	17.31	16.72	16.55	25.2	27.15	29.95	23.29	11.08	12.75	15.14	14.74
G9606_33327	2168	FABP1	0.1	0	0.1	0	0.22	0	0	0.11	0.1	0	0	0
G9606_26853	5544	PRB3	0.1	0	0.1	0	0.87	0.1	0.05	0.32	0.05	0	0	0.05
G9606_17750	339175	METTL2A	10.67	10.21	11.81	11.35	8.67	7.38	9.17	7.82	7.64	9.4	9.87	7.99
G9606_10681	107985332	LOC107985332	0	0	0	0	0.03	0	0	0	0	0	0	0
G9606_3731	57646	USP28	12.44	13.42	11.6	11.2	6.16	6.55	6.93	6.09	16.67	14.95	13.81	12.1
G9606_3650	6568	SLC17A1	0	0	0	0	0.04	0.06	0.03	0	0	0.06	0	0
G9606_49	55591	VEZT	13.86	14.02	13.62	13.26	8.18	8.2	8.8	8.1	14.51	15.16	15.15	13.6
G9606_1205	5639	PRRG2	0.23	0.5	0.3	0.31	0.21	0.25	0.21	0.38	0.62	0.51	0.52	0.51
G9606_8267	341350	OVCH1	0.08	0.03	0.02	0.03	0.16	0.13	0.1	0.03	0.06	0.01	0.03	0.03
G9606_31714	56156	TEX13B	0	0.04	0	0	0	0	0	0	0	0	0	0
G9606_17392	55559	HAUS7	16.43	13.26	17.43	16.52	11.27	11.47	12.09	10.56	9.22	8.96	9.64	10.47
G9606_32165	127391	TMCO2	0	0	0	0.07	0	0.08	0.08	0	0.15	0	0	0.08
G9606_7033	146177	VWA3A	0.07	0.09	0.01	0.12	0.42	0.36	0.64	0.42	0.15	0.12	0.18	0.11
G9606_4276	8703	B4GALT3	32.84	31.41	31.21	31.43	34.85	34.48	33.65	33.69	27.58	28.09	26.62	29.86
G9606_15376	7027	TFDP1	123.69	128.02	113.64	107.4	8.3	11.07	8.93	10.13	88.58	86.74	92.43	74.85
G9606_3651	98	ACYP2	7.13	8.63	5.69	6.55	8.15	8.06	6.8	8.04	8.54	9.12	7.68	9.79
G9606_1339	10286	BCAS2	33.75	32.74	33.81	31.84	21.66	22.05	20.24	23.01	28.64	27.16	29.22	30.32
G9606_26122	7262	PHLDA2	8.44	14.92	9.99	14.44	0.52	1.13	0.58	0.51	3.66	5.06	4.46	4.79
G9606_7365	340980	OR52B6	0	0	0	0	0	0.06	0	0	0	0.11	0	0
G9606_17571	1415	CRYBB2	4.31	13.16	4.66	4.8	6.26	6.81	4.78	3.81	6.02	14.71	4.36	4.37
G9606_23496	9749	PHACTR2	5.22	5.68	5.65	6.51	7.12	5.92	6.26	6.75	4.91	6.37	7.41	6.88
G9606_21628	107986351	LOC107986351	0.03	0.04	0.06	0	0.71	1.39	0.96	3.26	0.17	0	0	0.04
G9606_26380	720	C4A	0	0	0.33	0.07	0	0.01	0	0.55	0.23	0	0	0.23
G9606_24539	152573	SHISA3	0.21	0.15	0.21	0.09	0	0	0	0	0.09	0.09	0.18	0.04
G9606_23371	644974	ALG1L2	0.95	1.27	1.31	0.63	1.47	1.32	1.86	1.17	1.3	1.25	1.27	0.96
G9606_7161	23474	ETHE1	68.91	62.62	70.84	61.31	13.47	14.11	13.58	13.93	68.22	58.68	57.08	70.04
G9606_4318	7434	VIPR2	0.62	0.94	0.68	0.89	0.51	0.5	0.47	0.52	2.93	3.88	3.35	3.61
G9606_960	114827	FHAD1	0.09	0.17	0.12	0.17	0.19	0.15	0.26	0.21	0.03	0.11	0.11	0.08
G9606_1643	79836	LONRF3	0.64	0.77	0.94	0.76	3.2	3.03	4.08	3.63	0.67	0.68	0.88	0.92
G9606_18984	65003	MRPL11	50	48.62	52.56	49.46	11.21	13.74	11.25	11.51	45.35	38.67	41.3	39.43
G9606_6734	5494	PPM1A	9.74	10.96	10.93	10.94	11.92	11.34	11.62	12.13	9.54	10.71	10.21	9.97
G9606_32665	58158	NEUROD4	0	0	0	0	0	0	0.01	0	0	0	0	0
G9606_10666	197407	ZNF48	12.98	15.02	12.37	13.72	10.32	9.6	10.74	9.76	11.77	13.43	13.03	13.45
G9606_9884	124936	CYB5D2	9.86	11.69	9.13	8.86	7.34	8.2	8.54	7.4	10.34	12.91	10.8	12.57
G9606_30774	11014	KDELR2	23.45	25.81	31.61	28.54	15.02	19.39	18.2	20.52	18.35	18.85	23.83	20.8
G9606_26630	7024	TFCP2	16.11	16.2	18.34	17.76	15.89	14.43	15.58	16.28	17.63	18.29	20.88	21.13
G9606_17139	9690	UBE3C	28.84	31.92	30.63	30.69	20.98	21.69	23.38	21.86	23.14	25.44	25.76	22.25
G9606_2130	26206	SPAG8	0.25	0.31	0.3	0.45	1.49	0.87	1.65	1.27	0.21	0.32	0.2	0.74
G9606_7188	22866	CNKSR2	1.47	1.46	1.55	2.04	3	2.51	3.16	3.29	1.28	1.24	1.35	1.38
G9606_34573	51003	MED31	5.41	4.77	4.67	4.18	4.41	4.31	4.56	5.03	3.82	4.02	3.8	4.07
G9606_23294	84865	CCDC142	3.92	4.65	4.56	4.78	8.28	7.66	8.35	8.65	4.3	4.37	5.01	5.31
G9606_30885	8992	ATP6V0E1	120.44	123.95	114.84	108.59	104.02	131.72	93.67	126.9	94.69	108.32	103.22	118.6
G9606_20711	5756	TWF1	13.92	12.48	13.56	12.89	15.76	15.72	15.87	16.46	13.89	12.1	12.89	12.08
G9606_27639	408263	FNDC9	7.12	9	4.47	5.66	0.33	0.11	0.44	0.16	5.93	7.51	4.33	4.35
G9606_3280	222696	ZSCAN23	1.07	0.44	0.79	1.13	1.56	0.56	1.95	1.06	1.36	0.61	1	1.32
G9606_1547	176	ACAN	0.07	0.04	0.06	0.05	0.03	0.04	0.03	0.03	0.05	0.01	0.08	0.02
G9606_26289	84962	AJUBA	0.89	1.17	1.32	1.12	1.07	0.85	1.36	0.81	0.91	0.9	1.01	0.87
G9606_10064	9848	MFAP3L	0.31	0.5	0.47	0.36	0.6	0.52	0.67	0.43	0.29	0.28	0.27	0.17
G9606_3092	285498	RNF212	0.47	0.9	0.59	0.66	2.28	3.95	2.55	2.76	1.66	1.65	1.45	1.48
G9606_18829	1459	CSNK2A2	23.94	25.9	26.91	26.35	22.36	20.9	24.5	19.92	24.76	25.19	26.65	24.44
G9606_25823	9027	NAT8	0	0	0	0	0.11	0.16	0.22	0.16	0.1	0.05	0	0.1
G9606_30207	84520	GON7	15.15	16.18	15.58	13.57	7.43	7.02	6.21	7.36	11.29	14.27	13.73	14.89
G9606_11584	727909	GOLGA8Q	0	0	0	0.12	0	0.89	0	0.33	0.1	0	0	0
G9606_4421	10788	IQGAP2	17.87	18.87	18.09	20.14	30.55	32.43	31.62	35.88	26.11	36.32	32.35	33.85
G9606_7669	254013	ETFBKMT	1.05	1.15	0.91	1.14	3.33	2.91	3.33	3.64	0.71	1.26	1.45	0.96
G9606_23636	81626	SHCBP1L	0.02	0.02	0	0	0.02	0	0.02	0	0	0	0	0
G9606_17500	11094	CACFD1	1.17	1.08	0.94	2.08	0.94	1.54	0.99	2	1.94	1.57	1.63	3.54
G9606_14860	127700	OSCP1	1.11	1.24	1.36	1.49	0.28	0.26	0.2	0.88	1.57	1.41	1.47	1.52
G9606_6869	152330	CNTN4	0.28	0.2	0.22	0.14	0.41	0.23	0.33	0.24	0.21	0.22	0.18	0.19
G9606_23955	100507290	ZNF865	10.64	9.99	9.62	10.79	22.04	21	21.46	18.65	8.55	10.41	9.14	10.87
G9606_25743	4661	MYT1	0.03	0	0	0.01	0.05	0.02	0.03	0.01	0.02	0.04	0	0.01
G9606_8648	8843	HCAR3	0.23	0.95	0.3	0.56	0.22	0.75	0.23	0.74	0.04	0.23	0.37	0.29
G9606_14138	56941	HMCES	45.44	50.65	47.78	46.75	33.28	31.22	34.2	31.99	49.92	52.06	53.71	56.63
G9606_30720	525	ATP6V1B1	0.03	0	0	0	0.03	0	0	0	0.03	0	0	0.03
G9606_20637	30849	PIK3R4	9.36	8.84	9.14	10.12	10.29	8.55	11.46	10.15	9.18	8.13	9.6	8.44
G9606_17171	57153	SLC44A2	45.34	43.65	43.36	41.13	100.59	96.53	106.27	91.1	57.21	60.78	58.83	61.08
G9606_21765	9068	ANGPTL1	0	0	0	0	0.04	0.03	0.03	0.02	0	0.02	0.03	0
G9606_11287	199964	TMEM61	0.19	0	0	0.06	0	0	0	0	0.06	0	0	0.06
G9606_314	353345	GPR141	0.34	0.37	0.34	0.44	1.07	2.12	1.16	1.54	0.49	0.47	0.55	0.46
G9606_21160	79753	SNIP1	5.61	5.68	5.36	5.04	8.52	6.33	7.06	7.32	5.73	5.59	5.48	5.84
G9606_12128	6195	RPS6KA1	55.91	58.15	49.98	53.04	28.56	37.55	27.42	32.42	60.21	68.63	55.36	60.29
G9606_14537	4437	MSH3	8.24	6.88	8.13	6.75	4.28	3.24	4.7	3.8	8.62	6.52	8.39	6.46
G9606_27496	7379	UPK2	0.64	0.41	0.11	0.06	0.19	0.12	0.25	0.19	2.15	1	0.43	0.41
G9606_8728	51337	THEM6	8.19	9.49	9.66	6.27	11.82	13.46	11.91	8.24	8.13	9.88	8.23	6.34
G9606_29305	105376684	LOC105376684	0.58	0.26	0.37	0.27	0.7	0.59	0.67	0.57	0.35	0.52	0.5	0.31
G9606_25287	7706	TRIM25	14.85	14.08	17.46	17.3	13.5	13.8	13.28	12.99	21.49	18.64	16.9	16.8
G9606_32897	3108	HLA-DMA	32.49	35.08	27.09	25.38	17.82	73.52	18.19	50.41	57.2	71.04	50.5	54.54
G9606_12967	11258	DCTN3	43.17	40.65	43.97	40.52	19.21	23.69	18.68	23.58	47.49	50.47	47.67	48.81
G9606_20792	2814	GP5	0.1	0.13	0.13	0.16	1.98	1.56	1.81	1.57	0.22	0.37	0.33	0.36
G9606_25390	5216	PFN1	1780.2	1685.45	1674.27	1610.68	414.6	506.04	383.91	495.51	1577.42	1584.33	1639.25	1608.55
G9606_24248	7494	XBP1	43.86	37.09	50.52	57.14	123.69	91.98	87.16	105.9	32.5	20.5	25.84	38.71
G9606_515	972	CD74	717.98	920.63	697.63	729.95	182.36	872.64	224.86	539.23	953.78	1425.23	925.61	1192.27
G9606_6452	79719	AAGAB	26.83	27.34	25.34	27.9	11.05	11.23	10.07	10.69	25.61	23.75	26.21	25.1
G9606_4353	114926	SMIM19	30.09	22.82	28.07	25.43	18.43	15.1	17.9	18.8	26.18	24.65	27.35	34.54
G9606_27169	150353	DNAJB7	0.41	0.46	0.2	0.6	0.97	0.39	0.75	1.11	0.27	0.4	0.48	0.24
G9606_17351	11031	RAB31	0.75	1.5	0.61	0.74	1.35	8.5	2.46	7.74	0.84	2.99	1.57	1.62
G9606_10234	25774	GSTT4	0	0	0	0	0	0	0	0	0	0	0.05	0
G9606_25652	4082	MARCKS	1.81	2.77	1.94	3.49	7.21	28.74	8.86	28.7	0.55	1.66	1.42	2.17
G9606_18343	254263	CNIH2	5.3	6.57	4.01	5.64	0.74	0.59	0.95	0.47	2.53	2.75	2.45	1.8
G9606_13396	84886	C1orf198	2.51	2.17	3.09	3.34	2.8	2.81	2.66	2.92	2.62	2.2	2.86	2.77
G9606_6860	5867	RAB4A	8.83	8.38	8.67	8.69	5.91	6.28	6.44	7.09	7.97	8.27	8.69	7.89
G9606_8595	284	ANGPT1	0.1	0.05	0.05	0.06	0.15	0.13	0.37	0.14	0.08	0.08	0.11	0.04
G9606_17603	8148	TAF15	89.48	85.34	93.47	83.38	56.01	55.97	58.04	58.33	76.1	79.9	87.21	69.14
G9606_26996	26063	DECR2	4.92	6.11	8.93	5.96	2.83	2.87	2.87	3.87	4.31	4.59	6.73	5.3
G9606_2271	65982	ZSCAN18	6.44	6.12	6.37	8.34	24.09	19.32	24.28	23.59	8.06	8.54	7.47	10.54
G9606_17517	4606	MYBPC2	0.09	0.04	0	0.01	0.02	0	0	0.02	0.34	0.22	0.11	0.18
G9606_33501	3217	HOXB7	0.2	0.75	0.5	1.05	0.09	0.17	0.17	0.3	0.78	1.27	0.92	1.19
G9606_25213	3030	HADHA	88.39	89.71	89.59	93.78	49.64	65.23	54.29	64.58	93.49	92.04	92.32	94.62
G9606_34982	6286	S100P	0.22	0	0.11	0.22	0.24	0.47	0.48	0.36	0.66	1.67	0.14	1.45
G9606_813	728194	RSPH10B2	0.05	0.02	0.02	0.16	0.27	0.34	0.22	0.29	0.11	0.03	0	0.05
G9606_32896	84752	B3GNT9	3.82	5.88	2.81	2.75	3.18	2.98	1.78	2.56	5.36	6.46	3.78	4.69
G9606_25748	1983	EIF5	35.93	33.8	36.28	37.3	39.53	39.44	38.86	43.18	30.65	29.24	31.07	28.34
G9606_3876	55269	PSPC1	45.71	43.03	43.33	40.03	32.82	29.18	31.15	30.87	36.84	39.96	42.43	34.97
G9606_6888	374569	ASPG	0	0	0	0	0	0.09	0	0	0.03	0	0	0
G9606_19618	8804	CREG1	17.1	16.87	14.55	20.08	32.17	96.45	32.11	103.85	15.76	14.58	13.06	19.42
G9606_436	51134	CEP83	7.04	6.89	6.69	6.01	4.45	3.96	4.69	4.37	4.85	4.69	4.47	4.02
G9606_14123	64798	DEPTOR	0.92	1.13	1.05	1.13	2.36	2.24	2.25	2.53	1.46	1.2	1.37	1.41
G9606_33737	56906	THAP10	0.44	0.44	0.26	0.28	0.03	0.03	0.03	0.11	0.39	0.39	0.1	0.24
G9606_14821	286530	P2RY8	37.41	44.21	35.25	37.55	111.07	107.92	99.35	120.29	46.45	54.09	40.02	46.19
G9606_27873	653140	FAM228A	0	0.06	0.03	0	0.06	0.09	0	0.06	0.09	0.03	0.11	0.06
G9606_6886	51754	TMEM8B	2.96	2.29	2.6	2.81	8.04	5.65	9.19	7	4.06	4.07	4.06	3.64
G9606_21920	64978	MRPL38	52.35	49.37	53.67	46	45.3	41.43	46.08	39.9	34.1	40.27	44.79	41.78
G9606_28330	5296	PIK3R2	18.3	16.94	16.6	15.65	15.99	15.33	15.83	14.49	10.96	12.85	14.63	12.29
G9606_9177	105378949	LOC105378949	0.2	0.59	0.89	0.21	0.5	0.35	0.85	0.12	0.26	0.48	0.41	0.27
G9606_22522	79007	DBNDD1	0.77	0.82	0.53	0.42	3.85	3.64	3.39	1.06	0.84	0.39	0.41	0.4
G9606_5440	22873	DZIP1	0.48	0.47	0.34	0.34	0.42	0.3	0.44	0.28	0.69	0.48	0.33	0.41
G9606_20368	132954	PDCL2	0	0	0.08	0	0	0	0	0	0	0	0	0
G9606_15508	23491	CES3	2.35	2.42	2.1	2.49	4.31	3.86	4.98	3.74	3.51	3.04	2.88	3.27
G9606_8500	26531	OR11A1	0.17	0.26	0.17	0.28	0.57	0.4	0.7	0.51	0.18	0.34	0.22	0.27
G9606_5352	7965	AIMP2	41.11	40.98	50.04	41.02	12.26	11.88	10.28	11.98	23.49	23.06	30.65	25.68
G9606_16824	501	ALDH7A1	3.09	3.57	2.31	1.7	0.61	0.58	0.8	0.58	3.03	2.21	1.31	0.79
G9606_14282	51454	GULP1	0	0.11	0.1	0.03	0.21	0.12	0.08	0.11	0.03	0.05	0.05	0.07
G9606_19855	391	RHOG	146.06	140.37	135	131.4	79.26	99.52	77.99	95.42	146.34	151.62	144.74	147.85
G9606_906	27252	KLHL20	4.51	5.66	5.39	5.26	9.09	7.54	8.45	8.75	5.14	4.92	4.97	5.35
G9606_22256	93621	MRFAP1	33.11	36.02	37.66	35.26	41.04	46.21	39.39	48.12	36.96	45.4	45.07	46.25
G9606_25639	89839	ARHGAP11B	5.93	7.47	5.94	8.43	1.18	0.84	1.45	1.3	7.36	9.01	11.46	7.33
G9606_15058	24150	TP53TG3	0	0	0	0	0	0	0	0	0.1	0	0	0
G9606_19721	100529215	ZNF559-ZNF177	0	0	0	0.29	0.64	0	0.95	0.92	0	0.27	0.16	0
G9606_26169	56949	XAB2	30.78	25.74	29.99	30.05	51.26	42.17	52.15	40.91	27.81	25.67	28.24	27.07
G9606_47	54558	SPATA6	1.11	1.3	0.88	1.29	0.73	0.65	1.41	0.61	0.89	1.47	0.87	0.93
G9606_18625	136227	COL26A1	0.07	0.17	0.33	0.12	0	0	0	0	0.06	0.31	0.55	0.39
G9606_4297	64284	RAB17	0.03	0	0	0.03	0.03	0	0	0.03	0.08	0.07	0	0.03
G9606_24049	728577	CNTNAP3B	0	0	0	0	0	0	0	0	0	0	0	0.02
G9606_7881	7942	TFEB	7.56	8.2	6.8	8.02	6.67	10.54	6.31	8.59	6.77	7.77	7.27	7.42
G9606_24378	6182	MRPL12	82.8	69.84	86.22	79.89	14.47	19.08	11.69	16.41	49.93	44.92	53.91	42.14
G9606_35240	125963	OR1M1	0	0	0	0	0	0	0.06	0	0	0	0	0
G9606_4843	1267	CNP	37.12	38.67	38.96	38.25	14.73	19.73	16.56	19.65	30.07	34.5	35.08	32.35
G9606_31039	26112	CCDC69	32.9	33.56	32.26	35.2	64.66	61.97	64.39	66.26	31.51	35.5	34.93	43.12
G9606_4295	9077	DIRAS3	0.22	0.19	0.19	0.46	0	0	0	0.03	0.43	0.19	0.63	0.9
G9606_1237	60626	RIC8A	41.76	44.03	41.2	40.14	30.96	29.2	29.2	27.97	37.4	37.82	35.95	36.05
G9606_19001	5283	PIGH	12.77	11.34	11.59	10.65	21.62	17.87	17.18	18.35	9.85	11.66	11.35	10.01
G9606_1517	11093	ADAMTS13	0.96	1.03	0.8	0.86	1.34	0.74	1.43	0.68	1.75	1.86	1.48	1.89
G9606_20586	6715	SRD5A1	7.29	6.12	7.15	7.18	2.46	2.36	3.03	2.7	6.11	5.42	5.14	6.02
G9606_22619	126520	PLK5	0	0.06	0	0	0.03	0.03	0	0	0.05	0.08	0	0
G9606_4769	374470	C12orf42	0.87	0.91	0.24	0.27	2.56	2.12	2.84	3.24	0.76	0.71	0.64	0.5
G9606_9732	3099	HK2	13.31	6.9	8.78	8.62	3.28	8.19	4.11	4.94	18.98	12.44	12.23	11.73
G9606_16481	646915	ZNF806	0.07	0.19	0.12	0.12	0.44	0.37	0.18	0.55	0.12	0.08	0.08	0.09
G9606_20296	160	AP2A1	48.01	47.59	45.69	46.86	28.71	31.29	31.18	29.39	43.21	44.53	44.65	42.69
G9606_9931	154313	CFAP206	0	0.05	0.09	0.02	0.03	0.05	0.13	0.03	0.05	0	0.12	0.02
G9606_14344	57821	CCDC181	0.2	0.17	0.22	0.17	0.12	0.24	0.4	0.34	0.37	0.29	0.07	0.11
G9606_29486	4904	YBX1	431.62	360.07	415.85	397.66	165.34	199.16	152.03	196.6	312.89	295.23	331.96	283.73
G9606_7803	284067	CFAP97D1	0.02	0	0	0	0	0	0.03	0.03	0	0	0	0
G9606_22261	112970	KTI12	12.61	10.07	10.3	9.7	11.51	10.41	10.08	9.5	8.07	9.26	9.5	9.05
G9606_9014	8175	SF3A2	103.33	92.1	98.76	95.44	113.4	100.33	109.42	89.34	70.15	83.25	97	87.47
G9606_14489	7490	WT1	0	0	0	0	0	0	0.05	0	0	0	0	0
G9606_15127	3910	LAMA4	0.01	0.01	0.01	0	0.05	0.03	0.03	0.04	0.03	0.02	0.02	0.01
G9606_16646	84274	COQ5	19.64	18.27	19.29	14.84	9.74	10.28	9.16	7.06	21.72	22.1	19.68	18.06
G9606_2893	5188	GATB	12.73	13.08	12.28	11.81	3.97	4.25	4.56	4.37	11.17	11.62	11.56	10.55
G9606_12003	80818	ZNF436	2.4	2.83	2.37	2.41	4.08	4.41	5.2	4.58	4.07	3.86	2.92	3.14
G9606_16282	79020	C7orf25	4.97	5.91	4.41	4.66	4.37	3.75	4.08	4.18	3.85	4.64	5.45	4.4
G9606_24383	5957	RCVRN	0	0.05	0.05	0.05	0.05	0.1	0	0.1	0.05	0	0	0.05
G9606_14420	154807	VKORC1L1	9.12	10.39	10.6	9.44	7.76	7.23	7.66	7.11	6.49	7.27	8.51	7.6
G9606_11139	3693	ITGB5	0.15	0.31	0.23	0.19	1.95	5.01	2.04	6.36	0.14	0.08	0.13	0.11
G9606_13724	974	CD79B	10.57	9.02	10.28	9.86	8.45	7.79	7.08	6.76	20.41	16.63	15.76	17.31
G9606_13022	100533496	TVP23C-CDRT4	0.54	1.25	0.97	1.54	3.07	2.65	3.74	0.17	1.78	2.18	0	0
G9606_14035	10699	CORIN	0.03	0.09	0.02	0	0.07	0.03	0.01	0.04	0.04	0.03	0.03	0.05
G9606_6408	10761	PLAC1	0.05	0	0	0	0	0	0	0	0.05	0	0.06	0
G9606_3078	767558	LUZP6	29.31	29.14	27.85	29.53	14.62	16.33	15.11	16.08	30.14	29.24	29.92	27.58
G9606_13439	83891	SNX25	12.65	11.3	10.75	9.75	15.42	9.17	13.23	9.53	11.37	11.33	9.82	7.47
G9606_7278	57333	RCN3	1.35	1.13	1.47	1.26	3.09	5.92	3.07	7.25	1.93	1.22	1.28	1.16
G9606_865	375775	PNPLA7	0.86	0.74	0.77	0.89	2.45	3.14	2.4	2.37	1.65	1.45	1.01	1.64
G9606_18232	1238	ACKR2	0.83	0.73	1.1	0.79	1.32	1.25	0.97	1.14	0.92	1.4	1.03	1.41
G9606_11672	283971	CLEC18C	0	0.3	0	0	0	0.18	0.13	0	0	0	0	0
G9606_18951	54823	SWT1	2.4	2.06	2.44	3.45	5.34	5.26	6.18	5.61	2.61	2.5	3.12	3.55
G9606_33635	23466	CBX6	35.8	37.66	32.14	35.26	23.46	22.83	24.35	22.83	23.55	25.29	25.04	21.74
G9606_21175	284406	ZFP82	2.24	1.92	2.11	2.09	5.14	3.74	4.89	4.5	2.67	2.02	1.98	2.22
G9606_1060	5108	PCM1	22.5	25.65	25.69	27.13	29.63	24.8	33.33	27.46	25.53	26.13	28.64	25.47
G9606_7015	5858	PZP	0.14	0.12	0.15	0.16	0.39	0.47	0.58	0.51	0.18	0.23	0.25	0.25
G9606_11233	9853	RUSC2	0.52	0.49	0.61	0.47	0.62	1.66	1.14	1.63	0.29	0.2	0.37	0.31
G9606_1771	8644	AKR1C3	1.3	1.45	1.45	2.77	5.29	8.39	1.77	5.37	2.77	3.87	2.58	6.77
G9606_20859	11264	PXMP4	3.39	3.29	3.15	2.79	5.99	4.64	5.63	4.94	3.65	3.65	3.79	4.54
G9606_22218	50616	IL22	0.7	1.04	0.42	0.52	0	0	0.05	0.1	0.56	0.62	0.7	0.67
G9606_1273	84076	TKTL2	0.02	0	0.02	0	0.04	0.02	0	0	0	0	0	0
G9606_12681	5396	PRRX1	0.05	0.01	0.01	0.07	0	0	0.01	0	0.01	0	0.03	0.01
G9606_4349	339766	MROH2A	0	0.02	0.01	0.02	0	0	0	0	0.04	0.02	0.02	0.01
G9606_32168	253152	EPHX4	0.56	0.26	0.36	0	0.2	0.12	0.12	0.04	0.44	0.64	0.46	0.56
G9606_6077	256646	NUTM1	0.01	0.01	0.01	0.03	0.09	0.06	0.06	0.04	0.09	0	0.06	0.01
G9606_17048	255061	TAC4	0	0.3	0.19	0.2	0.46	0.54	0.95	0.54	0.1	0.3	0.12	0
G9606_1488	285989	ZNF789	10.75	11.05	9.98	9.65	11.66	12.35	11.96	13.34	10.25	11.21	11.2	11.79
G9606_13356	85004	RERG	0	0	0	0	0.05	0.1	0.03	0.03	0	0	0	0
G9606_31599	29078	NDUFAF4	6.85	6.7	7.8	6.84	5.11	6.69	6.16	5.24	3.84	3.97	4.46	4.14
G9606_10433	225	ABCD2	1.32	1.76	1.47	1.71	4.46	3.92	4.92	5.28	3.43	5.13	5.26	5.53
G9606_3277	102723722	LOC102723722	0.56	0.3	0.18	0	1.25	0.82	0.7	0	0.43	0.78	0.01	0.06
G9606_12810	7675	ZNF121	4.72	5.04	5.3	6.07	11.8	9.55	11.12	10.32	5.72	4.01	4.96	3.69
G9606_25710	79728	PALB2	9.78	10.62	9.9	10.01	4.63	4.7	4.32	4.3	7.96	7.87	8.28	7.18
G9606_6564	146894	CD300LG	0.46	0.46	0.55	0.37	1.13	1.09	0.93	1.43	0.6	0.45	0.27	0.48
G9606_3199	26057	ANKRD17	19.72	22.11	20.08	22.17	23.16	19.48	23.08	21.4	18.88	19.54	19.95	18.96
G9606_17185	8514	KCNAB2	117.6	115.88	121.54	124.55	95.42	109.74	97.28	96.27	147.44	149.6	132.25	126
G9606_2030	27039	PKD2L2	0.16	0.22	0.15	0.23	0.53	0.35	0.35	0.54	0.25	0.4	0.17	0.15
G9606_19505	9495	AKAP5	1.44	1.69	1.23	1.84	2.01	1.61	1.8	1.95	2.77	3.25	2.72	3.25
G9606_12210	223117	SEMA3D	0.01	0	0	0	0	0.01	0	0	0	0	0	0
G9606_4920	7076	TIMP1	47.31	50.07	19.43	20.37	42.17	60.04	28.41	62.18	30.86	41.19	33.27	43.02
G9606_22127	85364	ZCCHC3	15.64	14.28	16.44	14.77	19.89	19.66	20.12	18.98	15.1	16.32	16.46	16.7
G9606_6191	4238	MFAP3	3.99	4.26	4.49	4.66	7.94	7.36	7.72	8.08	4.98	4.66	5.33	5.01
G9606_30314	107984876	LOC107984876	0.36	0.68	0.55	0.63	1.55	1.41	1.79	1.51	0.4	0.68	0.47	0.8
G9606_6949	1312	COMT	34.11	38.12	36.36	32.06	18.55	31.08	20.34	25.12	27.96	31.77	31.28	29.91
G9606_1407	9595	CYTIP	131.02	127.81	133.85	121.71	97.15	97.13	99.1	97.45	223.52	183.35	145.2	153.73
G9606_5063	286256	LCN12	0.64	0.41	0.57	0.31	0.38	0.12	0.16	0.34	0.32	0.45	0.53	0.49
G9606_20614	10980	COPS6	52.26	46.84	48.31	46.85	31.07	29.88	29.69	31.16	43.86	40.68	41.69	42.11
G9606_19190	9543	IGDCC3	0	0	0.01	0.01	0	0.01	0	0.01	0	0	0	0
G9606_9115	7287	TULP1	0	0.03	0	0	0.03	0.06	0.03	0.09	0.03	0	0.03	0
G9606_11834	7319	UBE2A	57.24	59.81	59.93	59.78	19.62	24.38	20.24	24.13	46.57	52.04	54.93	49.64
G9606_12782	6860	SYT4	0.01	0.01	0	0	0	0	0	0	0	0.06	0	0.03
G9606_9695	23263	MCF2L	0.88	0.73	0.55	0.57	3.07	2.77	3.88	2.48	0.74	0.64	0.64	0.69
G9606_1742	29957	SLC25A24	12.55	17.01	17.77	14.41	5.82	10.31	6.7	7.55	11.08	14.44	15.56	11.77
G9606_12294	4756	NEO1	2.37	3.06	2.57	2.53	2.6	3.13	4.04	3	2.27	3.56	2.93	2.73
G9606_7406	11007	CCDC85B	48.92	43.9	49.45	48.7	27.88	26.4	23.41	26.67	32.81	33.59	43.42	42.62
G9606_8102	3787	KCNS1	0.41	0.21	0.29	0.26	0.23	0.24	0.28	0.23	0.47	0.44	0.34	0.28
G9606_22916	283008	NUTM2E	0.68	1.44	0.88	0.98	0.98	1.21	1.38	1.24	0.53	1.08	0.71	1.21
G9606_17011	29107	NXT1	38.1	34.29	34.7	32.82	19.73	19.28	17.19	16.68	27.56	23.08	24.78	24.11
G9606_5969	5468	PPARG	12.11	13.48	7.37	11.26	0.87	1.98	0.88	1.47	10.19	11.32	6.76	7.98
G9606_7764	6563	SLC14A1	2.9	3.34	4.97	6.24	3.11	1.16	2.91	1.58	4.92	3.57	4.54	5.57
G9606_6550	55359	STYK1	0.02	0.06	0.04	0.09	0	0	0	0	0.17	0.06	0.16	0.13
G9606_20594	51143	DYNC1LI1	21.92	21.52	21.55	21.61	12.99	14.89	12.7	14.52	16.5	16.79	15.67	16.19
G9606_6594	55959	SULF2	1.15	1.86	1.01	1.51	0.69	2.17	0.94	1.03	1.4	1.35	1.19	0.75
G9606_11235	3119	HLA-DQB1	30.98	36.92	21.79	28.56	7.74	29.59	6.7	24.75	100.83	110.04	38.73	78.39
G9606_2658	11332	ACOT7	88.85	87.83	94.51	89.64	2.34	4.36	2.23	2.87	51.33	52.21	63.95	50.59
G9606_5242	27152	INTU	0.13	0.09	0.06	0.03	0	0.18	0	0.05	0.09	0.09	0.04	0.06
G9606_2973	23371	TNS2	1.68	1.64	1.5	1.58	2.5	1.47	1.86	1.61	0.77	0.73	1	0.95
G9606_1454	54785	BORCS6	8.09	9.6	8.25	7.27	13.52	11.75	13.18	12.4	8.07	13.12	10.3	11.8
G9606_2737	162962	ZNF836	1.89	2.01	2.06	2.2	8.42	7.37	7.44	8.1	2.49	2.6	2.27	2.6
G9606_10880	168090	C6orf118	0.03	0.03	0.05	0.03	0.08	0.12	0.1	0	0.05	0.02	0.07	0.01
G9606_19548	387990	TOMM20L	0.11	0	0.35	0	0.12	0.11	0.3	0.35	0	0.13	0	0.12
G9606_2782	51513	ETV7	5.9	6.97	7.57	6.36	0.88	0.2	1	1.02	3.05	3.97	3.4	3.19
G9606_12147	116173	CMTM5	0.08	0.1	0	0.27	0	0	0	0	0.1	0.06	0.06	0.17
G9606_3380	90557	CCDC74A	10.41	10.41	9.37	9.42	0.68	0.34	0.4	0.45	9.73	12.92	10.41	10.94
G9606_1200	92346	C1orf105	0	0	0.07	0	0.02	0.02	0.08	0.02	0	0	0.11	0
G9606_3518	1026	CDKN1A	37.44	55.06	46.39	59.44	3.59	17.66	6.25	11.92	39.83	35.84	33.71	31.75
G9606_7979	120114	FAT3	0.07	0.05	0.05	0.06	0.11	0.11	0.07	0.13	0.06	0.06	0.06	0.05
G9606_18153	10160	FARP1	0.3	0.59	0.36	0.48	0.26	1.09	0.57	1.16	0.36	0.48	0.35	0.42
G9606_13402	1690	COCH	2.28	4.71	1.93	2.24	0.21	0.33	0.18	0.09	2.09	2.71	2.8	2.13
G9606_5581	25871	NEPRO	23.19	23.84	20.71	21.64	22.04	22.06	22.08	21.57	23.58	23.09	23.38	23.51
G9606_4584	11314	CD300A	1.74	0.8	0.47	0.64	16.89	17.61	8.84	18.29	7.19	2.49	1.19	1.94
G9606_16429	552891	DNAJC25-GNG10	0.18	0	0.78	0.24	0	0	1.67	0.26	0	0	0.65	0.64
G9606_291	5172	SLC26A4	0.37	0.29	0.35	0.35	0.32	0.33	0.3	0.27	0.21	0.29	0.25	0.2
G9606_21821	22890	ZBTB1	27.59	30.14	26.07	26.94	39.77	41.78	45.67	40.34	45.82	45.44	35.44	37.93
G9606_23732	56900	TMEM167B	9.21	9.2	10.25	8.97	18.94	19.68	18.04	19.44	11.83	13.11	11.35	12.07
G9606_6198	5106	PCK2	27.09	22.97	31.92	25.36	7.59	9.78	6.86	8.12	23.98	19.93	24.32	20.11
G9606_24403	196513	DCP1B	12.93	13.54	12.8	15.06	16.26	14.67	18.55	17.06	16.95	17.73	13.32	17.51
G9606_18657	100526771	SMIM35	0.65	0.49	0.59	0.47	2.84	2.93	2.84	3.49	0.42	0.5	0.72	0.58
G9606_6853	145567	TTC7B	2.12	1.61	1.2	1.51	0.33	1.16	0.46	1.03	1.88	1.57	1.41	1.48
G9606_6153	57664	PLEKHA4	2.09	1.76	1.72	2.39	1.23	1.3	2.11	1.78	2.41	2.93	2.27	3.17
G9606_14269	60529	ALX4	0	0	0	0.01	0.06	0.02	0.03	0.01	0.02	0	0	0.02
G9606_28295	123263	MTFMT	13.09	14.13	13.58	14.61	10.41	9.62	10.62	10.07	10.24	11.62	11.39	14.18
G9606_14741	3354	HTR1E	0.06	0.04	0.07	0.06	0.18	0.12	0.21	0.18	0.07	0.13	0.12	0.09
G9606_283	112268013	112268013	0	0	0	0	0.03	0.32	0.11	0.33	0	0	0	0.01
G9606_2119	55005	RMND1	10.4	9.56	10.5	10.68	5.78	6.02	5.62	6.42	9.59	11.6	12.43	12.58
G9606_11679	260425	MAGI3	1.4	1.2	0.98	0.92	1.92	0.75	1.03	0.81	2.03	1.42	1.4	0.97
G9606_4631	79915	ATAD5	10.66	10	9.6	9.51	4.05	2.92	3.71	3.17	13.65	10.16	10.24	7.57
G9606_32064	10527	IPO7	40.29	39.78	43.19	44.61	21.36	22.03	22.31	20.57	33.52	28.12	32.6	27.91
G9606_14214	254240	BPIFC	0	0.05	0	0	0	0	0.03	0.03	0	0	0	0
G9606_7319	9883	POM121	51.44	52.14	52	51.86	68.58	61.74	67.27	58.25	55.71	56.39	57.56	55.08
G9606_12767	9398	CD101	7.52	6.2	4.43	2.95	4.27	4.49	2.05	2.08	9.02	7.94	7.84	5.74
G9606_530	104	ADARB1	8.49	10.99	10.82	10.06	21.26	18.22	25.95	18.98	8.61	11.56	12.2	9.91
G9606_14671	7272	TTK	18.39	17.79	18.65	18.63	0.46	0.37	0.34	0.57	17.73	16.97	19.31	15.7
G9606_30997	819	CAMLG	20.29	19.39	20.13	17.92	20.63	19.99	22.61	18.72	21.34	22.4	19.01	20.09
G9606_29465	29978	UBQLN2	29.06	28.51	28	27.06	31.52	29.78	33.35	29.84	21.21	20.72	20.86	21.2
G9606_12065	347240	KIF24	3.99	4.61	3.52	4.4	0.26	0.28	0.3	0.26	3.31	3.19	3.85	3.18
G9606_28558	439	ASNA1	67.83	72.66	70.74	68.57	25.41	32.71	23.83	31.82	54.92	59.25	60.57	62.56
G9606_14258	57486	NLN	5.91	6.09	6.36	7.17	1.99	7.39	2.52	4.28	3.89	3.34	4.4	3.38
G9606_10215	8140	SLC7A5	125.51	106.67	163.04	134.69	31.49	39.54	33.1	19.86	99.86	77.89	106.88	64.21
G9606_3665	29959	NRBP1	58.08	60.1	56.59	56.98	50.86	55.57	51.85	52.95	60.83	67.07	62.96	64.24
G9606_20880	7205	TRIP6	20.31	20.58	21.57	20.76	4.26	5.64	3.78	6.23	17.61	16.66	14.62	13.62
G9606_31176	9716	AQR	18.97	17.72	18.58	19.36	14.17	12.62	15.23	14.01	15.5	14.8	16.75	14.92
G9606_1665	285386	TPRG1	2.66	1.88	2.9	3.08	2.27	2.05	2.57	2.98	4.33	3.52	4.45	4.43
G9606_16536	55824	PAG1	12.94	17.11	14.08	19.13	31.71	33.13	36.54	36.28	15.5	18.35	16.17	17.45
G9606_25611	84914	ZNF587	5.01	5.53	4.89	5.29	14.43	11.72	14.64	12.12	5.02	5.96	5.82	5.59
G9606_25618	54552	GNL3L	6.8	6.71	6.99	7.67	8.07	8.11	9.95	9.41	5.68	7.12	6.72	6.06
G9606_11269	10762	NUP50	43.21	45.59	43.29	43.4	37.65	33.61	39.35	37.17	43.16	42.93	45.38	40.1
G9606_17236	23239	PHLPP1	5.71	6.59	6.15	7.29	1.78	1.94	1.8	1.81	5.58	5.56	5.88	6.13
G9606_4163	57553	MICAL3	7.9	8.43	8.15	8.14	4.13	4.14	3.34	3.44	6.17	6.43	6.95	5.24
G9606_27540	1144	CHRND	0.02	0.04	0	0.01	0.03	0.04	0.03	0.01	0.05	0.04	0.02	0.04
G9606_18312	400629	TEX19	0.05	0	0.05	0.05	0.03	0.06	0	0	0.03	0	0.03	0.06
G9606_1318	3295	HSD17B4	20.37	20.81	20.93	22.25	15.83	28.98	18.09	29.62	18.24	21.24	18.73	18.49
G9606_665	54957	TXNL4B	12.29	10.93	14.02	12.47	10.18	8.09	10.97	8.81	10.83	8.53	10.46	9.93
G9606_9513	4494	MT1F	3.03	2.04	4.67	2.98	5.58	3.55	6.56	3.58	10.31	9.96	9.78	13.18
G9606_11891	93973	ACTR8	8.86	9.84	8.99	8.46	10.59	8.89	9.99	9.87	9.93	9.6	10.15	9.9
G9606_17091	27112	FAM155B	0.22	0.17	0.11	0.13	0	0	0	0.01	0.06	0.17	0.18	0.06
G9606_8352	5523	PPP2R3A	0.28	0.3	0.21	0.25	0.56	0.66	0.61	0.54	0.2	0.2	0.22	0.2
G9606_15586	9424	KCNK6	7.66	8.47	7.38	8.31	7.53	7.28	6.5	7.29	7.59	7.9	7.38	7.89
G9606_7636	79679	VTCN1	0.05	0	0.02	0.02	0	0	0	0	0	0.04	0.03	0
G9606_10967	401397	SMIM30	25.5	24.06	24.88	24.47	11.65	14.49	10.68	13.08	26.31	23.65	23.99	21.89
G9606_28038	25907	TMEM158	0.43	0.29	0.23	0.37	0.19	0.24	0.12	0.09	0.14	0.03	0.07	0.23
G9606_5594	26716	OR2H1	0.02	0.17	0.13	0.11	0.08	0.14	0.17	0.15	0.06	0.05	0.05	0.12
G9606_2258	27019	DNAI1	0.03	0.02	0	0	0.02	0.01	0.04	0.05	0.08	0.06	0.03	0.01
G9606_27609	11212	PLPBP	41.57	38.19	41.57	39.67	33.44	34.71	37.22	30.16	37.57	34.82	41.52	34.65
G9606_1039	199713	NLRP7	0	0	0	0	0	0.02	0.09	0	0	0.04	0	0
G9606_393	126969	SLC44A3	0.03	0.03	0.03	0.03	0.07	0.09	0.12	0.11	0.17	0.03	0.16	0.11
G9606_34921	110599583	EEF1AKMT4-ECE2	0	0	0	0	0	0	0.02	0	0.02	0	0	0.02
G9606_13548	5444	PON1	0.02	0.04	0.04	0.06	0.03	0	0	0.09	0.05	0.08	0.1	0.07
G9606_28512	158046	NXNL2	0.69	0.91	0.55	0.95	1.55	1.72	1.66	2.31	0.67	0.62	1.18	0.97
G9606_21812	23593	HEBP2	28.09	24.17	29.79	27.71	21.69	19.14	21.35	22.22	33.83	31.57	28.66	32.67
G9606_19949	57106	NAT14	7.74	8.8	7.15	7.14	1.67	1.31	1.43	1.59	6.27	8.17	8.07	7.4
G9606_5637	79750	ZNF385D	0.02	0.04	0.05	0.04	0.03	0.05	0.05	0.06	0.01	0.04	0.05	0.02
G9606_21955	7915	ALDH5A1	5.68	4.44	5.01	5.73	6.27	4.61	5.87	5.02	7.49	7.85	8.4	8.75
G9606_29651	64135	IFIH1	11.48	10.79	12.01	14.99	9.45	8.37	9.32	8.72	12.48	10.93	9.4	11.96
G9606_32157	55505	NOP10	152.89	121.39	157.82	136.96	51.73	82.94	51.24	70.65	131.56	112.24	128.64	130.95
G9606_5533	9840	TESPA1	41.62	42.65	41.87	48.74	84.62	81.52	93.37	92.22	45.08	52.89	59.12	62.19
G9606_10403	402682	UFSP1	0.87	1.15	0.8	1.03	1.62	2.37	1.78	1.3	0.22	0.38	0.54	0.55
G9606_21322	8832	CD84	5.67	5.59	5.13	5.62	25.22	34.16	26.42	31.71	8.48	10.39	9.45	10.11
G9606_18158	4306	NR3C2	0.82	0.72	0.67	0.6	8.7	6.89	9.16	6.89	0.57	0.71	0.75	0.53
G9606_31510	4993	OR2C1	0	0	0.05	0	0.12	0.11	0	0	0	0	0	0
G9606_21508	84278	MFSD14C	5.43	5.7	5.25	6.25	11.29	9.2	13.85	11.23	6.16	6.82	4.49	6.23
G9606_30902	390937	LOC390937	2.84	2.31	2.28	2.07	9.31	8.09	10.22	7.56	4.72	5.61	5.57	6.57
G9606_29689	1329	COX5B	133.84	127.93	140.54	118.6	70.39	83.74	67.64	78.79	148.77	144.59	136.88	153.89
G9606_12217	55857	KIZ	5.8	5.55	6.1	6.41	17.36	15.08	17.79	18.94	6.33	8.84	6.8	10.24
G9606_8273	201163	FLCN	9.77	9.07	10.7	9.71	33.81	27.91	36.93	31.54	8.99	8.62	10.32	10.14
G9606_15147	26175	TMEM251	8.34	6.8	7.61	8.12	13.2	15.57	13.92	14.84	4.88	4.93	4.96	6.05
G9606_9988	2121	EVC	4.24	5.5	2.66	5.04	1.09	1.03	0.89	1.07	4.05	6.12	3.79	5.34
G9606_16116	6650	CAPN15	25.97	28.25	27.07	29.06	30.62	32.12	30.21	29.86	17.75	23.03	23.73	22.74
G9606_18928	7555	CNBP	92.51	95.18	106.85	98.82	101.34	96.31	92.5	100.12	77.07	72.29	76.44	76.82
G9606_13139	23392	ECPAS	25.27	24.03	26.11	24.9	21.34	20.97	21.93	19.21	22.05	19.9	20.21	18.07
G9606_19681	8341	HIST1H2BN	0.35	0	0.29	0.54	0.55	0.42	0.28	0.87	0.58	1.8	0.99	0.73
G9606_2547	8555	CDC14B	1.25	0.97	1.16	1.6	5.14	3.48	5.03	3.14	3.13	2.98	2.77	3.72
G9606_18039	2595	GANC	5.83	6.63	4.27	5.38	8.03	7.76	10.99	8.71	6.31	6.93	5.22	5.57
G9606_18402	64319	FBRS	61.45	59.97	60.63	67.35	68.04	67.48	70.33	60.41	57.56	65.3	69.86	69.1
G9606_15114	113277	TMEM106A	2.94	3.31	3.64	3.59	5.42	9.15	5.82	7.76	3.45	2.97	2.95	3.26
G9606_2872	57282	SLC4A10	0.26	0.31	0.24	0.31	0.47	0.38	0.95	1.22	0.55	0.29	0.45	0.37
G9606_34844	391196	OR2M7	0	0	0	0	0	0	0	0.06	0	0	0	0
G9606_20509	5728	PTEN	6.97	6.85	7.88	8.46	17.1	14.85	16.64	17.66	12.02	13.29	12.46	13.72
G9606_22196	9334	B4GALT5	15.3	14.06	14.93	15.86	4.1	6.45	5.37	5.57	12.23	12.03	11.56	11.85
G9606_11818	284217	LAMA1	0	0.01	0.01	0.01	0	0	0	0	0.01	0.01	0	0
G9606_4095	200232	FAM209A	1.34	0.65	0.69	1.25	2.53	2.86	3.82	3.76	0.99	1.74	1.57	1.8
G9606_26081	646658	SYNDIG1L	0.04	0.08	0.02	0.06	0.07	0.18	0.22	0.21	0.02	0	0	0.01
G9606_17614	112476	PRRT2	1.77	3.55	1.33	1.39	2.75	2.47	2.68	2.37	1.42	2.09	1.48	1.32
G9606_2914	120400	NXPE1	0.04	0.03	0	0.02	0.08	0.05	0.06	0.04	0.01	0.06	0	0.05
G9606_6746	387921	NHLRC3	5.85	6.21	5.45	6.32	7.89	7.24	8.99	8.95	7.94	9.88	7.5	9.62
G9606_8507	79903	NAA60	17.85	21.5	17.91	19.94	26.44	28.86	24.72	27.99	17.31	23.84	20.19	24.71
G9606_7132	6873	TAF2	17.77	18.53	16.89	18.86	9.81	9.51	9.73	10.12	17.01	17.49	17.04	16.86
G9606_3728	3728	JUP	0.8	0.6	0.84	1.46	0.32	2.59	0.78	0.96	4.93	4.07	5.95	7.52
G9606_16038	83594	NUDT12	1.1	1.17	0.82	1.25	1.03	1.11	1.35	1.03	1.03	0.66	0.47	0.49
G9606_26006	10163	WASF2	39.43	41.37	39.9	42.04	53.57	51.34	57.34	55.31	45.67	44.9	42.24	40.98
G9606_15954	27257	LSM1	29.93	27.03	29.75	27.03	12.84	17.18	11.66	14.76	24.38	23.94	28.1	25.44
G9606_6359	153222	CREBRF	5.05	5.59	5.17	5.42	23.93	21.24	24.92	21.74	4.6	6.05	5.49	5.3
G9606_8809	80321	CEP70	4.74	5.29	4.72	4.33	4.33	4.08	5.03	3.46	6.45	6.47	7.82	5.65
G9606_5812	55701	ARHGEF40	0.25	0.57	0.37	0.3	0.43	2.24	0.74	2.47	0.33	0.81	0.65	0.79
G9606_8844	9985	REC8	15.34	17.75	12.16	18.98	9.67	11.24	10.9	10.55	16.34	18.2	14.95	23.78
G9606_19456	130	ADH6	0.08	0.08	0.15	0.08	0.76	0.45	0.54	0.5	0.11	0.08	0.09	0.04
G9606_13386	140885	SIRPA	0.33	0.56	0.44	0.62	3.49	25.34	5.27	16.65	0.35	0.48	0.36	0.47
G9606_10314	81786	TRIM7	1.04	0.67	0.78	0.63	3.16	1.49	2.15	2.98	1.83	1.77	1.04	1.12
G9606_4860	10998	SLC27A5	1.83	1.64	1.21	1.4	1.2	1.54	0.88	1.31	2.37	2.32	1.65	2.28
G9606_24454	2738	GLI4	6.95	8.72	9.57	6.98	21.45	17.44	20.85	16.61	6.06	9.83	10.24	8.74
G9606_15501	7301	TYRO3	1.31	1.4	1.1	1.44	1.07	0.96	1.08	0.53	0.95	0.7	1.05	0.56
G9606_28441	148170	CDC42EP5	0	0	0	0	0	0	0	0.07	0	0	0	0
G9606_14898	10518	CIB2	3.3	2.39	2.26	2.61	1.26	0.9	1.25	1.52	2.2	3.1	2.98	1.72
G9606_5729	407977	TNFSF12-TNFSF13	1.28	0.13	2.15	0	1.66	4.9	2.98	3.11	1.87	1.88	0	1.21
G9606_13014	219743	TYSND1	6.65	6.47	6	5.61	14.23	12.17	15.9	13.12	6.46	7.14	6.17	7.01
G9606_9086	973	CD79A	3.63	2.56	2.04	1.75	9.09	6.01	6.52	8.7	19.54	14.87	15.29	27.01
G9606_23269	10949	HNRNPA0	84.63	82.98	85.42	82.9	55.21	57.42	56.75	59.55	61.08	73.6	81.77	69.23
G9606_21776	84792	FAM220A	8.67	7.45	7.38	7.41	9.01	8.29	10.14	8.28	8.99	8.12	8.91	8.4
G9606_25548	7681	MKRN3	0.33	0.27	0.15	0.53	0.58	0.35	0.38	1.08	0.33	0.2	0.14	0.57
G9606_15686	1836	SLC26A2	2.64	2.36	2.99	3.27	5.66	4.67	6.39	5.65	2.43	2.25	3.16	2.17
G9606_19718	27092	CACNG4	0.02	0	0.02	0	0.02	0.02	0	0.03	0	0.03	0	0
G9606_31575	57103	TIGAR	4.59	5.22	4.96	5.21	3.76	3.28	3.73	3.37	3.54	3.39	3.97	3.18
G9606_24578	23541	SEC14L2	9.29	11.32	7.21	6.63	2.26	2.16	1.6	1.48	10.62	14.41	10.39	10.37
G9606_24711	151	ADRA2B	0.19	0.17	0.03	0.17	0.02	0.07	0.05	0.05	0.27	0.19	0.1	0.1
G9606_276	81624	DIAPH3	11.64	12.52	11.34	11.58	0.41	0.3	0.31	0.33	10.89	8.3	8.99	7.31
G9606_10738	653720	GOLGA8M	1.99	2.57	1.86	2.03	8.93	7.46	12.52	7.19	2.88	3.37	4.78	4.6
G9606_29240	57700	FAM160B1	11.76	12.02	11.84	12.05	10.55	10.82	10.21	11.48	13.97	14.76	15.02	14.28
G9606_12154	80320	SP6	0.06	0.01	0.1	0.03	0.08	0.03	0.08	0.06	0.1	0.06	0.05	0.03
G9606_13200	93517	SDR42E1	2.35	2.3	2.03	2.73	2.32	1.48	2.28	1.89	1.86	2.19	1.95	2.58
G9606_35788	57665	RDH14	11.26	9.58	9.91	8.63	13.81	13.64	13.76	13.05	9.5	9.68	8.98	8.62
G9606_28028	79929	MAP6D1	1.4	1.95	1.78	2.28	1.12	1.88	1.3	1.22	0.9	1.16	1.11	1.06
G9606_29477	9290	GPR55	4.44	7.26	7.15	7.43	1.48	1.95	2.52	1.73	5.2	7.21	9.86	9.22
G9606_3214	9107	MTMR6	17.19	16.49	16.56	16.79	14.21	12.97	13.73	13.36	18.06	17.69	16.96	17.21
G9606_4613	92344	GORAB	5.2	5.79	5.33	5.86	10.8	9.72	9.35	10.78	5.3	5.46	5.28	6.66
[truncated: 16,544 more rows]
