# Supplementary material for: Pim1 Serves as a Therapeutic Target for Inflammatory Arthritis via Mitochondrial Metabolism and Th17 Cell Differentiation
Source: Research (Wash D C). 2026 Feb 27;9:1137. doi: 10.34133/research.1137 (PMC12946387; doi:10.34133/research.1137)
Supplement: Supplementary 1 — Figs. S1 to S8 Tables S1 to S4 Data files S1 to S3 [file research.1137.f1.zip › Data file 2.xlsx]

## Sheet: anti-Pim1
Checked	Master	Accession	Gene Symbol	Description	Coverage [%]	# Peptides	# PSMs	# Unique Peptides	# AAs	MW [kDa]	calc. pI	Score Sequest HT: Sequest HT	# Peptides (by Search Engine): Sequest HT	# Protein Pathway Groups	Found in Sample
FALSE	Master Protein	P0CJ71	MTRNR2L4	humanin-like 4 [OS=Homo sapiens]	89	1	2	1	28	3.2	9.04	3.3	1	0	High
FALSE	Master Protein	P60709	ACTB	Actin, cytoplasmic 1 [OS=Homo sapiens]	64	26	89	8	375	41.7	5.48	261.17	26	77	High
FALSE	Master Protein	P35580	MYH10	Myosin-10 [OS=Homo sapiens]	58	169	266	2	1976	228.9	5.54	909.82	169	11	High
FALSE	Master Protein	P35580-4	MYH10	Isoform 4 of Myosin-10 [OS=Homo sapiens]	57	168	260	1	2007	232.4	5.55	893.56	168	0	High
FALSE	Master Protein	P35579-1	MYH9	Myosin-9 [OS=Homo sapiens]	50	125	166	100	1960	226.4	5.6	563.32	125	20	High
FALSE	Master Protein	P62805	H4-16; H4C1; H4C11; H4C12; H4C13; H4C14; H4C15; H4C2; H4C3; H4C4; H4C5; H4C6; H4C8; H4C9	histone H4 [OS=Homo sapiens]	48	7	7	7	103	11.4	11.36	23.74	7	54	High
FALSE	Master Protein	P15516	HTN3	Histatin-3 [OS=Homo sapiens]	47	1	1	1	51	6.1	10.1	2.95	1	2	High
FALSE	Master Protein	P04264	KRT1	Keratin, type II cytoskeletal 1 [OS=Homo sapiens]	46	32	38	27	644	66	8.12	124.29	32	4	High
FALSE	Master Protein	Q9NYL9	TMOD3	tropomodulin-3 [OS=Homo sapiens]	44	15	18	15	352	39.6	5.19	67.48	15	4	High
FALSE	Master Protein	P05387	RPLP2	60S acidic ribosomal protein P2 [OS=Homo sapiens]	43	3	3	3	115	11.7	4.54	8.3	3	17	High
FALSE	Master Protein	P11309-2	PIM1	Isoform 2 of Serine/threonine-protein kinase pim-1 [OS=Homo sapiens]	39	11	11	11	313	35.7	6.11	33.81	11	11	High
FALSE	Master Protein	P46781	RPS9	40S ribosomal protein S9 [OS=Homo sapiens]	39	9	9	9	194	22.6	10.65	23.85	9	21	High
FALSE	Master Protein	Q7Z406-2	MYH14	Isoform 2 of Myosin-14 [OS=Homo sapiens]	38	78	86	67	2036	231.9	5.6	291.55	78	0	High
FALSE	Master Protein	P35908	KRT2	Keratin, type II cytoskeletal 2 epidermal [OS=Homo sapiens]	38	21	25	17	639	65.4	8	73.41	21	2	High
FALSE	Master Protein	P68133	ACTA1	Actin, alpha skeletal muscle [OS=Homo sapiens]	38	18	74	2	377	42	5.39	207.88	18	8	High
FALSE	Master Protein	P35527	KRT9	Keratin, type I cytoskeletal 9 [OS=Homo sapiens]	36	17	19	17	623	62	5.24	56.21	17	4	High
FALSE	Master Protein	P47756-2	CAPZB	Isoform 2 of F-actin-capping protein subunit beta [OS=Homo sapiens]	34	11	15	11	272	30.6	6	42.31	11	0	High
FALSE	Master Protein	Q9UHT4		Putative uncharacterized protein PRO1854 [OS=Homo sapiens]	34	2	2	2	67	8.3	10.08	4.74	2	0	High
FALSE	Master Protein	P13645	KRT10	Keratin, type I cytoskeletal 10 [OS=Homo sapiens]	34	21	23	18	584	58.8	5.21	69.17	21	4	High
FALSE	Master Protein	P26373-1	RPL13	60S ribosomal protein L13 [OS=Homo sapiens]	34	7	7	7	211	24.2	11.65	18.13	7	16	High
FALSE	Master Protein	O15144	ARPC2	Actin-related protein 2/3 complex subunit 2 [OS=Homo sapiens]	33	11	12	11	300	34.3	7.36	34.61	11	15	High
FALSE	Master Protein	P62241	RPS8	40S ribosomal protein S8 [OS=Homo sapiens]	33	6	6	6	208	24.2	10.32	19.03	6	20	High
FALSE	Master Protein	P28289	TMOD1	Tropomodulin-1 [OS=Homo sapiens]	33	9	9	9	359	40.5	5.1	27.53	9	3	High
FALSE	Master Protein	O60506	SYNCRIP	Heterogeneous nuclear ribonucleoprotein Q [OS=Homo sapiens]	32	19	20	2	623	69.6	8.59	67.85	19	0	High
FALSE	Master Protein	O43707	ACTN4	Alpha-actinin-4 [OS=Homo sapiens]	32	26	30	20	911	104.8	5.44	106.23	26	18	High
FALSE	Master Protein	P12814-1	ACTN1	Alpha-actinin-1 [OS=Homo sapiens]	31	24	26	18	892	103	5.41	91.25	24	21	High
FALSE	Master Protein	P27469	G0S2	G0/G1 switch protein 2 [OS=Homo sapiens]	31	1	1	1	103	11.3	9.72	3.03	1	3	High
FALSE	Master Protein	P52907	CAPZA1	F-actin-capping protein subunit alpha-1 [OS=Homo sapiens]	31	6	7	4	286	32.9	5.69	28.9	6	9	High
FALSE	Master Protein	P81605	DCD	Dermcidin [OS=Homo sapiens]	30	3	3	3	110	11.3	6.54	9.87	3	1	High
FALSE	Master Protein	Q13956	PDE6H	Retinal cone rhodopsin-sensitive cGMP 3',5'-cyclic phosphodiesterase subunit gamma [OS=Homo sapiens]	30	1	1	1	83	9.1	9.25	2.7	1	3	High
FALSE	Master Protein	Q16777	H2AC20	Histone H2A type 2-C [OS=Homo sapiens]	30	3	3	2	129	14	10.9	12.72	3	45	High
FALSE	Master Protein	Q99623	PHB2	Prohibitin-2 [OS=Homo sapiens]	29	8	8	8	299	33.3	9.83	24.84	8	1	High
FALSE	Master Protein	P84243	H3-3A; H3-3B	histone H3.3 [OS=Homo sapiens]	29	4	4	4	136	15.3	11.27	11.57	4	37	High
FALSE	Master Protein	P62249	RPS16	40S ribosomal protein S16 [OS=Homo sapiens]	29	6	6	6	146	16.4	10.21	17.02	6	20	High
FALSE	Master Protein	P18621	RPL17	60S ribosomal protein L17 [OS=Homo sapiens]	28	5	5	5	184	21.4	10.17	18.16	5	16	High
FALSE	Master Protein	P46779	RPL28	60S ribosomal protein L28 [OS=Homo sapiens]	28	4	4	4	137	15.7	12.02	10.58	4	16	High
FALSE	Master Protein	P08670	VIM	Vimentin [OS=Homo sapiens]	28	12	12	11	466	53.6	5.12	40.13	12	20	High
FALSE	Master Protein	O60506-3	SYNCRIP	Isoform 3 of Heterogeneous nuclear ribonucleoprotein Q [OS=Homo sapiens]	27	15	16	1	562	62.6	7.56	55.19	15	0	High
FALSE	Master Protein	P15954	COX7C	Cytochrome c oxidase subunit 7C, mitochondrial [OS=Homo sapiens]	27	1	1	1	63	7.2	10.27	2.61	1	19	High
FALSE	Master Protein	Q9UDW1	UQCR10	cytochrome b-c1 complex subunit 9 [OS=Homo sapiens]	27	1	1	1	63	7.3	9.47	3.98	1	17	High
FALSE	Master Protein	P07900	HSP90AA1	Heat shock protein HSP 90-alpha [OS=Homo sapiens]	27	18	18	10	732	84.6	5.02	57.53	18	82	High
FALSE	Master Protein	P22061	PCMT1	protein-L-isoaspartate(D-aspartate) O-methyltransferase [OS=Homo sapiens]	27	4	5	4	227	24.6	7.21	18.45	4	1	High
FALSE	Master Protein	P18124	RPL7	60S ribosomal protein L7 [OS=Homo sapiens]	27	6	6	6	248	29.2	10.65	17.11	6	17	High
FALSE	Master Protein	P62917	RPL8	60S ribosomal protein L8 [OS=Homo sapiens]	27	5	7	5	257	28	11.03	15.86	5	16	High
FALSE	Master Protein	P50990	CCT8	T-complex protein 1 subunit theta [OS=Homo sapiens]	26	13	13	13	548	59.6	5.6	40.75	13	8	High
FALSE	Master Protein	P08238	HSP90AB1	Heat shock protein HSP 90-beta [OS=Homo sapiens]	26	18	20	4	724	83.2	5.03	65.02	18	38	High
FALSE	Master Protein	O95139	NDUFB6	NADH dehydrogenase [ubiquinone] 1 beta subcomplex subunit 6 [OS=Homo sapiens]	26	1	1	1	128	15.5	9.63	0	1	18	High
FALSE	Master Protein	Q15843	NEDD8	NEDD8 [OS=Homo sapiens]	26	1	1	1	81	9.1	8.43	3.4	1	6	High
FALSE	Master Protein	Q06830	PRDX1	peroxiredoxin-1 [OS=Homo sapiens]	26	6	7	5	199	22.1	8.13	18.42	6	11	High
FALSE	Master Protein	P62244	RPS15A	40S ribosomal protein S15a [OS=Homo sapiens]	26	4	5	4	130	14.8	10.13	9.21	4	20	High
FALSE	Master Protein	Q14691	GINS1	DNA replication complex GINS protein PSF1 [OS=Homo sapiens]	26	2	3	2	196	23	7.39	6.3	2	1	High
FALSE	Master Protein	P61313-1	LOC111155115; NR1D2; Rpl15; RPL15	60S ribosomal protein L15 [OS=Homo sapiens]	25	4	4	4	204	24.1	11.62	12.48	4	43	High
FALSE	Master Protein	P61158	ACTR3	actin-related protein 3 [OS=Homo sapiens]	25	10	13	10	418	47.3	5.88	39.83	10	15	High
FALSE	Master Protein	O14950	MYL12B	Myosin regulatory light chain 12B [OS=Homo sapiens]	25	5	5	5	172	19.8	4.84	14.62	5	17	High
FALSE	Master Protein	Q5VT33	LINC01545	Putative uncharacterized protein encoded by LINC01545 [OS=Homo sapiens]	24	1	1	1	79	9.5	10.54	2.53	1	0	High
FALSE	Master Protein	Q5QNW6-1	H2BC18; Hist2h2bb; Hist2h2bf; LOC100774845; LOC101120455; LOC101321495; LOC101358454; LOC101381378; LOC101564828; LOC101843256; LOC102746847; LOC102906526; LOC102993605; LOC103081255; LOC103123996; LOC103259374; LOC104987701; LOC105309974; LOC105984780; LOC106982106; LOC109257084; LOC109378028; LOC110291049; LOC110578552; LOC112413772; LOC112813287; LOC112868759; LOC112907755; LOC114489250	Histone H2B type 2-F [OS=Homo sapiens]	24	4	5	2	126	13.9	10.32	12.9	4	38	High
FALSE	Master Protein	A1L167	UBE2QL1	ubiquitin-conjugating enzyme E2Q-like protein 1 [OS=Homo sapiens]	24	1	2	1	161	18.3	7.96	3.3	1	1	High
FALSE	Master Protein	P04080	CSTB	Cystatin-B [OS=Homo sapiens]	24	2	2	2	98	11.1	7.56	7.13	2	1	High
FALSE	Master Protein	O95563	MPC2	Mitochondrial pyruvate carrier 2 [OS=Homo sapiens]	24	1	1	1	127	14.3	10.43	3.99	1	3	High
FALSE	Master Protein	P36578	RPL4	60S ribosomal protein L4 [OS=Homo sapiens]	24	8	8	8	427	47.7	11.06	27.32	8	16	High
FALSE	Master Protein	Q07020	RPL18	60S ribosomal protein L18 [OS=Homo sapiens]	24	5	5	5	188	21.6	11.72	15.85	5	16	High
FALSE	Master Protein	Q16778	H2BC21	Histone H2B type 2-E [OS=Homo sapiens]	24	3	4	1	126	13.9	10.32	10.55	3	46	High
FALSE	Master Protein	P62829	RPL23	60S ribosomal protein L23 [OS=Homo sapiens]	24	3	4	3	140	14.9	10.51	11.25	3	16	High
FALSE	Master Protein	Q8TCT6-3	SPPL3	Isoform 3 of Signal peptide peptidase-like 3 [OS=Homo sapiens]	23	2	2	2	169	18.5	9.76	6.85	2	0	High
FALSE	Master Protein	Q6ZMY3-4	SPOCD1	Isoform 4 of SPOC domain-containing protein 1 [OS=Homo sapiens]	23	2	2	2	132	14.9	6.4	5.66	2	0	High
FALSE	Master Protein	O15511-1	Arpc5; ARPC5	Actin-related protein 2/3 complex subunit 5 [OS=Homo sapiens]	23	3	3	3	151	16.3	5.67	9.52	3	28	High
FALSE	Master Protein	P23396-1	LOC114109396; RPS3	40S ribosomal protein S3 [OS=Homo sapiens]	23	4	4	4	243	26.7	9.66	13.73	4	28	High
FALSE	Master Protein	P59998	ARPC4	Actin-related protein 2/3 complex subunit 4 [OS=Homo sapiens]	23	4	4	4	168	19.7	8.43	10.94	4	15	High
FALSE	Master Protein	P02652	APOA2	Apolipoprotein A-II [OS=Homo sapiens]	23	1	2	1	100	11.2	6.62	3.15	1	17	High
FALSE	Master Protein	P13647	KRT5	keratin, type II cytoskeletal 5 [OS=Homo sapiens]	23	16	18	12	590	62.3	7.74	49.04	16	3	High
FALSE	Master Protein	P60866	RPS20	40S ribosomal protein S20 [OS=Homo sapiens]	23	2	2	2	119	13.4	9.94	7.68	2	20	High
FALSE	Master Protein	Q9BWK5-3	CYREN	Isoform 3 of Modulator of retrovirus infection homolog [OS=Homo sapiens]	22	1	1	1	102	10.8	4.41	3.03	1	0	High
FALSE	Master Protein	O43390-1	Hnrnpr; HNRNPR; LOC111154612	heterogeneous nuclear ribonucleoprotein r [OS=Homo sapiens]	22	14	18	8	633	70.9	8.13	59.78	14	6	High
FALSE	Master Protein	P53816	PLAAT3	HRAS-like suppressor 3 [OS=Homo sapiens]	22	1	1	1	162	17.9	7.99	3.41	1	13	High
FALSE	Master Protein	P0DMV8	HSPA1A	heat shock 70 kDa protein 1A [OS=Homo sapiens]	22	15	16	14	641	70	5.66	48.47	15	27	High
FALSE	Master Protein	Q562R1	ACTBL2	Beta-actin-like protein 2 [OS=Homo sapiens]	22	8	29	2	376	42	5.59	75.99	8	0	High
FALSE	Master Protein	P25705-1	ATP5F1A; HEL-S-123m	ATP synthase subunit alpha, mitochondrial [OS=Homo sapiens]	22	11	11	11	553	59.7	9.13	31.01	11	17	High
FALSE	Master Protein	Q9Y3I0	RTCB	tRNA-splicing ligase RtcB homolog [OS=Homo sapiens]	22	10	10	10	505	55.2	7.23	29.4	10	2	High
FALSE	Master Protein	Q6ZSA8		Putative uncharacterized protein FLJ45684 [OS=Homo sapiens]	21	2	3	2	131	13.8	11.82	5.32	2	0	High
FALSE	Master Protein	P60842	EIF4A1	Eukaryotic initiation factor 4A-I [OS=Homo sapiens]	21	8	8	5	406	46.1	5.48	27.66	8	11	High
FALSE	Master Protein	Q9Y3U8	RPL36	60S ribosomal protein L36 [OS=Homo sapiens]	21	3	3	3	105	12.2	11.59	8.82	3	16	High
FALSE	Master Protein	Q9UBP8	KAAG1	Kidney-associated antigen 1 [OS=Homo sapiens]	21	1	1	1	84	9	9.52	3.09	1	0	High
FALSE	Master Protein	P35232	PHB1	Prohibitin [OS=Homo sapiens]	21	5	5	5	272	29.8	5.76	14.97	5	5	High
FALSE	Master Protein	Q02878	RPL6	60S ribosomal protein L6 [OS=Homo sapiens]	21	7	7	7	288	32.7	10.58	17.85	7	16	High
FALSE	Master Protein	P62263	RPS14	40S ribosomal protein S14 [OS=Homo sapiens]	21	2	3	2	151	16.3	10.05	11.7	2	21	High
FALSE	Master Protein	Q86X40-3	LRRC28	Isoform 3 of Leucine-rich repeat-containing protein 28 [OS=Homo sapiens]	20	2	2	2	279	31.9	7.43	6.4	2	0	High
FALSE	Master Protein	P16562-2	CRISP2	Isoform 2 of Cysteine-rich secretory protein 2 [OS=Homo sapiens]	20	2	2	2	278	31.6	7.78	3.07	2	0	High
FALSE	Master Protein	P62847-1	LOC100414020; Rps24; RPS24	40S ribosomal protein S24 [OS=Homo sapiens]	20	3	3	3	133	15.4	10.78	9.35	3	42	High
FALSE	Master Protein	P17568	NDUFB7	NADH dehydrogenase [ubiquinone] 1 beta subcomplex subunit 7 [OS=Homo sapiens]	20	1	2	1	137	16.4	8.92	2.66	1	18	High
FALSE	Master Protein	P35268	RPL22	60S ribosomal protein L22 [OS=Homo sapiens]	20	3	3	3	128	14.8	9.19	8.91	3	16	High
FALSE	Master Protein	P62750	RPL23A	60S ribosomal protein L23a [OS=Homo sapiens]	20	3	3	3	156	17.7	10.45	8.85	3	16	High
FALSE	Master Protein	P62701	RPS4X	40S ribosomal protein S4, X isoform [OS=Homo sapiens]	20	7	8	7	263	29.6	10.15	21.52	7	20	High
FALSE	Master Protein	Q16627	CCL14	C-C motif chemokine 14 [OS=Homo sapiens]	20	1	2	1	93	10.7	8.72	3.47	1	4	High
FALSE	Master Protein	O43805	SSNA1	Sjoegren syndrome nuclear autoantigen 1 [OS=Homo sapiens]	20	1	2	1	119	13.6	5.38	3.12	1	8	High
FALSE	Master Protein	P23763-2	VAMP1	Isoform 3 of Vesicle-associated membrane protein 1 [OS=Homo sapiens]	19	1	2	1	116	12.6	7.96	4.53	1	0	High
FALSE	Master Protein	H3BQW9	FAM229A	protein FAM229A [OS=Homo sapiens]	19	1	1	1	127	13	7.85	3	1	0	High
FALSE	Master Protein	Q13748-1	LOC100065732; LOC100155138; LOC100567848; LOC100587604; LOC100765599; LOC101366680; LOC101606113; LOC102010344; LOC102505031; LOC102739419; LOC102914778; LOC103669231; LOC105877774; LOC106484196; LOC110083393; LOC110143737; LOC110215276; LOC110296015; LOC111142377; LOC111162959; LOC112129091; LOC112812472; LOC112989111; LOC113245958; LOC113907218; LOC114509275; LOC114597763; LOC114897631; LOC1164…	tubulin alpha-3C/D chain [OS=Homo sapiens]	19	8	9	8	450	49.9	5.1	28.53	8	101	High
FALSE	Master Protein	P04406-1	GAPDH; HEL-S-162eP; LOC117800120	glyceraldehyde-3-phosphate dehydrogenase [OS=Homo sapiens]	19	4	6	4	335	36	8.46	19.26	4	23	High
FALSE	Master Protein	P68104	EEF1A1	Elongation factor 1-alpha 1 [OS=Homo sapiens]	19	8	9	3	462	50.1	9.01	27.33	8	11	High
FALSE	Master Protein	P07737	PFN1	profilin-1 [OS=Homo sapiens]	19	2	2	2	140	15	8.27	6.58	2	14	High
FALSE	Master Protein	P48047	ATP5PO	ATP synthase subunit O, mitochondrial [OS=Homo sapiens]	19	3	3	3	213	23.3	9.96	8.15	3	16	High
FALSE	Master Protein	Q9H3K6-1	BOLA2; BOLA2B	bola-like protein 2 [OS=Homo sapiens]	19	1	1	1	86	10.1	6.52	5.15	1	1	High
FALSE	Master Protein	P62826	RAN	GTP-binding nuclear protein RAN [OS=Homo sapiens]	19	4	4	4	216	24.4	7.49	10.39	4	15	High
FALSE	Master Protein	Q02543	RPL18A	60S ribosomal protein L18a [OS=Homo sapiens]	19	4	5	4	176	20.7	10.71	11.37	4	17	High
FALSE	Master Protein	P83731	RPL24	60S ribosomal protein L24 [OS=Homo sapiens]	19	3	4	3	157	17.8	11.25	11.69	3	16	High
FALSE	Master Protein	P62269	RPS18	40S ribosomal protein S18 [OS=Homo sapiens]	19	3	3	3	152	17.7	10.99	7.55	3	20	High
FALSE	Master Protein	P14625	HSP90B1	Endoplasmin [OS=Homo sapiens]	19	13	16	12	803	92.4	4.84	37.82	13	22	High
FALSE	Master Protein	P47755	CAPZA2	F-actin-capping protein subunit alpha-2 [OS=Homo sapiens]	19	4	4	2	286	32.9	5.85	15.46	4	8	High
FALSE	Master Protein	Q8N6M9	ZFAND2A	AN1-type zinc finger protein 2A [OS=Homo sapiens]	19	2	2	2	145	16.5	8.32	4.83	2	0	High
FALSE	Master Protein	A6NN92	GJE1	Gap junction epsilon-1 protein [OS=Homo sapiens]	18	1	2	1	205	23.7	8.37	3.21	1	0	High
FALSE	Master Protein	Q01082-1	SPTBN1	Spectrin beta chain, non-erythrocytic 1 [OS=Homo sapiens]	18	37	38	34	2364	274.4	5.57	125.18	37	12	High
FALSE	Master Protein	P02008	HBZ	Hemoglobin subunit zeta [OS=Homo sapiens]	18	1	1	1	142	15.6	8.21	3.29	1	0	High
FALSE	Master Protein	P02533	KRT14	Keratin, type I cytoskeletal 14 [OS=Homo sapiens]	18	8	9	3	472	51.5	5.16	25.12	8	6	High
FALSE	Master Protein	P01303	NPY	Pro-neuropeptide Y [OS=Homo sapiens]	18	1	1	1	97	10.8	7.18	3.08	1	10	High
FALSE	Master Protein	P61254	RPL26	60S ribosomal protein L26 [OS=Homo sapiens]	18	5	5	5	145	17.2	10.55	11.84	5	17	High
FALSE	Master Protein	Q9GZP8-1	IMUP	Immortalization up-regulated protein [OS=Homo sapiens]	18	1	1	1	106	10.9	9.73	2.64	1	0	High
FALSE	Master Protein	P45880	VDAC2	Voltage-dependent anion-selective channel protein 2 [OS=Homo sapiens]	18	5	5	5	294	31.5	7.56	12.93	5	22	High
FALSE	Master Protein	P61160-1	Actr2; ACTR2; LOC111147990	Actin-related protein 2 [OS=Homo sapiens]	17	6	6	6	394	44.7	6.74	19.9	6	23	High
FALSE	Master Protein	Q8NFU3-1	TSTD1	Thiosulfate sulfurtransferase/rhodanese-like domain-containing protein 1 [OS=Homo sapiens]	17	1	1	1	115	12.5	6.07	2.84	1	1	High
FALSE	Master Protein	P26641	EEF1G	elongation factor 1-gamma [OS=Homo sapiens]	17	7	7	7	437	50.1	6.67	20.25	7	4	High
FALSE	Master Protein	P22087	FBL	rRNA 2'-O-methyltransferase fibrillarin [OS=Homo sapiens]	17	4	4	4	321	33.8	10.18	15.1	4	3	High
FALSE	Master Protein	P16104	H2AX	Histone H2AX [OS=Homo sapiens]	17	2	2	1	143	15.1	10.74	5.89	2	49	High
FALSE	Master Protein	Q14103	HNRNPD	heterogeneous nuclear ribonucleoprotein D0 [OS=Homo sapiens]	17	5	5	2	355	38.4	7.81	14.71	5	3	High
FALSE	Master Protein	P61204	ARF3	ADP-ribosylation factor 3 [OS=Homo sapiens]	17	2	3	2	181	20.6	7.43	10.46	2	4	High
FALSE	Master Protein	Q9NP84	TNFRSF12A	Tumor necrosis factor receptor superfamily member 12A [OS=Homo sapiens]	17	1	2	1	129	13.9	8.95	2.9	1	4	High
FALSE	Master Protein	P00558	PGK1	phosphoglycerate kinase 1 [OS=Homo sapiens]	17	6	6	6	417	44.6	8.1	16.45	6	16	High
FALSE	Master Protein	P14618	PKM	Pyruvate kinase PKM [OS=Homo sapiens]	17	8	8	8	531	57.9	7.84	24.41	8	19	High
FALSE	Master Protein	P02689	PMP2	Myelin P2 protein [OS=Homo sapiens]	17	1	2	1	132	14.9	9.83	3.04	1	2	High
FALSE	Master Protein	P62424	RPL7A	60S ribosomal protein L7a [OS=Homo sapiens]	17	5	6	5	266	30	10.61	19.23	5	16	High
FALSE	Master Protein	P63173	RPL38	60s ribosomal protein l38 [OS=Homo sapiens]	17	1	1	1	70	8.2	10.1	4.27	1	18	High
FALSE	Master Protein	P62266	RPS23	40S ribosomal protein S23 [OS=Homo sapiens]	17	2	2	2	143	15.8	10.49	7.01	2	20	High
FALSE	Master Protein	P35080-2	PFN2	Isoform IIb of Profilin-2 [OS=Homo sapiens]	16	2	2	1	140	15.1	6.1	5.31	2	0	High
FALSE	Master Protein	Q5VTU8	ATP5F1EP2	ATP synthase subunit epsilon-like protein, mitochondrial [OS=Homo sapiens]	16	1	1	1	51	5.8	10.14	2.26	1	0	High
FALSE	Master Protein	P35080-1	Pfn2; PFN2	Profilin-2 [OS=Homo sapiens]	16	2	2	1	140	15	6.99	5.37	2	8	High
FALSE	Master Protein	P51991-1	HNRNPA3; HNRPA3	Heterogeneous nuclear ribonucleoprotein A3 [OS=Homo sapiens]	16	5	5	5	378	39.6	9.01	16.81	5	4	High
FALSE	Master Protein	Q96HS1-1	PGAM5	Serine/threonine-protein phosphatase Pgam5, mitochondrial [OS=Homo sapiens]	16	4	4	4	289	32	8.68	11.4	4	4	High
FALSE	Master Protein	P07437	TUBB	tubulin beta chain [OS=Homo sapiens]	16	6	7	2	444	49.6	4.89	22.97	6	23	High
FALSE	Master Protein	Q9NZR1	TMOD2	Tropomodulin-2 [OS=Homo sapiens]	16	6	6	6	351	39.6	5.27	16.3	6	1	High
FALSE	Master Protein	Q99729-1	HNRNPAB	Heterogeneous nuclear ribonucleoprotein A/B [OS=Homo sapiens]	16	6	6	6	332	36.2	8.21	16.69	6	2	High
FALSE	Master Protein	P02656	APOC3	Apolipoprotein C-III [OS=Homo sapiens]	16	1	1	1	99	10.8	5.41	4.24	1	10	High
FALSE	Master Protein	P08779	KRT16	Keratin, type I cytoskeletal 16 [OS=Homo sapiens]	16	8	9	3	473	51.2	5.05	25.33	8	5	High
FALSE	Master Protein	P62906	RPL10A	60S ribosomal protein L10A [OS=Homo sapiens]	16	2	2	2	217	24.8	9.94	6.47	2	17	High
FALSE	Master Protein	P39023	RPL3	60S ribosomal protein L3 [OS=Homo sapiens]	16	7	8	7	403	46.1	10.18	20.91	7	16	High
FALSE	Master Protein	P61247	RPS3A	40S ribosomal protein S3a [OS=Homo sapiens]	16	4	4	4	264	29.9	9.73	10.14	4	20	High
FALSE	Master Protein	P62851	RPS25	40S ribosomal protein S25 [OS=Homo sapiens]	16	2	2	2	125	13.7	10.11	6.3	2	20	High
FALSE	Master Protein	P21796	VDAC1	voltage-dependent anion-selective channel protein 1 [OS=Homo sapiens]	16	3	3	3	283	30.8	8.54	11.12	3	26	High
FALSE	Master Protein	Q9BPX5	ARPC5L	actin-related protein 2/3 complex subunit 5-like protein [OS=Homo sapiens]	16	2	2	2	153	16.9	6.6	7.16	2	11	High
FALSE	Master Protein	Q9BQ08	RETNLB	Resistin-like beta [OS=Homo sapiens]	16	1	1	1	111	11.7	7.44	2.8	1	0	High
FALSE	Master Protein	Q13951	CBFB	Core-binding factor subunit beta [OS=Homo sapiens]	16	2	2	2	182	21.5	6.6	5.25	2	27	High
FALSE	Master Protein	P46940	IQGAP1	Ras GTPase-activating-like protein IQGAP1 [OS=Homo sapiens]	16	22	26	21	1657	189.1	6.48	71.21	22	28	High
FALSE	Master Protein	P30041	PRDX6	Peroxiredoxin-6 [OS=Homo sapiens]	16	4	4	4	224	25	6.38	10.74	4	7	High
FALSE	Master Protein	P06753-2	TPM3	Isoform 2 of Tropomyosin alpha-3 chain [OS=Homo sapiens]	15	3	3	3	248	29	4.78	8.98	3	0	High
FALSE	Master Protein	O43665		Regulator of G-protein signaling 10 [OS=Homo sapiens]	15	1	1	1	173	20.2	5.49	3.56	1	0	High
FALSE	Master Protein	Q6ZSN1		Putative uncharacterized protein FLJ45355 [OS=Homo sapiens]	15	1	1	1	163	16.6	11.74	3.32	1	0	High
FALSE	Master Protein	P11142-1	DKFZp459D1928; HEL-S-72p; Hspa8; HSPA8; LOC111153698	Heat shock cognate 71 kDa protein [OS=Homo sapiens]	15	8	8	7	646	70.9	5.52	23.4	8	46	High
FALSE	Master Protein	P78371-1	CCT2; HEL-S-100n	T-complex protein 1 subunit beta [OS=Homo sapiens]	15	6	6	6	535	57.5	6.46	17.66	6	10	High
FALSE	Master Protein	O75964	ATP5MG	ATP synthase subunit g, mitochondrial [OS=Homo sapiens]	15	1	1	1	103	11.4	9.64	5.02	1	7	High
FALSE	Master Protein	Q5VUM1	SDHAF4	Succinate dehydrogenase assembly factor 4, mitochondrial [OS=Homo sapiens]	15	1	3	1	108	12.2	9.36	2.62	1	1	High
FALSE	Master Protein	P01242	GH2	Growth hormone variant [OS=Homo sapiens]	15	5	5	5	217	25	7.71	12.18	5	8	High
FALSE	Master Protein	P30711	GSTT1	Glutathione S-transferase theta-1 [OS=Homo sapiens]	15	1	1	1	240	27.3	7.49	3.76	1	19	High
FALSE	Master Protein	P09429	HMGB1	High mobility group protein B1 [OS=Homo sapiens]	15	2	2	2	215	24.9	5.74	5.18	2	23	High
FALSE	Master Protein	Q92614-1	MYO18A	Unconventional myosin-XVIIIa [OS=Homo sapiens]	15	23	25	23	2054	233	6.3	84.95	23	3	High
FALSE	Master Protein	Q6B9Z1	IGFL4	Insulin growth factor-like family member 4 [OS=Homo sapiens]	15	1	2	1	124	13.9	6.47	2.53	1	0	High
FALSE	Master Protein	P60174-1	HEL-S-49; LOC117800142; TPI1	Isoform 2 of Triosephosphate isomerase [OS=Homo sapiens]	15	3	3	3	249	26.7	6.9	8.81	3	15	High
FALSE	Master Protein	O75489	NDUFS3	NADH dehydrogenase [ubiquinone] iron-sulfur protein 3, mitochondrial [OS=Homo sapiens]	15	3	3	3	264	30.2	7.5	8.76	3	19	High
FALSE	Master Protein	P04054	PLA2G1B	Phospholipase A2 [OS=Homo sapiens]	15	1	1	1	148	16.3	7.85	3.88	1	19	High
FALSE	Master Protein	P62820	RAB1A	Ras-related protein Rab-1A [OS=Homo sapiens]	15	3	3	2	205	22.7	6.21	6.9	3	11	High
FALSE	Master Protein	P49207	RPL34	60S ribosomal protein L34 [OS=Homo sapiens]	15	3	3	3	117	13.3	11.47	7.27	3	16	High
FALSE	Master Protein	P62277	RPS13	40S ribosomal protein S13 [OS=Homo sapiens]	15	2	2	2	151	17.2	10.54	5.55	2	20	High
FALSE	Master Protein	P32119	PRDX2	Peroxiredoxin-2 [OS=Homo sapiens]	15	3	3	2	198	21.9	5.97	7.65	3	5	High
FALSE	Master Protein	P61081	UBE2M	NEDD8-conjugating enzyme Ubc12 [OS=Homo sapiens]	15	3	3	3	183	20.9	7.69	8.02	3	6	High
FALSE	Master Protein	Q58FF7	HSP90AB3P	Putative heat shock protein HSP 90-beta-3 [OS=Homo sapiens]	14	10	11	1	597	68.3	4.79	31.17	10	0	High
FALSE	Master Protein	A6NCF6	MAGEA13P	Putative MAGE domain-containing protein MAGEA13P [OS=Homo sapiens]	14	2	3	2	341	37.9	6.37	5.82	2	0	High
FALSE	Master Protein	A0A1B0GTR0	EDDM13	Epididymal protein 13 [OS=Homo sapiens]	14	1	1	1	161	18.4	8.29	3.08	1	0	High
FALSE	Master Protein	O14966-1	RAB29; RAB7L1	Ras-related protein Rab-7L1 [OS=Homo sapiens]	14	1	1	1	203	23.1	7.18	3.63	1	1	High
FALSE	Master Protein	P14649	MYL6B	Myosin light chain 6B [OS=Homo sapiens]	14	3	3	3	208	22.8	5.73	10.65	3	5	High
FALSE	Master Protein	Q9UBX3	SLC25A10	Mitochondrial dicarboxylate carrier [OS=Homo sapiens]	14	3	3	3	287	31.3	9.54	7.61	3	4	High
FALSE	Master Protein	A4D0Y5	C7orf77	Uncharacterized protein C7orf77 [OS=Homo sapiens]	14	1	2	1	90	10	7.05	2.14	1	0	High
FALSE	Master Protein	P14868	DARS1	Aspartate--tRNA ligase, cytoplasmic [OS=Homo sapiens]	14	7	7	7	501	57.1	6.55	20.26	7	4	High
FALSE	Master Protein	P13639	EEF2	Elongation factor 2 [OS=Homo sapiens]	14	12	13	12	858	95.3	6.83	35.26	12	11	High
FALSE	Master Protein	Q8N5M4	TTC9C	Tetratricopeptide repeat protein 9C [OS=Homo sapiens]	14	1	1	1	171	20	8.92	3.27	1	0	High
FALSE	Master Protein	P12235	SLC25A4	ADP/ATP translocase 1 [OS=Homo sapiens]	14	4	5	1	298	33	9.76	10.43	4	23	High
FALSE	Master Protein	O60812	HNRNPCL1	Heterogeneous nuclear ribonucleoprotein C-like 1 [OS=Homo sapiens]	14	4	4	4	293	32.1	5.06	10.1	4	0	High
FALSE	Master Protein	P61326	MAGOH	Protein mago nashi homolog [OS=Homo sapiens]	14	1	1	1	146	17.2	6.11	3.77	1	9	High
FALSE	Master Protein	P60660	MYL6	Myosin light polypeptide 6 [OS=Homo sapiens]	14	2	2	2	151	16.9	4.65	5.66	2	11	High
FALSE	Master Protein	P67809	YBX1	Nuclease-sensitive element-binding protein 1 [OS=Homo sapiens]	14	2	3	2	324	35.9	9.88	10.81	2	7	High
FALSE	Master Protein	Q9Y262	EIF3L	eukaryotic translation initiation factor 3 subunit L [OS=Homo sapiens]	14	8	8	8	564	66.7	6.34	20.85	8	6	High
FALSE	Master Protein	Q15181	PPA1	Inorganic pyrophosphatase [OS=Homo sapiens]	14	3	3	3	289	32.6	5.86	11.57	3	3	High
FALSE	Master Protein	P20336	RAB3A	Ras-related protein Rab-3A [OS=Homo sapiens]	14	2	4	1	220	25	5.03	5.33	2	15	High
FALSE	Master Protein	O75771	RAD51D	DNA repair protein RAD51 homolog 4 [OS=Homo sapiens]	14	1	1	1	328	35	6.25	0	1	11	High
FALSE	Master Protein	P46776	RPL27A	60S ribosomal protein L27a [OS=Homo sapiens]	14	2	2	2	148	16.6	11	6.15	2	16	High
FALSE	Master Protein	P15880	RPS2	40S ribosomal protein S2 [OS=Homo sapiens]	14	4	4	4	293	31.3	10.24	11.15	4	23	High
FALSE	Master Protein	P46782	RPS5	40S ribosomal protein S5 [OS=Homo sapiens]	14	3	3	3	204	22.9	9.72	8.4	3	20	High
FALSE	Master Protein	P62753	RPS6	40S RIBOSOMAL PROTEIN S6 [OS=Homo sapiens]	14	4	4	4	249	28.7	10.84	9.2	4	54	High
FALSE	Master Protein	P39019	RPS19	40S ribosomal protein S19 [OS=Homo sapiens]	14	2	2	2	145	16.1	10.32	5.12	2	21	High
FALSE	Master Protein	Q92804-1	TAF15	TATA-binding protein-associated factor 2N [OS=Homo sapiens]	14	4	4	3	592	61.8	8.02	10.84	4	11	High
FALSE	Master Protein	P54577	YARS1	Tyrosine--tRNA ligase, cytoplasmic [OS=Homo sapiens]	14	6	6	6	528	59.1	7.05	15.86	6	3	High
FALSE	Master Protein	P38919	EIF4A3	Eukaryotic initiation factor 4A-III [OS=Homo sapiens]	14	5	5	4	411	46.8	6.73	15.38	5	11	High
FALSE	Master Protein	Q9BYX7	POTEKP	Putative beta-actin-like protein 3 [OS=Homo sapiens]	13	5	11	1	375	42	6.33	30.03	5	1	High
FALSE	Master Protein	Q14103-2	HNRNPD	Isoform 2 of Heterogeneous nuclear ribonucleoprotein D0 [OS=Homo sapiens]	13	4	4	1	336	36.2	8.1	11.68	4	0	High
FALSE	Master Protein	Q9H324-2	ADAMTS10	Isoform 2 of A disintegrin and metalloproteinase with thrombospondin motifs 10 [OS=Homo sapiens]	13	3	3	3	590	62.5	7.81	9.53	3	0	High
FALSE	Master Protein	Q92753-1	RORB	Isoform 1 of Nuclear receptor ROR-beta [OS=Homo sapiens]	13	2	2	2	459	52	7.8	6.9	2	0	High
FALSE	Master Protein	O75897-2	SULT1C4	Isoform 2 of Sulfotransferase 1C4 [OS=Homo sapiens]	13	1	1	1	227	26.8	7.31	3.52	1	0	High
FALSE	Master Protein	Q5TG53	SERTAD4-AS1	Putative uncharacterized protein SERTAD4-AS1 [OS=Homo sapiens]	13	1	1	1	156	16.2	10.58	3.04	1	0	High
FALSE	Master Protein	P63104-1	LOC101351914; LOC111146608; LOC113252869; Ywhaz; YWHAZ	14-3-3 protein zeta/delta [OS=Homo sapiens]	13	3	3	2	245	27.7	4.79	6.96	3	42	High
FALSE	Master Protein	Q14240-1	Eif4a2; EIF4A2; LOC101352730; LOC111152235	eukaryotic initiation factor 4A-II [OS=Homo sapiens]	13	4	4	1	407	46.4	5.48	14.37	4	33	High
FALSE	Master Protein	P62273-1	LOC100896043; LOC101343406; LOC101582840; LOC101829442; LOC104994204; LOC105757850; LOC107136033; LOC109563998; LOC110290257; LOC111161289; LOC112830741; LOC113414144; LOC113830750; LOC114118103; LOC117675034; rps29; Rps29; RPS29	40S ribosomal protein S29 [OS=Homo sapiens]	13	1	1	1	56	6.7	10.13	2.15	1	52	High
FALSE	Master Protein	P41227-1	NAA10	N-alpha-acetyltransferase 10 [OS=Homo sapiens]	13	2	2	2	235	26.4	5.64	7.54	2	0	High
FALSE	Master Protein	Q9Y6Q5-1	AP1M2	AP-1 complex subunit mu-2 [OS=Homo sapiens]	13	2	2	2	423	48.1	8.22	6.03	2	6	High
FALSE	Master Protein	O15143	ARPC1B	Actin-related protein 2/3 complex subunit 1B [OS=Homo sapiens]	13	4	4	4	372	40.9	8.35	10.53	4	15	High
FALSE	Master Protein	P06737-1	PYGL	Glycogen phosphorylase, liver form [OS=Homo sapiens]	13	10	10	9	847	97.1	7.17	27.69	10	12	High
FALSE	Master Protein	P49368-1	CCT3	T-complex protein 1 subunit gamma [OS=Homo sapiens]	13	6	6	6	545	60.5	6.49	19.18	6	7	High
FALSE	Master Protein	P68371	TUBB4B	Tubulin beta-4B chain [OS=Homo sapiens]	13	5	6	1	445	49.8	4.89	19.08	5	51	High
FALSE	Master Protein	Q96HT8	MRFAP1L1	MORF4 family-associated protein 1-like 1 [OS=Homo sapiens]	13	1	1	1	127	14.8	4.49	3.02	1	0	High
FALSE	Master Protein	Q8NHR7	TERB2	Telomere repeats-binding bouquet formation protein 2 [OS=Homo sapiens]	13	1	1	1	220	25.3	7.59	3.77	1	0	High
FALSE	Master Protein	P68400	CSNK2A1	Casein kinase II subunit alpha [OS=Homo sapiens]	13	3	3	3	391	45.1	7.74	11.88	3	31	High
FALSE	Master Protein	P63218	GNG5	guanine nucleotide-binding protein g(i)/g(s)/g(o) subunit gamma-5 [OS=Homo sapiens]	13	1	1	1	68	7.3	9.85	2.39	1	53	High
FALSE	Master Protein	Q8NDX6	ZNF740	Zinc finger protein 740 [OS=Homo sapiens]	13	1	1	1	193	21.8	9.19	2.94	1	1	High
FALSE	Master Protein	P05141	SLC25A5	ADP/ATP translocase 2 [OS=Homo sapiens]	13	5	5	2	298	32.8	9.69	12.4	5	20	High
FALSE	Master Protein	P12268	IMPDH2	inosine-5'-monophosphate dehydrogenase 2 [OS=Homo sapiens]	13	5	6	5	514	55.8	6.9	18.52	5	9	High
FALSE	Master Protein	P13797	PLS3	Plastin-3 [OS=Homo sapiens]	13	7	8	7	630	70.8	5.6	26.07	7	0	High
FALSE	Master Protein	P57088	TMEM33	Transmembrane protein 33 [OS=Homo sapiens]	13	3	3	3	247	28	9.7	8.79	3	1	High
FALSE	Master Protein	P42677	RPS27	40S ribosomal protein S27 [OS=Homo sapiens]	13	1	1	1	84	9.5	9.45	2.95	1	26	High
FALSE	Master Protein	P21673	SAT1	Diamine acetyltransferase 1 [OS=Homo sapiens]	13	1	2	1	171	20	5.16	3.42	1	7	High
FALSE	Master Protein	A6NFH5	FABP12	Fatty acid-binding protein 12 [OS=Homo sapiens]	13	1	2	1	140	15.6	7.93	2.81	1	1	High
FALSE	Master Protein	Q9H8X2	IPPK	Inositol-pentakisphosphate 2-kinase [OS=Homo sapiens]	13	2	4	2	491	56	8.37	6.65	2	5	High
FALSE	Master Protein	P09234	SNRPC	U1 small nuclear ribonucleoprotein C [OS=Homo sapiens]	13	2	2	2	159	17.4	9.67	4.82	2	2	High
FALSE	Master Protein	Q9UJC5	SH3BGRL2	SH3 domain-binding glutamic acid-rich-like protein 2 [OS=Homo sapiens]	13	1	1	1	107	12.3	6.71	3.94	1	0	High
FALSE	Master Protein	Q587I9	SFT2D3	vesicle transport protein SFT2C [OS=Homo sapiens]	13	1	1	1	215	21.8	9.89	3.23	1	0	High
FALSE	Master Protein	P63167	DYNLL1	Dynein light chain 1, cytoplasmic [OS=Homo sapiens]	13	1	1	1	89	10.4	7.4	3.72	1	29	High
FALSE	Master Protein	Q8N183	NDUFAF2	NADH dehydrogenase [ubiquinone] 1 alpha subcomplex assembly factor 2 [OS=Homo sapiens]	13	1	1	1	169	19.8	8.97	3.98	1	3	High
FALSE	Master Protein	P55786	NPEPPS	puromycin-sensitive aminopeptidase [OS=Homo sapiens]	13	10	10	10	919	103.2	5.72	28.29	10	1	High
FALSE	Master Protein	Q56UQ5		TPT1-like protein [OS=Homo sapiens]	12	2	2	2	140	15.7	6.19	4.82	2	0	High
FALSE	Master Protein	Q9ULK6-4	RNF150	Isoform 4 of RING finger protein 150 [OS=Homo sapiens]	12	1	1	1	297	32.8	5.12	4.09	1	0	High
FALSE	Master Protein	E5RG02	PRSS46P	Putative serine protease 46 [OS=Homo sapiens]	12	1	2	1	174	19.3	9.1	3.67	1	0	High
FALSE	Master Protein	Q3SY05-1	LINC00303	Putative uncharacterized protein encoded by LINC00303 [OS=Homo sapiens]	12	1	1	1	128	14.6	9.67	2.77	1	0	High
FALSE	Master Protein	Q9H2H8-1	CLK1; LOC111141199; PPIL3	peptidyl-prolyl cis-trans isomerase-like 3 [OS=Homo sapiens]	12	1	1	1	161	18.1	6.79	3.02	1	3	High
FALSE	Master Protein	Q6ZMV8	ZNF730	Putative zinc finger protein 730 [OS=Homo sapiens]	12	2	2	2	503	59	9.38	5.82	2	2	High
FALSE	Master Protein	P27635	LOC100768740; LOC101344695; LOC105294701; LOC112632580; Rpl10; RPL10	60S ribosomal protein L10 [OS=Homo sapiens]	12	3	3	3	214	24.6	10.08	12.33	3	24	High
FALSE	Master Protein	Q96AZ6-1	ISG20	Interferon-stimulated gene 20 kDa protein [OS=Homo sapiens]	12	1	3	1	181	20.4	8.92	6.28	1	1	High
FALSE	Master Protein	P23528	CFL1	Cofilin-1 [OS=Homo sapiens]	12	2	2	2	166	18.5	8.09	5.02	2	20	High
FALSE	Master Protein	P27348	YWHAQ	14-3-3 protein theta [OS=Homo sapiens]	12	3	3	2	245	27.7	4.78	8.09	3	25	High
FALSE	Master Protein	Q9BXJ2	C1QTNF7	Complement C1q tumor necrosis factor-related protein 7 [OS=Homo sapiens]	12	1	1	1	289	30.7	5.26	3.05	1	0	High
FALSE	Master Protein	Q8WUK0	PTPMT1	Phosphatidylglycerophosphatase and protein-tyrosine phosphatase 1 [OS=Homo sapiens]	12	1	1	1	201	22.8	9.77	3.71	1	1	High
FALSE	Master Protein	P14406	COX7A2	Cytochrome c oxidase subunit 7A2, mitochondrial [OS=Homo sapiens]	12	1	1	1	83	9.4	9.76	2.9	1	16	High
FALSE	Master Protein	P21108	PRPS1L1	Ribose-phosphate pyrophosphokinase 3 [OS=Homo sapiens]	12	2	4	1	318	34.8	6.35	7.9	2	6	High
FALSE	Master Protein	Q9UFN0	NIPSNAP3A	protein NipSnap homolog 3A [OS=Homo sapiens]	12	1	1	1	247	28.4	9.16	3.57	1	0	High
FALSE	Master Protein	O43711	TLX3	T-cell leukemia homeobox protein 3 [OS=Homo sapiens]	12	2	2	2	291	31.8	9.94	4.99	2	4	High
FALSE	Master Protein	Q8TCD5	NT5C	5'(3')-deoxyribonucleotidase, cytosolic type [OS=Homo sapiens]	12	1	1	1	201	23.4	6.64	3.26	1	8	High
FALSE	Master Protein	P05787	KRT8	Keratin, type II cytoskeletal 8 [OS=Homo sapiens]	12	8	9	4	483	53.7	5.59	25.55	8	4	High
FALSE	Master Protein	P08727	KRT19	Keratin, type I cytoskeletal 19 [OS=Homo sapiens]	12	4	5	2	400	44.1	5.14	10.46	4	5	High
FALSE	Master Protein	Q5JX69	FAM209B	Protein FAM209B [OS=Homo sapiens]	12	1	2	1	171	19.5	8.84	3.07	1	0	High
FALSE	Master Protein	O00483	NDUFA4	Cytochrome c oxidase subunit NDUFA4 [OS=Homo sapiens]	12	1	1	1	81	9.4	9.38	2.23	1	20	High
FALSE	Master Protein	Q8TAI1	TYMSOS	TYMS opposite strand protein [OS=Homo sapiens]	12	1	1	1	123	13.4	12.03	2.5	1	0	High
FALSE	Master Protein	P62937	PPIA	peptidyl-prolyl cis-trans isomerase A [OS=Homo sapiens]	12	2	2	2	165	18	7.81	6.23	2	17	High
FALSE	Master Protein	Q9HBH7	BEX1	Protein BEX1 [OS=Homo sapiens]	12	1	1	1	125	14.9	6.8	2.52	1	0	High
FALSE	Master Protein	P46778	RPL21	60S ribosomal protein L21 [OS=Homo sapiens]	12	2	2	2	160	18.6	10.49	4.55	2	16	High
FALSE	Master Protein	Q9HAF1	MEAF6	Chromatin modification-related protein MEAF6 [OS=Homo sapiens]	12	1	1	1	191	21.6	9.32	4.31	1	2	High
FALSE	Master Protein	P82912-1	MRPS11	28S ribosomal protein S11, mitochondrial [OS=Homo sapiens]	12	1	1	1	194	20.6	10.81	3.33	1	4	High
FALSE	Master Protein	Q04837	SSBP1	Single-stranded DNA-binding protein, mitochondrial [OS=Homo sapiens]	12	2	2	2	148	17.2	9.6	5.73	2	4	High
FALSE	Master Protein	P49411	TUFM	elongation factor Tu, mitochondrial [OS=Homo sapiens]	12	5	5	5	452	49.5	7.61	13.99	5	3	High
FALSE	Master Protein	P10092	CALCB	calcitonin gene-related peptide 2 [OS=Homo sapiens]	12	1	1	1	127	13.7	10.08	2.6	1	5	High
FALSE	Master Protein	Q9H9V4	RNF122	RING finger protein 122 [OS=Homo sapiens]	12	1	1	1	155	17.5	7.88	3.51	1	0	High
FALSE	Master Protein	Q9BQI0	AIF1L	allograft inflammatory factor 1-like [OS=Homo sapiens]	12	2	2	2	150	17.1	7.2	4.88	2	0	High
FALSE	Master Protein	Q96RP3	UCN2	Urocortin-2 [OS=Homo sapiens]	12	1	1	1	112	12.1	11.58	2.53	1	2	High
FALSE	Master Protein	Q13813-3	SPTAN1	Isoform 3 of Spectrin alpha chain, non-erythrocytic 1 [OS=Homo sapiens]	11	25	26	25	2452	282.1	5.34	86.25	25	0	High
FALSE	Master Protein	Q9HAP2-4	MLXIP	Isoform 4 of MLX-interacting protein [OS=Homo sapiens]	11	2	2	2	379	39.8	9.39	6.7	2	0	High
FALSE	Master Protein	A6NCC3-1	GOLGA8O	Isoform 2 of Golgin subfamily A member 8O [OS=Homo sapiens]	11	2	4	2	295	33.4	9.29	5.93	2	0	High
FALSE	Master Protein	P00387-2	CYB5R3	Isoform 2 of NADH-cytochrome b5 reductase 3 [OS=Homo sapiens]	11	2	2	2	278	31.6	7.58	5.8	2	0	High
FALSE	Master Protein	A6NNP5-4	CCDC169	Isoform 4 of Coiled-coil domain-containing protein 169 [OS=Homo sapiens]	11	2	2	1	241	27.8	7.42	5.58	2	0	High
FALSE	Master Protein	Q9NR50-2	EIF2B3	Isoform 2 of Translation initiation factor eIF-2B subunit gamma [OS=Homo sapiens]	11	2	2	2	412	46.1	7.12	5.39	2	0	High
FALSE	Master Protein	P63123	ERVK-18	Endogenous retrovirus group K member 18 Pro protein [OS=Homo sapiens]	11	1	2	1	156	17.1	7.99	3.41	1	0	High
FALSE	Master Protein	Q8N7B6-4	PACRGL	Isoform 4 of PACRG-like protein [OS=Homo sapiens]	11	1	2	1	200	22	10.07	3.18	1	0	High
FALSE	Master Protein	P13760	HLA-DRB1	HLA class II histocompatibility antigen, DRB1-4 beta chain [OS=Homo sapiens]	11	1	1	1	266	30.1	7.18	3.17	1	0	High
FALSE	Master Protein	Q96MI6-3	PPM1M	Isoform 3 of Protein phosphatase 1M [OS=Homo sapiens]	11	1	1	1	169	18.8	5.35	2.79	1	0	High
FALSE	Master Protein	P63120-1	ERVK-19	Endogenous retrovirus group K member 19 Pro protein [OS=Homo sapiens]	11	1	1	1	156	17.1	7.94	2.73	1	0	High
FALSE	Master Protein	Q9Y237-2	PIN4	Isoform 2 of Peptidyl-prolyl cis-trans isomerase NIMA-interacting 4 [OS=Homo sapiens]	11	1	1	1	156	16.6	9.96	2.73	1	0	High
FALSE	Master Protein	P80188-2	LCN2	Isoform 2 of Neutrophil gelatinase-associated lipocalin [OS=Homo sapiens]	11	1	1	1	198	22.4	9.31	2.68	1	0	High
FALSE	Master Protein	Q6ZRF8-2	RNF207	Isoform 2 of RING finger protein 207 [OS=Homo sapiens]	11	1	1	1	244	25.9	7.34	2.55	1	0	High
FALSE	Master Protein	P62258-1	CRK; HEL2; LOC100753603; LOC101343175; LOC111151387; Ywhae; YWHAE	14-3-3 protein epsilon [OS=Homo sapiens]	11	3	3	2	255	29.2	4.74	6.59	3	75	High
FALSE	Master Protein	P10599-1	TXN	thioredoxin [OS=Homo sapiens]	11	1	1	1	105	11.7	4.92	2.84	1	22	High
FALSE	Master Protein	P36542-1	ATP5F1C	ATP synthase subunit gamma, mitochondrial [OS=Homo sapiens]	11	3	3	3	298	33	9.22	9.03	3	14	High
FALSE	Master Protein	Q12931	TRAP1	heat shock protein 75 kDa, mitochondrial [OS=Homo sapiens]	11	6	6	5	704	80.1	8.21	22	6	6	High
FALSE	Master Protein	Q9UM13	ANAPC10	Anaphase-promoting complex subunit 10 [OS=Homo sapiens]	11	1	2	1	185	21.2	9.06	2.88	1	24	High
FALSE	Master Protein	P63244	RACK1	Receptor of activated protein C kinase 1 [OS=Homo sapiens]	11	3	3	3	317	35.1	7.69	9	3	10	High
FALSE	Master Protein	Q9Y3F4	STRAP	Serine-threonine kinase receptor-associated protein [OS=Homo sapiens]	11	3	4	3	350	38.4	5.12	7.57	3	3	High
FALSE	Master Protein	Q14011	CIRBP	Cold-inducible RNA-binding protein [OS=Homo sapiens]	11	2	2	2	172	18.6	9.51	4.2	2	0	High
FALSE	Master Protein	P51679	CCR4	C-C chemokine receptor type 4 [OS=Homo sapiens]	11	1	2	1	360	41.4	7.52	3.46	1	12	High
FALSE	Master Protein	P17844	DDX5	probable ATP-dependent RNA helicase DDX5 [OS=Homo sapiens]	11	8	8	6	614	69.1	8.92	21.72	8	9	High
FALSE	Master Protein	Q05639	EEF1A2	Elongation factor 1-alpha 2 [OS=Homo sapiens]	11	6	7	1	463	50.4	9.03	19.58	6	5	High
FALSE	Master Protein	P47813	EIF1AX	Eukaryotic translation initiation factor 1A, X-chromosomal [OS=Homo sapiens]	11	1	1	1	144	16.5	5.24	4.25	1	8	High
FALSE	Master Protein	C9JUS6	ADM5	Putative adrenomedullin-5-like protein [OS=Homo sapiens]	11	1	1	1	153	16.5	9.11	2.8	1	0	High
FALSE	Master Protein	P14324	FDPS	Farnesyl pyrophosphate synthase [OS=Homo sapiens]	11	4	4	4	419	48.2	6.15	11.64	4	10	High
FALSE	Master Protein	P62879	GNB2	Guanine nucleotide-binding protein G(I)/G(S)/G(T) subunit beta-2 [OS=Homo sapiens]	11	3	4	3	340	37.3	6	7.59	3	54	High
FALSE	Master Protein	Q3SX64-1	ODF3L2	Outer dense fiber protein 3-like protein 2 [OS=Homo sapiens]	11	1	2	1	289	30.8	9.95	3.33	1	0	High
FALSE	Master Protein	Q9P016	THYN1	Thymocyte nuclear protein 1 [OS=Homo sapiens]	11	1	1	1	225	25.7	9.25	3.6	1	0	High
FALSE	Master Protein	Q00839	HNRNPU	Heterogeneous nuclear ribonucleoprotein U [OS=Homo sapiens]	11	8	8	8	825	90.5	6	25.22	8	5	High
FALSE	Master Protein	Q8NFK1	GJC3	Gap junction gamma-3 protein [OS=Homo sapiens]	11	1	1	1	279	31.3	9.17	3.27	1	0	High
FALSE	Master Protein	P27701	CD82	CD82 antigen [OS=Homo sapiens]	11	1	1	1	267	29.6	5.24	4.12	1	3	High
FALSE	Master Protein	P35749	MYH11	Myosin-11 [OS=Homo sapiens]	11	25	38	1	1972	227.2	5.5	120.75	25	12	High
FALSE	Master Protein	Q9P2S5	WRAP73	WD repeat-containing protein WRAP73 [OS=Homo sapiens]	11	2	2	2	460	51.6	6.81	6.64	2	0	High
FALSE	Master Protein	Q0PNE2	ELP6	Elongator complex protein 6 [OS=Homo sapiens]	11	1	1	1	266	29.8	6.84	3.24	1	1	High
FALSE	Master Protein	P46777	RPL5	60S ribosomal protein L5 [OS=Homo sapiens]	11	3	3	3	297	34.3	9.72	8.32	3	17	High
FALSE	Master Protein	P62910	RPL32	60S ribosomal protein L32 [OS=Homo sapiens]	11	1	1	1	135	15.9	11.33	3.24	1	16	High
FALSE	Master Protein	Q16629	SRSF7	serine/arginine-rich splicing factor 7 [OS=Homo sapiens]	11	3	3	3	238	27.4	11.82	8.34	3	9	High
FALSE	Master Protein	P53985	SLC16A1	Monocarboxylate transporter 1 [OS=Homo sapiens]	11	3	3	3	500	53.9	8.66	9.5	3	8	High
FALSE	Master Protein	P21452	TACR2	Substance-K receptor [OS=Homo sapiens]	11	1	1	1	398	44.4	8.54	3.29	1	5	High
FALSE	Master Protein	O15379	HDAC3	Histone deacetylase 3 [OS=Homo sapiens]	11	2	4	2	428	48.8	5.16	6.18	2	35	High
FALSE	Master Protein	P06493	CDK1	Cyclin-dependent kinase 1 [OS=Homo sapiens]	11	3	3	2	297	34.1	8.4	9.56	3	57	High
FALSE	Master Protein	Q8NCA5		protein FAM98A [OS=Homo sapiens]	10	3	3	3	519	55.4	9.03	13.68	3	0	High
FALSE	Master Protein	Q8N6G6-1	ADAMTSL1	Isoform 1 of ADAMTS-like protein 1 [OS=Homo sapiens]	10	2	3	2	525	58.4	6.67	6.79	2	0	High
FALSE	Master Protein	O75477		erlin-1 [OS=Homo sapiens]	10	2	3	2	346	38.9	7.87	5.26	2	0	High
FALSE	Master Protein	Q08AI8-3	MAB21L4	Isoform 3 of Uncharacterized protein C2orf54 [OS=Homo sapiens]	10	1	1	1	279	30.9	8.07	3.44	1	0	High
FALSE	Master Protein	Q30KQ8	DEFB112	Beta-defensin 112 [OS=Homo sapiens]	10	1	2	1	113	13	8.48	2.73	1	2	High
FALSE	Master Protein	Q8IY31-3	IFT20	Isoform 3 of Intraflagellar transport protein 20 homolog [OS=Homo sapiens]	10	1	2	1	148	16	6.33	2.69	1	0	High
FALSE	Master Protein	Q8IZ96-17	CMTM1	Isoform 24 of CKLF-like MARVEL transmembrane domain-containing protein 1 [OS=Homo sapiens]	10	1	1	1	286	31	9.79	2.65	1	0	High
FALSE	Master Protein	Q9NWS0-2	PIH1D1	Isoform 2 of PIH1 domain-containing protein 1 [OS=Homo sapiens]	10	1	1	1	180	19.9	8.54	2.6	1	0	High
FALSE	Master Protein	P50135-2	HNMT	Isoform 2 of Histamine N-methyltransferase [OS=Homo sapiens]	10	1	1	1	126	14.2	9.5	2.02	1	0	High
FALSE	Master Protein	P16949-1	LOC101348598; Stathmin; STMN1	Stathmin [OS=Homo sapiens]	10	1	1	1	149	17.3	5.97	2.66	1	12	High
FALSE	Master Protein	P30050-1	LOC100405643; LOC105608827; LOC111146158; Rpl12; RPL12	60S ribosomal protein L12 [OS=Homo sapiens]	10	1	1	1	165	17.8	9.42	3.71	1	29	High
FALSE	Master Protein	Q96T52-1	IMMP2L	Mitochondrial inner membrane protease subunit 2 [OS=Homo sapiens]	10	1	1	1	175	19.7	9.36	2.57	1	1	High
FALSE	Master Protein	P40227-1	CCT6A	T-complex protein 1 subunit zeta [OS=Homo sapiens]	10	5	5	5	531	58	6.68	13.06	5	7	High
FALSE	Master Protein	O15145	ARPC3	Actin-related protein 2/3 complex subunit 3 [OS=Homo sapiens]	10	2	2	2	178	20.5	8.59	5.39	2	15	High
FALSE	Master Protein	O14979-1	HNRNPDL; HNRPDL	Heterogeneous nuclear ribonucleoprotein D-like [OS=Homo sapiens]	10	4	5	4	420	46.4	9.57	14.21	4	1	High
FALSE	Master Protein	Q13509	TUBB3	tubulin beta-3 chain [OS=Homo sapiens]	10	4	5	1	450	50.4	4.93	16.03	4	45	High
FALSE	Master Protein	Q99832	CCT7	T-complex protein 1 subunit eta [OS=Homo sapiens]	10	5	5	5	543	59.3	7.65	13.99	5	9	High
FALSE	Master Protein	P41208	CETN2	centrin-2 [OS=Homo sapiens]	10	1	2	1	172	19.7	5	2.77	1	14	High
FALSE	Master Protein	Q6NYC8	PPP1R18	Phostensin [OS=Homo sapiens]	10	2	2	2	613	67.9	5.4	5.96	2	1	High
FALSE	Master Protein	Q6P5R6	RPL22L1	60S ribosomal protein L22-like 1 [OS=Homo sapiens]	10	1	1	1	122	14.6	9.38	2.73	1	15	High
FALSE	Master Protein	Q14254	FLOT2	Flotillin-2 [OS=Homo sapiens]	10	4	4	4	428	47	5.25	10	4	11	High
FALSE	Master Protein	Q96D21	RASD2	GTP-binding protein Rhes [OS=Homo sapiens]	10	1	1	1	266	30.3	8.9	3.39	1	0	High
FALSE	Master Protein	O75663	TIPRL	TIP41-like protein [OS=Homo sapiens]	10	2	2	2	272	31.4	5.91	5.49	2	1	High
FALSE	Master Protein	Q9NPI5	NMRK2	Nicotinamide riboside kinase 2 [OS=Homo sapiens]	10	1	2	1	230	26	6.13	2.71	1	3	High
FALSE	Master Protein	Q15771	RAB30	Ras-related protein Rab-30 [OS=Homo sapiens]	10	2	2	1	203	23	4.97	4.55	2	2	High
FALSE	Master Protein	P16402	H1-3	Histone H1.3 [OS=Homo sapiens]	10	2	2	2	221	22.3	11.02	4.61	2	2	High
FALSE	Master Protein	P10809	HSPD1	60 kDa heat shock protein, mitochondrial [OS=Homo sapiens]	10	6	6	6	573	61	5.87	20.01	6	9	High
FALSE	Master Protein	Q12906-1	ILF3	Interleukin enhancer-binding factor 3 [OS=Homo sapiens]	10	4	4	4	894	95.3	8.76	13.48	4	0	High
FALSE	Master Protein	Q13394	MAB21L1	Putative nucleotidyltransferase MAB21L1 [OS=Homo sapiens]	10	2	2	2	359	40.9	8.66	6.49	2	0	High
FALSE	Master Protein	P08243-1	ASNS	Asparagine synthetase [glutamine-hydrolyzing] [OS=Homo sapiens]	10	6	6	6	561	64.3	6.86	14.07	6	9	High
FALSE	Master Protein	O94832	MYO1D	Unconventional myosin-Id [OS=Homo sapiens]	10	9	9	9	1006	116.1	9.39	23.31	9	1	High
FALSE	Master Protein	Q8TC12	RDH11	Retinol dehydrogenase 11 [OS=Homo sapiens]	10	2	2	2	318	35.4	8.82	5.65	2	6	High
FALSE	Master Protein	P24539	ATP5PB	ATP synthase F(0) complex subunit B1, mitochondrial [OS=Homo sapiens]	10	2	2	2	256	28.9	9.36	5.52	2	16	High
FALSE	Master Protein	O00231	PSMD11	26S proteasome non-ATPase regulatory subunit 11 [OS=Homo sapiens]	10	3	3	3	422	47.4	6.48	8.26	3	71	High
FALSE	Master Protein	P12272	PTHLH	Parathyroid hormone-related protein [OS=Homo sapiens]	10	1	1	1	177	20.2	10.18	3.19	1	10	High
FALSE	Master Protein	P61927	RPL37	60S ribosomal protein L37 [OS=Homo sapiens]	10	1	1	1	97	11.1	11.74	2.38	1	16	High
FALSE	Master Protein	P04843	RPN1	Dolichyl-diphosphooligosaccharide--protein glycosyltransferase subunit 1 [OS=Homo sapiens]	10	5	5	5	607	68.5	6.38	14.3	5	8	High
FALSE	Master Protein	Q96BR5	COA7	Cytochrome c oxidase assembly factor 7 [OS=Homo sapiens]	10	1	1	1	231	25.7	6.02	2.87	1	1	High
FALSE	Master Protein	P17213	BPI	Bactericidal permeability-increasing protein [OS=Homo sapiens]	10	2	3	2	487	53.9	9.38	5.75	2	3	High
FALSE	Master Protein	P13010	XRCC5	X-ray repair cross-complementing protein 5 [OS=Homo sapiens]	10	7	7	7	732	82.7	5.81	17.92	7	10	High
FALSE	Master Protein	Q5SQI0-1	ATAT1	Alpha-tubulin N-acetyltransferase 1 [OS=Homo sapiens]	10	2	3	2	421	46.8	9.95	5.26	2	1	High
FALSE	Master Protein	Q9BUP0	EFHD1	EF-hand domain-containing protein D1 [OS=Homo sapiens]	10	2	2	2	239	26.9	5.39	5.86	2	0	High
FALSE	Master Protein	Q9BTE1	DCTN5	Dynactin subunit 5 [OS=Homo sapiens]	10	1	1	1	182	20.1	8.02	2.72	1	9	High
FALSE	Master Protein	O14737	PDCD5	Programmed cell death protein 5 [OS=Homo sapiens]	10	1	2	1	125	14.3	6.04	2.6	1	0	High
FALSE	Master Protein	Q96H79	ZC3HAV1L	Zinc finger CCCH-type antiviral protein 1-like [OS=Homo sapiens]	10	2	2	2	300	32.9	8.13	6.74	2	0	High
FALSE	Master Protein	Q8TC84-1	FANK1	Fibronectin type 3 and ankyrin repeat domains protein 1 [OS=Homo sapiens]	10	2	4	2	345	38.3	8.73	5.05	2	0	High
FALSE	Master Protein	Q15008	PSMD6	26S proteasome non-ATPase regulatory subunit 6 [OS=Homo sapiens]	10	4	4	4	389	45.5	5.62	10.31	4	72	High
FALSE	Master Protein	Q9UM54-1	MYO6	Isoform 1 of Unconventional myosin-VI [OS=Homo sapiens]	9	12	14	12	1285	148.6	8.53	45.28	12	0	High
FALSE	Master Protein	Q5JU67-2	CFAP157	Isoform 2 of Cilia- and flagella-associated protein 157 [OS=Homo sapiens]	9	2	2	2	425	49.8	9.07	5.66	2	0	High
FALSE	Master Protein	Q92847-2	GHSR	Isoform 1B of Growth hormone secretagogue receptor type 1 [OS=Homo sapiens]	9	1	1	1	289	32.1	8.06	4.27	1	0	High
FALSE	Master Protein	Q8N9Y4-2	FAM181A	Isoform 2 of Protein FAM181A [OS=Homo sapiens]	9	1	2	1	292	32.1	9.58	3.26	1	0	High
FALSE	Master Protein	Q9NUV7-2	SPTLC3	Isoform 2 of Serine palmitoyltransferase 3 [OS=Homo sapiens]	9	1	1	1	175	19.7	9.01	3.19	1	0	High
FALSE	Master Protein	Q499Y3		Putative uncharacterized protein C10orf88-like [OS=Homo sapiens]	9	1	1	1	187	20.4	7.75	2.97	1	0	High
FALSE	Master Protein	Q6ZTB9	ZNF833P	Putative zinc finger protein 833 [OS=Homo sapiens]	9	1	1	1	187	21.7	8.6	2.75	1	0	High
FALSE	Master Protein	P98173-3	FAM3A	Isoform 3 of Protein FAM3A [OS=Homo sapiens]	9	1	1	1	192	21.2	8.16	2.5	1	0	High
FALSE	Master Protein	P63000-1	cRac1A; LOC101877817; LOC103034053; LOC107556616; LOC107698781; LOC108933523; LOC109078082; LOC111145636; LOC113047578; rac1; Rac1; RAC1; RAC2	Ras-related C3 botulinum toxin substrate 1 [OS=Homo sapiens]	9	1	1	1	192	21.4	8.5	3.13	1	372	High
FALSE	Master Protein	Q13838-1	BAT1; Ddx39b; DDX39B; LOC101341139	spliceosome RNA helicase DDX39B [OS=Homo sapiens]	9	5	5	5	428	49	5.67	12.01	5	7	High
FALSE	Master Protein	Q00610-1	Cltc; CLTC	Clathrin heavy chain 1 [OS=Homo sapiens]	9	12	12	12	1675	191.5	5.69	38.76	12	32	High
FALSE	Master Protein	Q6P1K2	PMF1	polyamine-modulated factor 1 [OS=Homo sapiens]	9	1	2	1	205	23.3	5.49	3.07	1	6	High
FALSE	Master Protein	P05408-1	SCG5; SGNE1	Neuroendocrine protein 7B2 [OS=Homo sapiens]	9	1	1	1	212	23.7	5.96	3.15	1	0	High
FALSE	Master Protein	Q99714-1	HSD17B10	3-hydroxyacyl-CoA dehydrogenase type-2 [OS=Homo sapiens]	9	1	1	1	261	26.9	7.78	4.99	1	12	High
FALSE	Master Protein	Q15651-1	HMGN3	High mobility group nucleosome-binding domain-containing protein 3 [OS=Homo sapiens]	9	1	1	1	99	10.7	9.66	2.17	1	0	High
FALSE	Master Protein	Q9UD71-1	PPP1R1B	Protein phosphatase 1 regulatory subunit 1B [OS=Homo sapiens]	9	1	1	1	204	22.9	4.53	3.02	1	8	High
FALSE	Master Protein	O60832-1	DKC1	H/ACA ribonucleoprotein complex subunit 4 [OS=Homo sapiens]	9	2	2	2	514	57.6	9.42	7.78	2	3	High
FALSE	Master Protein	P43490	NAMPT	nicotinamide phosphoribosyltransferase [OS=Homo sapiens]	9	2	2	2	491	55.5	7.15	5.9	2	11	High
FALSE	Master Protein	O95433	AHSA1	activator of 90 kDa heat shock protein ATPase homolog 1 [OS=Homo sapiens]	9	2	2	2	338	38.3	5.53	7.27	2	1	High
FALSE	Master Protein	Q15785	TOMM34	Mitochondrial import receptor subunit TOM34 [OS=Homo sapiens]	9	2	2	2	309	34.5	8.98	6.25	2	0	High
FALSE	Master Protein	Q5SZD1	C6orf141	Uncharacterized protein C6orf141 [OS=Homo sapiens]	9	1	1	1	244	26.7	8.54	3.05	1	0	High
FALSE	Master Protein	A6NEN9	CXorf65	Uncharacterized protein CXorf65 [OS=Homo sapiens]	9	1	1	1	183	21.3	10.33	3.12	1	0	High
FALSE	Master Protein	P61803	DAD1	Dolichyl-diphosphooligosaccharide--protein glycosyltransferase subunit DAD1 [OS=Homo sapiens]	9	1	1	1	113	12.5	7.08	2.37	1	6	High
FALSE	Master Protein	Q6UWB4	PRSS55	Serine protease 55 [OS=Homo sapiens]	9	1	1	1	352	38.8	7.53	3.6	1	0	High
FALSE	Master Protein	Q6PEW0	PRSS54	Inactive serine protease 54 [OS=Homo sapiens]	9	1	1	1	395	43.8	6.7	3.15	1	0	High
FALSE	Master Protein	Q02790	FKBP4	Peptidyl-prolyl cis-trans isomerase FKBP4 [OS=Homo sapiens]	9	4	4	4	459	51.8	5.43	10.86	4	7	High
FALSE	Master Protein	Q9Y4P1-1	ATG4B	Cysteine protease ATG4B [OS=Homo sapiens]	9	1	1	1	393	44.3	5.07	3.21	1	3	High
FALSE	Master Protein	Q9ULV4	CORO1C	coronin-1C [OS=Homo sapiens]	9	3	4	3	474	53.2	7.08	7.38	3	0	High
FALSE	Master Protein	O75323-1	NIPSNAP2	Protein NipSnap homolog 2 [OS=Homo sapiens]	9	3	3	3	286	33.7	9.36	7.67	3	2	High
FALSE	Master Protein	P52951	GBX2	Homeobox protein GBX-2 [OS=Homo sapiens]	9	1	4	1	348	37.3	8.38	3.25	1	3	High
FALSE	Master Protein	P22626	HNRNPA2B1	heterogeneous nuclear ribonucleoproteins A2/B1 [OS=Homo sapiens]	9	3	3	3	353	37.4	8.95	6.78	3	5	High
FALSE	Master Protein	P14061	HSD17B1	Estradiol 17-beta-dehydrogenase 1 [OS=Homo sapiens]	9	1	1	1	328	34.9	5.69	3.31	1	6	High
FALSE	Master Protein	Q3ZCM7	TUBB8	tubulin beta-8 chain [OS=Homo sapiens]	9	3	4	1	444	49.7	4.89	12.87	3	40	High
FALSE	Master Protein	P13646	KRT13	Keratin, type I cytoskeletal 13 [OS=Homo sapiens]	9	4	4	1	458	49.6	4.96	12.42	4	5	High
FALSE	Master Protein	P05783	KRT18	Keratin, type I cytoskeletal 18 [OS=Homo sapiens]	9	4	4	3	430	48	5.45	10.37	4	5	High
FALSE	Master Protein	Q13875-1	MOBP	myelin-associated oligodendrocyte basic protein [OS=Homo sapiens]	9	1	2	1	183	20.9	11.34	2.53	1	1	High
FALSE	Master Protein	P16615	ATP2A2	Sarcoplasmic/endoplasmic reticulum calcium ATPase 2 [OS=Homo sapiens]	9	8	8	8	1042	114.7	5.34	21.45	8	24	High
FALSE	Master Protein	Q14982	OPCML	Opioid-binding protein/cell adhesion molecule [OS=Homo sapiens]	9	1	2	1	345	38	6.87	3.42	1	1	High
FALSE	Master Protein	Q6UXH0	ANGPTL8	Angiopoietin-like protein 8 [OS=Homo sapiens]	9	1	1	1	198	22.1	7.65	2.55	1	4	High
FALSE	Master Protein	A0MZ66	SHTN1	Shootin-1 [OS=Homo sapiens]	9	3	3	2	631	71.6	5.33	7.75	3	1	High
FALSE	Master Protein	P54136-1	RARS1	arginine--tRNA ligase, cytoplasmic [OS=Homo sapiens]	9	5	5	5	660	75.3	6.68	15.06	5	4	High
FALSE	Master Protein	Q9H3N8-1	HRH4	histamine H4 receptor [OS=Homo sapiens]	9	1	1	1	390	44.5	9.55	0	1	4	High
FALSE	Master Protein	P40937-1	RFC5	Replication factor C subunit 5 [OS=Homo sapiens]	9	2	2	2	340	38.5	7.2	6.32	2	31	High
FALSE	Master Protein	P98173-1	FAM3A	Protein FAM3A [OS=Homo sapiens]	9	1	2	1	230	25.1	8.68	3.26	1	0	High
FALSE	Master Protein	P62913	RPL11	60S ribosomal protein L11 [OS=Homo sapiens]	9	2	2	2	178	20.2	9.6	4.5	2	16	High
FALSE	Master Protein	P84098	RPL19	60S ribosomal protein L19 [OS=Homo sapiens]	9	1	1	1	196	23.5	11.47	5.24	1	16	High
FALSE	Master Protein	Q969Q0	RPL36AL	60S ribosomal protein L36a-like [OS=Homo sapiens]	9	1	1	1	106	12.5	10.65	2.26	1	15	High
FALSE	Master Protein	A6NI56-2	CCDC154	Isoform 2 of Coiled-coil domain-containing protein 154 [OS=Homo sapiens]	9	3	4	3	667	75.4	8.24	8.66	3	0	High
FALSE	Master Protein	P08195	SLC3A2	4F2 cell-surface antigen heavy chain [OS=Homo sapiens]	9	3	3	3	630	68	5.01	8.16	3	11	High
FALSE	Master Protein	P37837	TALDO1	Transaldolase [OS=Homo sapiens]	9	3	3	3	337	37.5	6.81	7.83	3	13	High
FALSE	Master Protein	Q15814	TBCC	Tubulin-specific chaperone C [OS=Homo sapiens]	9	1	1	1	346	39.2	5.71	4.2	1	1	High
FALSE	Master Protein	P17987	TCP1	T-complex protein 1 subunit alpha [OS=Homo sapiens]	9	5	5	5	556	60.3	6.11	13.97	5	8	High
FALSE	Master Protein	Q9Y277	VDAC3	Voltage-dependent anion-selective channel protein 3 [OS=Homo sapiens]	9	2	2	2	283	30.6	8.66	6.56	2	25	High
FALSE	Master Protein	Q6NSX1	CCDC70	Coiled-coil domain-containing protein 70 [OS=Homo sapiens]	9	1	1	1	233	28.7	5.83	2.73	1	0	High
FALSE	Master Protein	O14508	SOCS2	Suppressor of cytokine signaling 2 [OS=Homo sapiens]	9	1	1	1	198	22.2	8.69	2.52	1	13	High
FALSE	Master Protein	O95470	SGPL1	sphingosine-1-phosphate lyase 1 [OS=Homo sapiens]	9	4	5	4	568	63.5	9.16	10.47	4	8	High
FALSE	Master Protein	Q8WUH6	TMEM263	Transmembrane protein 263 [OS=Homo sapiens]	9	1	1	1	116	11.7	9.32	2.64	1	0	High
FALSE	Master Protein	Q5TBK1-1	CG018; N4BP2L1	NEDD4-binding protein 2-like 1 [OS=Homo sapiens]	9	1	3	1	243	29	10.07	3.12	1	0	High
FALSE	Master Protein	Q9Y4I5	TESMIN	Tesmin [OS=Homo sapiens]	9	2	4	2	508	55	5.71	6.4	2	0	High
FALSE	Master Protein	O43819	SCO2	Protein SCO2 homolog, mitochondrial [OS=Homo sapiens]	9	1	2	1	266	29.8	8.85	3.23	1	4	High
FALSE	Master Protein	Q9Y222-3	DMTF1	Isoform 3 of Cyclin-D-binding Myb-like transcription factor 1 [OS=Homo sapiens]	8	2	3	2	285	32.7	4.88	5.49	2	0	High
FALSE	Master Protein	P01624	IGKV3-15	Immunoglobulin kappa variable 3-15 [OS=Homo sapiens]	8	1	2	1	115	12.5	5.19	4.74	1	18	High
FALSE	Master Protein	Q14BN4-8	SLMAP	Isoform 8 of Sarcolemmal membrane-associated protein [OS=Homo sapiens]	8	2	2	2	271	31.4	5.54	4.33	2	0	High
FALSE	Master Protein	Q9Y3A3-2	MOB4	Isoform 2 of MOB-like protein phocein [OS=Homo sapiens]	8	1	2	1	193	22.3	6.14	3.29	1	0	High
FALSE	Master Protein	Q3SYC2-2	MOGAT2	Isoform 2 of 2-acylglycerol O-acyltransferase 2 [OS=Homo sapiens]	8	1	1	1	252	28.3	9.22	3.18	1	0	High
FALSE	Master Protein	A6NDL7	METTL21EP	Putative methyltransferase-like protein 21E pseudogene [OS=Homo sapiens]	8	1	1	1	271	31.2	6.11	3.1	1	0	High
FALSE	Master Protein	A2A288-4	ZC3H12D	Isoform 3 of Probable ribonuclease ZC3H12D [OS=Homo sapiens]	8	1	1	1	321	36.2	9.22	3.02	1	0	High
FALSE	Master Protein	Q96D42		Hepatitis A virus cellular receptor 1 [OS=Homo sapiens]	8	1	1	1	359	38.7	6.92	2.57	1	0	High
FALSE	Master Protein	B1AK76	SNURFL	Putative SNURF-like protein [OS=Homo sapiens]	8	1	1	1	121	14.2	8.62	2.02	1	0	High
FALSE	Master Protein	P52565-1	ARHGDIA; HEL-S-47e	rho GDP-dissociation inhibitor 1 [OS=Homo sapiens]	8	1	1	1	204	23.2	5.11	3.12	1	13	High
FALSE	Master Protein	A0A1B0GUV7	TEX48	Testis-expressed protein 48 [OS=Homo sapiens]	8	1	1	1	120	13.9	8.69	2.22	1	0	High
FALSE	Master Protein	P21583-1	KITLG	Kit ligand [OS=Homo sapiens]	8	1	2	1	273	30.9	6.14	3.09	1	17	High
FALSE	Master Protein	Q13126-1	MTAP	S-methyl-5'-thioadenosine phosphorylase [OS=Homo sapiens]	8	1	1	1	283	31.2	7.18	3.09	1	5	High
FALSE	Master Protein	O95168-1	NDUFB4	NADH dehydrogenase [ubiquinone] 1 beta subcomplex subunit 4 [OS=Homo sapiens]	8	1	1	1	129	15.2	9.85	2.15	1	18	High
FALSE	Master Protein	P23526-1	AHCY	Adenosylhomocysteinase [OS=Homo sapiens]	8	3	3	3	432	47.7	6.34	7.44	3	12	High
FALSE	Master Protein	P24666-1	ACP1	Low molecular weight phosphotyrosine protein phosphatase [OS=Homo sapiens]	8	1	1	1	158	18	6.74	2.47	1	6	High
FALSE	Master Protein	P42704	LRPPRC	Leucine-rich PPR motif-containing protein, mitochondrial [OS=Homo sapiens]	8	10	10	10	1394	157.8	6.13	26.22	10	4	High
FALSE	Master Protein	Q00534	CDK6	Cyclin-dependent kinase 6 [OS=Homo sapiens]	8	2	2	1	326	36.9	6.46	5.48	2	53	High
FALSE	Master Protein	O00422	SAP18	Histone deacetylase complex subunit SAP18 [OS=Homo sapiens]	8	1	1	1	153	17.6	9.35	3.47	1	6	High
FALSE	Master Protein	Q9BPX6-1	MICU1	Calcium uptake protein 1, mitochondrial [OS=Homo sapiens]	8	2	2	2	476	54.3	8.41	5.61	2	2	High
FALSE	Master Protein	O15173	PGRMC2	Membrane-associated progesterone receptor component 2 [OS=Homo sapiens]	8	1	4	1	223	23.8	4.88	3.09	1	6	High
FALSE	Master Protein	Q13536	MIR9-1HG	protein CROC-4 [OS=Homo sapiens]	8	1	1	1	156	17.2	6.89	2.16	1	0	High
FALSE	Master Protein	O00264	PGRMC1	Membrane-associated progesterone receptor component 1 [OS=Homo sapiens]	8	2	2	2	195	21.7	4.7	4.1	2	1	High
FALSE	Master Protein	P30040-1	ERP29; HEL-S-107	Endoplasmic reticulum resident protein 29 [OS=Homo sapiens]	8	2	2	2	261	29	7.31	4.66	2	1	High
FALSE	Master Protein	O43809	NUDT21	Cleavage and polyadenylation specificity factor subunit 5 [OS=Homo sapiens]	8	1	1	1	227	26.2	8.82	4.38	1	6	High
FALSE	Master Protein	Q8IXM6-1	NRM	Nurim [OS=Homo sapiens]	8	1	3	1	262	29.4	8.63	3.46	1	0	High
FALSE	Master Protein	Q13185	CBX3	chromobox protein homolog 3 [OS=Homo sapiens]	8	1	1	1	183	20.8	5.33	2.4	1	7	High
FALSE	Master Protein	Q96FA7	ZBED10P	ZBED6 C-terminal-like protein [OS=Homo sapiens]	8	1	1	1	236	26.3	7.46	3.06	1	0	High
FALSE	Master Protein	Q96CS2-1	HAUS1	HAUS augmin-like complex subunit 1 [OS=Homo sapiens]	8	1	1	1	278	31.8	5.53	3.38	1	7	High
FALSE	Master Protein	P12277	CKB	Creatine kinase B-type [OS=Homo sapiens]	8	2	2	2	381	42.6	5.59	5.74	2	4	High
FALSE	Master Protein	Q8NGE0	OR10AD1	Olfactory receptor 10AD1 [OS=Homo sapiens]	8	1	1	1	317	35.7	8.13	3.48	1	2	High
FALSE	Master Protein	Q8IV77-1	CNGA4	Cyclic nucleotide-gated cation channel alpha-4 [OS=Homo sapiens]	8	1	1	1	575	66	5.55	3.54	1	5	High
FALSE	Master Protein	Q6P4H8-1	ATPSCKMT	Protein FAM173B [OS=Homo sapiens]	8	1	1	1	233	26.1	8.87	2.65	1	0	High
FALSE	Master Protein	A1XBS5	CIBAR1	Protein FAM92A [OS=Homo sapiens]	8	1	1	1	289	33.4	6.21	2.62	1	1	High
FALSE	Master Protein	P14920	DAO	D-amino-acid oxidase [OS=Homo sapiens]	8	1	1	1	347	39.4	6.84	3.83	1	8	High
FALSE	Master Protein	Q08211	DHX9	Atp-dependent rna helicase a [OS=Homo sapiens]	8	11	11	11	1270	140.9	6.84	30.97	11	5	High
FALSE	Master Protein	P53805	RCAN1	Calcipressin-1 [OS=Homo sapiens]	8	1	1	1	252	28.1	5.21	3.73	1	5	High
FALSE	Master Protein	P62495	ETF1	Eukaryotic peptide chain release factor subunit 1 [OS=Homo sapiens]	8	3	3	3	437	49	5.71	8.88	3	6	High
FALSE	Master Protein	P49327	FASN	Fatty acid synthase [OS=Homo sapiens]	8	16	16	16	2511	273.3	6.44	49.3	16	24	High
FALSE	Master Protein	A0JLT2	MED19	Mediator of RNA polymerase II transcription subunit 19 [OS=Homo sapiens]	8	1	1	1	244	26.3	9.82	2.75	1	2	High
FALSE	Master Protein	P11487	FGF3	Fibroblast growth factor 3 [OS=Homo sapiens]	8	1	1	1	239	26.9	10.87	2.64	1	41	High
FALSE	Master Protein	Q92914	FGF11	fibroblast growth factor 11 [OS=Homo sapiens]	8	1	1	1	225	25	9.89	3.39	1	7	High
FALSE	Master Protein	P12956	XRCC6	X-ray repair cross-complementing protein 6 [OS=Homo sapiens]	8	4	4	4	609	69.8	6.64	11.25	4	8	High
FALSE	Master Protein	O43175	PHGDH	D-3-phosphoglycerate dehydrogenase [OS=Homo sapiens]	8	4	4	4	533	56.6	6.71	12.71	4	10	High
FALSE	Master Protein	P32455	GBP1	Guanylate-binding protein 1 [OS=Homo sapiens]	8	2	3	2	592	67.9	6.32	8.77	2	3	High
FALSE	Master Protein	P30101	PDIA3	Protein disulfide-isomerase A3 [OS=Homo sapiens]	8	3	3	3	505	56.7	6.35	7.57	3	10	High
FALSE	Master Protein	P08758	ANXA5	annexin A5 [OS=Homo sapiens]	8	3	3	3	320	35.9	5.05	7.45	3	4	High
FALSE	Master Protein	P14866	HNRNPL	Heterogeneous nuclear ribonucleoprotein L [OS=Homo sapiens]	8	3	3	3	589	64.1	8.22	7.23	3	3	High
FALSE	Master Protein	Q86YZ3	HRNR	Hornerin [OS=Homo sapiens]	8	6	6	6	2850	282.2	10.04	18.28	6	1	High
FALSE	Master Protein	P08865	RPSA	40S ribosomal protein SA [OS=Homo sapiens]	8	2	2	2	295	32.8	4.87	6.54	2	20	High
FALSE	Master Protein	P58340-1	MLF1	Myeloid leukemia factor 1 [OS=Homo sapiens]	8	1	1	1	268	30.6	9.45	2.83	1	1	High
FALSE	Master Protein	Q9UKR0-1	KLK12	Kallikrein-12 [OS=Homo sapiens]	8	1	1	1	248	26.7	7.61	2.57	1	1	High
FALSE	Master Protein	O95983-1	MBD3	methyl-CpG-binding domain protein 3 [OS=Homo sapiens]	8	1	1	1	291	32.8	5.34	2.75	1	7	High
FALSE	Master Protein	P17858-1	PFKL	ATP-dependent 6-phosphofructokinase, liver type [OS=Homo sapiens]	8	3	3	3	780	85	7.5	14.95	3	21	High
FALSE	Master Protein	P19338	NCL	Nucleolin [OS=Homo sapiens]	8	4	4	4	710	76.6	4.7	13.93	4	4	High
FALSE	Master Protein	P15531	NME1	Nucleoside diphosphate kinase A [OS=Homo sapiens]	8	1	1	1	152	17.1	6.19	3.13	1	9	High
FALSE	Master Protein	Q15233	NONO	Non-POU domain-containing octamer-binding protein [OS=Homo sapiens]	8	3	4	2	471	54.2	8.95	11	3	1	High
FALSE	Master Protein	P25929	NPY1R	Neuropeptide Y receptor type 1 [OS=Homo sapiens]	8	1	1	1	384	44.4	7.8	4.55	1	8	High
FALSE	Master Protein	P06576	ATP5F1B	ATP synthase subunit beta, mitochondrial [OS=Homo sapiens]	8	3	3	3	529	56.5	5.4	11.07	3	18	High
FALSE	Master Protein	Q9NYW5	TAS2R4	Taste receptor type 2 member 4 [OS=Homo sapiens]	8	1	1	1	299	33.8	9.82	3.79	1	4	High
FALSE	Master Protein	Q9Y3A5	SBDS	Ribosome maturation protein SBDS [OS=Homo sapiens]	8	1	1	1	250	28.7	8.75	2.86	1	1	High
FALSE	Master Protein	Q9P2J5	LARS1	Leucine--tRNA ligase, cytoplasmic [OS=Homo sapiens]	8	8	8	8	1176	134.4	7.3	23.57	8	3	High
FALSE	Master Protein	Q5VTL8	PRPF38B	Pre-mRNA-splicing factor 38B [OS=Homo sapiens]	8	2	2	2	546	64.4	10.54	5.92	2	1	High
FALSE	Master Protein	Q9NVI7	ATAD3A	ATPase family AAA domain-containing protein 3A [OS=Homo sapiens]	8	5	5	5	634	71.3	8.98	14.59	5	0	High
FALSE	Master Protein	Q15257-1	PTPA	Serine/threonine-protein phosphatase 2A activator [OS=Homo sapiens]	8	1	1	1	358	40.6	5.94	3.25	1	10	High
FALSE	Master Protein	Q8NEH6	MNS1	Meiosis-specific nuclear structural protein 1 [OS=Homo sapiens]	8	3	4	3	495	60.5	7.12	7.86	3	0	High
FALSE	Master Protein	Q9P258	RCC2	Protein RCC2 [OS=Homo sapiens]	8	4	4	4	522	56	8.78	9.76	4	6	High
FALSE	Master Protein	P11908	PRPS2	ribose-phosphate pyrophosphokinase 2 [OS=Homo sapiens]	8	2	2	1	318	34.7	6.61	6.93	2	6	High
FALSE	Master Protein	O60256-1	PRPSAP2	Phosphoribosyl pyrophosphate synthase-associated protein 2 [OS=Homo sapiens]	8	2	2	2	369	40.9	7.44	6.29	2	0	High
FALSE	Master Protein	P17980	PSMC3	26S proteasome regulatory subunit 6A [OS=Homo sapiens]	8	3	3	3	439	49.2	5.24	7.72	3	72	High
FALSE	Master Protein	P54886	ALDH18A1	delta-1-pyrroline-5-carboxylate synthase [OS=Homo sapiens]	8	4	4	4	795	87.2	7.12	10.26	4	4	High
FALSE	Master Protein	P18077	RPL35A	60S ribosomal protein L35a [OS=Homo sapiens]	8	1	1	1	110	12.5	11.06	2.49	1	16	High
FALSE	Master Protein	P80075	CCL8	C-C motif chemokine 8 [OS=Homo sapiens]	8	1	1	1	99	11.2	9.31	2.48	1	4	High
FALSE	Master Protein	Q9GZZ7	GFRA4	GDNF family receptor alpha-4 [OS=Homo sapiens]	8	1	2	1	299	31.6	10.36	2.86	1	3	High
FALSE	Master Protein	Q8TCT0	CERK	ceramide kinase [OS=Homo sapiens]	8	2	3	2	537	59.9	8.19	6.48	2	7	High
FALSE	Master Protein	P62318	SNRPD3	small nuclear ribonucleoprotein sm d3 [OS=Homo sapiens]	8	1	1	1	126	13.9	10.32	3.21	1	10	High
FALSE	Master Protein	P61764	STXBP1	Syntaxin-binding protein 1 [OS=Homo sapiens]	8	3	4	3	594	67.5	6.96	10.93	3	7	High
FALSE	Master Protein	Q15526	SURF1	Surfeit locus protein 1 [OS=Homo sapiens]	8	1	1	1	300	33.3	9.6	3.09	1	6	High
FALSE	Master Protein	Q13895	BYSL	Bystin [OS=Homo sapiens]	8	2	2	2	437	49.6	8.12	5.18	2	1	High
FALSE	Master Protein	Q99598	TSNAX	Translin-associated protein X [OS=Homo sapiens]	8	1	1	1	290	33.1	6.55	3.31	1	1	High
FALSE	Master Protein	P63279	UBE2I	SUMO-conjugating enzyme ubc9 [OS=Homo sapiens]	8	1	1	1	158	18	8.66	3.51	1	28	High
FALSE	Master Protein	P06133	UGT2B4	UDP-glucuronosyltransferase 2B4 [OS=Homo sapiens]	8	1	1	1	528	60.5	8.51	3.23	1	20	High
FALSE	Master Protein	Q96MZ0	GDAP1L1	Ganglioside-induced differentiation-associated protein 1-like 1 [OS=Homo sapiens]	8	1	1	1	367	41.9	6.6	3.3	1	0	High
FALSE	Master Protein	Q13155	AIMP2	aminoacyl tRNA synthase complex-interacting multifunctional protein 2 [OS=Homo sapiens]	8	1	1	1	320	35.3	8.22	4.16	1	5	High
FALSE	Master Protein	Q9H175	CSRNP2	Cysteine/serine-rich nuclear protein 2 [OS=Homo sapiens]	8	3	4	3	543	59.6	4.77	9.43	3	0	High
FALSE	Master Protein	Q9BSH5	HDHD3	Haloacid dehalogenase-like hydrolase domain-containing protein 3 [OS=Homo sapiens]	8	1	1	1	251	28	6.71	3.17	1	0	High
FALSE	Master Protein	Q8NA19-1	L3MBTL4	Lethal(3)malignant brain tumor-like protein 4 [OS=Homo sapiens]	8	2	3	2	623	71.1	7.43	6.68	2	0	High
FALSE	Master Protein	Q15006	EMC2	ER membrane protein complex subunit 2 [OS=Homo sapiens]	8	2	2	2	297	34.8	6.57	5.76	2	0	High
FALSE	Master Protein	Q92841-1	DDX17	Isoform 2 of Probable ATP-dependent RNA helicase DDX17 [OS=Homo sapiens]	7	4	5	2	650	72.3	8.59	13.3	4	0	High
FALSE	Master Protein	P52306-4	RAP1GDS1	Isoform 4 of Rap1 GTPase-GDP dissociation stimulator 1 [OS=Homo sapiens]	7	2	2	2	607	66.3	5.31	8.67	2	0	High
FALSE	Master Protein	Q8WWY3-2	PRPF31	Isoform 2 of U4/U6 small nuclear ribonucleoprotein Prp31 [OS=Homo sapiens]	7	2	2	2	364	40.8	5.08	5.41	2	0	High
FALSE	Master Protein	P32929-2	CTH	Isoform 2 of Cystathionine gamma-lyase [OS=Homo sapiens]	7	1	1	1	361	39.5	6.9	3.42	1	0	High
FALSE	Master Protein	Q6XYB7-2	LBX2	Isoform 2 of Transcription factor LBX2 [OS=Homo sapiens]	7	1	1	1	194	21.3	10.23	2.98	1	0	High
FALSE	Master Protein	Q96DD0-2	LRRC39	Isoform 2 of Leucine-rich repeat-containing protein 39 [OS=Homo sapiens]	7	1	2	1	339	39.4	6.55	2.95	1	0	High
FALSE	Master Protein	O95744	PMS2P2	Putative postmeiotic segregation increased 2-like protein 2 [OS=Homo sapiens]	7	1	1	1	297	32.6	9.42	2.76	1	0	High
FALSE	Master Protein	Q9H169-1	LOC101354100; LOC111155639; Stmn4; STMN4	Stathmin-4 [OS=Homo sapiens]	7	1	1	1	189	22.1	5.99	2.65	1	0	High
FALSE	Master Protein	Q13595-1	HSU53209; Tra2a; TRA2A	Transformer-2 protein homolog alpha [OS=Homo sapiens]	7	2	2	2	282	32.7	11.27	5.26	2	3	High
FALSE	Master Protein	Q5T7M9-1	DIPK1A; FAM69A	Protein FAM69A [OS=Homo sapiens]	7	2	2	2	428	49	7.17	5.07	2	0	High
FALSE	Master Protein	P60981-1	Dstn; DSTN; HEL32; LOC111141429; LOC112828084	Destrin [OS=Homo sapiens]	7	1	1	1	165	18.5	7.85	2.45	1	3	High
FALSE	Master Protein	P35226	BMI1	Polycomb complex protein BMI-1 [OS=Homo sapiens]	7	2	2	2	326	36.9	8.63	5.6	2	15	High
FALSE	Master Protein	Q9BWW7	SCRT1	Transcriptional repressor scratch 1 [OS=Homo sapiens]	7	1	1	1	348	35.5	9.47	2.56	1	0	High
FALSE	Master Protein	Q96CJ1-1	EAF2	ELL-associated factor 2 [OS=Homo sapiens]	7	1	1	1	260	28.8	5.17	3.09	1	3	High
FALSE	Master Protein	P11802	CDK4	Cyclin-dependent kinase 4 [OS=Homo sapiens]	7	2	2	1	303	33.7	7.01	6.15	2	73	High
FALSE	Master Protein	O60664-1	PLIN3	Perilipin-3 [OS=Homo sapiens]	7	1	2	1	434	47	5.44	3.34	1	6	High
FALSE	Master Protein	Q92688	ANP32B	Acidic leucine-rich nuclear phosphoprotein 32 family member B [OS=Homo sapiens]	7	1	1	1	251	28.8	4.06	2.95	1	0	High
FALSE	Master Protein	Q92747	ARPC1A	Actin-related protein 2/3 complex subunit 1A [OS=Homo sapiens]	7	2	2	2	370	41.5	8.18	5.6	2	15	High
FALSE	Master Protein	P50991	CCT4	T-complex protein 1 subunit delta [OS=Homo sapiens]	7	3	3	3	539	57.9	7.83	8.82	3	7	High
FALSE	Master Protein	Q9Y5R5	DMRT2	Doublesex- and mab-3-related transcription factor 2 [OS=Homo sapiens]	7	2	4	2	561	61.8	6.79	5.46	2	0	High
FALSE	Master Protein	Q07666	KHDRBS1	KH domain-containing, RNA-binding, signal transduction-associated protein 1 [OS=Homo sapiens]	7	3	3	3	443	48.2	8.66	9.51	3	2	High
FALSE	Master Protein	P57081-1	WDR4	tRNA (guanine-N(7)-)-methyltransferase non-catalytic subunit WDR4 [OS=Homo sapiens]	7	1	1	1	412	45.5	7.11	3.81	1	1	High
FALSE	Master Protein	Q7L5N1	COPS6	COP9 signalosome complex subunit 6 [OS=Homo sapiens]	7	1	1	1	327	36.1	5.73	3.02	1	6	High
FALSE	Master Protein	Q96FN5	KIF12	Kinesin-like protein KIF12 [OS=Homo sapiens]	7	2	2	2	646	70.6	8.85	5.7	2	2	High
FALSE	Master Protein	Q86VY9	TMEM200A	Transmembrane protein 200A [OS=Homo sapiens]	7	2	2	2	491	54.3	9.17	5.56	2	0	High
FALSE	Master Protein	Q8NAX2	KDF1	Keratinocyte differentiation factor 1 [OS=Homo sapiens]	7	1	1	1	398	43.6	6.54	2.85	1	0	High
FALSE	Master Protein	P53618	COPB1	Coatomer subunit beta [OS=Homo sapiens]	7	4	4	4	953	107.1	6.05	14.51	4	3	High
FALSE	Master Protein	P00450	CP	Ceruloplasmin [OS=Homo sapiens]	7	6	6	6	1065	122.1	5.72	18.46	6	10	High
FALSE	Master Protein	P09874	PARP1	Poly [ADP-ribose] polymerase 1 [OS=Homo sapiens]	7	6	6	6	1014	113	8.88	16.32	6	28	High
FALSE	Master Protein	P67870	CSNK2B	Casein kinase II subunit beta [OS=Homo sapiens]	7	1	1	1	215	24.9	5.55	3.46	1	29	High
FALSE	Master Protein	Q8IWD4-1	CCDC117; FLJ33814	Coiled-coil domain-containing protein 117 [OS=Homo sapiens]	7	1	1	1	279	30.5	5.07	3.16	1	0	High
FALSE	Master Protein	Q7Z7J5	DPPA2	Developmental pluripotency-associated protein 2 [OS=Homo sapiens]	7	1	1	1	298	33.8	9.2	3	1	0	High
FALSE	Master Protein	Q04828	AKR1C1	aldo-keto reductase family 1 member C1 [OS=Homo sapiens]	7	1	1	1	323	36.8	7.88	3.03	1	12	High
FALSE	Master Protein	Q6ISU1-1	PTCRA	Pre T-cell antigen receptor alpha [OS=Homo sapiens]	7	1	1	1	281	29.2	7.03	3.13	1	7	High
FALSE	Master Protein	Q9UBM7	DHCR7	7-dehydrocholesterol reductase [OS=Homo sapiens]	7	2	2	2	475	54.5	8.7	5.58	2	10	High
FALSE	Master Protein	O60479	DLX3	Homeobox protein DLX-3 [OS=Homo sapiens]	7	1	1	1	287	31.7	8.92	3.34	1	0	High
FALSE	Master Protein	P49184	DNASE1L1	Deoxyribonuclease-1-like 1 [OS=Homo sapiens]	7	1	1	1	302	33.9	5.74	2.8	1	1	High
FALSE	Master Protein	Q6P6B1-1	ERICH5	Glutamate-rich protein 5 [OS=Homo sapiens]	7	1	2	1	374	39.9	4.49	2.82	1	0	High
FALSE	Master Protein	Q13740-1	ALCAM	CD166 antigen [OS=Homo sapiens]	7	2	2	2	583	65.1	6.25	7.43	2	2	High
FALSE	Master Protein	Q8NGG6	OR8B12	olfactory receptor 8B12 [OS=Homo sapiens]	7	1	1	1	310	34.3	8.18	3.69	1	2	High
FALSE	Master Protein	P09972	ALDOC	Fructose-bisphosphate aldolase C [OS=Homo sapiens]	7	1	1	1	364	39.4	6.87	4.28	1	12	High
FALSE	Master Protein	Q9UL40-1	ZNF346	Zinc finger protein 346 [OS=Homo sapiens]	7	1	1	1	294	32.9	9.09	3	1	0	High
FALSE	Master Protein	Q8IV50	LYSMD2	LysM and putative peptidoglycan-binding domain-containing protein 2 [OS=Homo sapiens]	7	1	1	1	215	23.4	5.35	2.82	1	0	High
FALSE	Master Protein	Q9UIW0	VAX2	Ventral anterior homeobox 2 [OS=Homo sapiens]	7	1	1	1	290	30.9	9.47	2.96	1	2	High
FALSE	Master Protein	P22102-1	GART	trifunctional purine biosynthetic protein adenosine-3 [OS=Homo sapiens]	7	6	6	6	1010	107.7	6.7	15.42	6	8	High
FALSE	Master Protein	P58173	OR2B6	Olfactory receptor 2B6 [OS=Homo sapiens]	7	1	1	1	313	35.4	8.31	3.05	1	4	High
FALSE	Master Protein	Q7KZF4	SND1	staphylococcal nuclease domain-containing protein 1 [OS=Homo sapiens]	7	6	6	6	910	101.9	7.17	15.56	6	3	High
FALSE	Master Protein	P36959	GMPR	GMP reductase 1 [OS=Homo sapiens]	7	1	1	1	345	37.4	7.06	3.03	1	4	High
FALSE	Master Protein	P06744	GPI	glucose-6-phosphate isomerase [OS=Homo sapiens]	7	2	2	2	558	63.1	8.32	5.62	2	17	High
FALSE	Master Protein	P36969	GPX4	Phospholipid hydroperoxide glutathione peroxidase, mitochondrial [OS=Homo sapiens]	7	1	1	1	197	22.2	8.37	4	1	12	High
FALSE	Master Protein	Q6NUK1	SLC25A24	Calcium-binding mitochondrial carrier protein SCaMC-1 [OS=Homo sapiens]	7	2	3	2	477	53.3	6.33	4.81	2	0	High
FALSE	Master Protein	Q13547	HDAC1	histone deacetylase 1 [OS=Homo sapiens]	7	3	3	3	482	55.1	5.48	8.73	3	68	High
FALSE	Master Protein	P20073-1	ANXA7	Annexin A7 [OS=Homo sapiens]	7	3	3	3	488	52.7	5.68	7.6	3	1	High
FALSE	Master Protein	Q9BZ81	MAGEB5	melanoma-associated antigen B5 [OS=Homo sapiens]	7	1	1	1	275	31.9	7.65	2.56	1	0	High
FALSE	Master Protein	P60228	EIF3E	Eukaryotic translation initiation factor 3 subunit E [OS=Homo sapiens]	7	2	2	2	445	52.2	6.04	6.45	2	9	High
FALSE	Master Protein	Q8IXF9	AQP12A	Aquaporin-12A [OS=Homo sapiens]	7	1	1	1	295	31.5	8.21	3.42	1	1	High
FALSE	Master Protein	Q8WW36	ZCCHC13	Zinc finger CCHC domain-containing protein 13 [OS=Homo sapiens]	7	1	1	1	166	18	9.01	2.32	1	0	High
FALSE	Master Protein	Q8NGB9	OR4F6	olfactory receptor 4F6 [OS=Homo sapiens]	7	1	1	1	312	35.3	8.59	3.15	1	2	High
FALSE	Master Protein	Q8NGR2	OR1L6	Olfactory receptor 1L6 [OS=Homo sapiens]	7	1	1	1	347	39.5	9.52	3.32	1	2	High
FALSE	Master Protein	P05162	LGALS2	Galectin-2 [OS=Homo sapiens]	7	1	1	1	132	14.6	6.38	2.06	1	0	High
FALSE	Master Protein	Q13510	ASAH1	Acid ceramidase [OS=Homo sapiens]	7	2	2	2	395	44.6	7.62	5.07	2	13	High
FALSE	Master Protein	Q99447-1	PCYT2	ethanolamine-phosphate cytidylyltransferase [OS=Homo sapiens]	7	1	1	1	389	43.8	6.92	3.04	1	7	High
FALSE	Master Protein	Q9P2T1-1	GMPR2	GMP reductase 2 [OS=Homo sapiens]	7	2	2	2	348	37.9	7.23	6.61	2	4	High
FALSE	Master Protein	Q9P035	HACD3	Very-long-chain (3R)-3-hydroxyacyl-CoA dehydratase 3 [OS=Homo sapiens]	7	2	2	2	362	43.1	8.94	5.73	2	5	High
FALSE	Master Protein	Q9ULC3	RAB23	Ras-related protein Rab-23 [OS=Homo sapiens]	7	1	1	1	237	26.6	6.6	2.79	1	3	High
FALSE	Master Protein	Q9NRG0	CHRAC1	Chromatin accessibility complex protein 1 [OS=Homo sapiens]	7	1	1	1	131	14.7	5.1	2.03	1	1	High
FALSE	Master Protein	Q9UBV8	PEF1	Peflin [OS=Homo sapiens]	7	2	2	2	284	30.4	6.54	4.46	2	0	High
FALSE	Master Protein	Q8NCD3-1	HJURP	Holliday junction recognition protein [OS=Homo sapiens]	7	2	2	2	748	83.5	9.31	5.61	2	1	High
FALSE	Master Protein	Q96GY3	LIN37	Protein lin-37 homolog [OS=Homo sapiens]	7	1	3	1	246	28.4	8.7	5.48	1	9	High
FALSE	Master Protein	Q8NI60-1	COQ8A	Atypical kinase COQ8A, mitochondrial [OS=Homo sapiens]	7	2	2	2	647	71.9	6.99	6.41	2	0	High
FALSE	Master Protein	Q5T160	RARS2	probable arginine--tRNA ligase, mitochondrial [OS=Homo sapiens]	7	2	4	2	578	65.5	8.21	7.24	2	2	High
FALSE	Master Protein	Q9UMR3	TBX20	T-box transcription factor TBX20 [OS=Homo sapiens]	7	1	1	1	447	49.2	7.71	3.74	1	2	High
FALSE	Master Protein	O43242	PSMD3	26S proteasome non-ATPase regulatory subunit 3 [OS=Homo sapiens]	7	3	3	3	534	60.9	8.44	9.66	3	72	High
FALSE	Master Protein	Q9NQR9	G6PC2	Glucose-6-phosphatase 2 [OS=Homo sapiens]	7	1	2	1	355	40.6	8.32	4.5	1	15	High
FALSE	Master Protein	Q12851	MAP4K2	Mitogen-activated protein kinase kinase kinase kinase 2 [OS=Homo sapiens]	7	3	5	3	820	91.5	6.34	9.17	3	8	High
FALSE	Master Protein	P61353	RPL27	60S ribosomal protein L27 [OS=Homo sapiens]	7	1	1	1	136	15.8	10.56	2.38	1	17	High
FALSE	Master Protein	P62888	RPL30	60S ribosomal protein L30 [OS=Homo sapiens]	7	1	1	1	115	12.8	9.63	2.12	1	16	High
FALSE	Master Protein	P62899	RPL31	60S ribosomal protein L31 [OS=Homo sapiens]	7	1	1	1	125	14.5	10.54	2.05	1	16	High
FALSE	Master Protein	P08708	RPS17	40S ribosomal protein S17 [OS=Homo sapiens]	7	1	1	1	135	15.5	9.85	2.78	1	20	High
FALSE	Master Protein	Q9H2A3	NEUROG2	Neurogenin-2 [OS=Homo sapiens]	7	1	1	1	272	28.6	7.75	2.55	1	2	High
FALSE	Master Protein	Q9H477	RBKS	ribokinase [OS=Homo sapiens]	7	1	2	1	322	34.1	5.05	3.25	1	3	High
FALSE	Master Protein	P22695	UQCRC2	Cytochrome b-c1 complex subunit 2, mitochondrial [OS=Homo sapiens]	7	3	3	3	453	48.4	8.63	8.29	3	17	High
FALSE	Master Protein	O14980	XPO1	Exportin-1 [OS=Homo sapiens]	7	7	7	7	1071	123.3	6.06	19.94	7	22	High
FALSE	Master Protein	P35659-1	DEK	Protein DEK [OS=Homo sapiens]	7	2	2	2	375	42.6	8.56	5.08	2	4	High
FALSE	Master Protein	Q8TBM8	DNAJB14	dnaJ homolog subfamily B member 14 [OS=Homo sapiens]	7	1	2	1	379	42.5	8.59	2.75	1	0	High
FALSE	Master Protein	Q9BZQ6	EDEM3	ER degradation-enhancing alpha-mannosidase-like protein 3 [OS=Homo sapiens]	7	3	4	3	932	104.6	4.93	8.1	3	2	High
FALSE	Master Protein	Q9NRG9-1	AAAS	Aladin [OS=Homo sapiens]	7	2	2	2	546	59.5	7.5	6.16	2	30	High
FALSE	Master Protein	Q32NC0	C18orf21	UPF0711 protein C18orf21 [OS=Homo sapiens]	7	1	1	1	220	24.8	10.26	3.13	1	0	High
FALSE	Master Protein	Q02978	SLC25A11	Mitochondrial 2-oxoglutarate/malate carrier protein [OS=Homo sapiens]	7	2	2	2	314	34	9.91	5.36	2	2	High
FALSE	Master Protein	Q03252	LMNB2	Lamin-B2 [OS=Homo sapiens]	7	3	3	3	620	69.9	5.59	9.05	3	7	High
FALSE	Master Protein	O14893	GEMIN2	Gem-associated protein 2 [OS=Homo sapiens]	7	1	3	1	280	31.6	5.58	3.08	1	2	High
FALSE	Master Protein	P53597	SUCLG1	Succinate--CoA ligase [ADP/GDP-forming] subunit alpha, mitochondrial [OS=Homo sapiens]	7	1	1	1	346	36.2	8.79	2.62	1	7	High
FALSE	Master Protein	Q96H12	MSANTD3	Myb/SANT-like DNA-binding domain-containing protein 3 [OS=Homo sapiens]	7	1	1	1	275	32.3	8.37	2.5	1	0	High
FALSE	Master Protein	Q96GE6	CALML4	calmodulin-like protein 4 [OS=Homo sapiens]	7	1	1	1	196	21.9	7.53	2.73	1	47	High
FALSE	Master Protein	Q96HH4	TMEM169	Transmembrane protein 169 [OS=Homo sapiens]	7	1	1	1	297	33.6	4.86	2.51	1	0	High
FALSE	Master Protein	B2RD01	CENPBD1P	CENPB DNA-binding domain-containing protein 1 [OS=Homo sapiens]	7	1	1	1	187	21	7.03	2.53	1	0	High
FALSE	Master Protein	Q9H9B4	SFXN1	Sideroflexin-1 [OS=Homo sapiens]	7	2	2	2	322	35.6	9.07	5.42	2	0	High
FALSE	Master Protein	O75071	EFCAB14	EF-hand calcium-binding domain-containing protein 14 [OS=Homo sapiens]	7	1	1	1	495	55	6.32	0	1	0	High
FALSE	Master Protein	Q8WXA3-3	RUFY2	Isoform 3 of RUN and FYVE domain-containing protein 2 [OS=Homo sapiens]	6	2	2	2	641	74	6	6.67	2	0	High
FALSE	Master Protein	Q6WKZ4-3	RAB11FIP1	Isoform 2 of Rab11 family-interacting protein 1 [OS=Homo sapiens]	6	2	2	2	649	70.9	9.31	5.65	2	0	High
FALSE	Master Protein	P27816-3	MAP4	Isoform 3 of Microtubule-associated protein 4 [OS=Homo sapiens]	6	2	2	2	539	58.5	6.04	5.42	2	0	High
FALSE	Master Protein	Q9HCS2		Cytochrome P450 4F12 [OS=Homo sapiens]	6	2	3	1	524	60.2	7.39	4.8	2	0	High
FALSE	Master Protein	Q9H0P0-1	NT5C3A	Isoform 1 of Cytosolic 5'-nucleotidase 3A [OS=Homo sapiens]	6	1	1	1	297	33.9	5.86	3.17	1	0	High
FALSE	Master Protein	P59046-5	NLRP12	Isoform 5 of NACHT, LRR and PYD domains-containing protein 12 [OS=Homo sapiens]	6	1	1	1	287	31.7	8.44	3.12	1	0	High
FALSE	Master Protein	O60936-3	NOL3	Isoform 3 of Nucleolar protein 3 [OS=Homo sapiens]	6	1	1	1	270	29.3	4.3	3	1	0	High
FALSE	Master Protein	Q8NH81	OR10G6	Olfactory receptor 10G6 [OS=Homo sapiens]	6	1	1	1	332	36.8	7.58	3	1	1	High
FALSE	Master Protein	Q6P6C2-1	ALKBH5	Isoform 1 of RNA demethylase ALKBH5 [OS=Homo sapiens]	6	1	1	1	467	52.2	8.51	2.83	1	0	High
FALSE	Master Protein	Q5TI25	NBPF14	Neuroblastoma breakpoint family member 14 [OS=Homo sapiens]	6	1	1	1	921	105.8	4.58	2.62	1	0	High
FALSE	Master Protein	Q8TCT9-5	HM13	Isoform 5 of Minor histocompatibility antigen H13 [OS=Homo sapiens]	6	1	1	1	335	36.8	6.68	2.54	1	0	High
FALSE	Master Protein	Q8NHP1		Aflatoxin B1 aldehyde reductase member 4 [OS=Homo sapiens]	6	1	1	1	331	36.9	6.76	2.54	1	0	High
FALSE	Master Protein	Q9UI36-1		Dachshund homolog 1 [OS=Homo sapiens]	6	2	2	2	760	78.6	8.51	2.51	2	0	High
FALSE	Master Protein	Q8N9I9-2	DTX3	Isoform 2 of Probable E3 ubiquitin-protein ligase DTX3 [OS=Homo sapiens]	6	1	1	1	350	38.1	8.73	2.5	1	0	High
FALSE	Master Protein	Q96JY6-2	PDLIM2	Isoform 2 of PDZ and LIM domain protein 2 [OS=Homo sapiens]	6	1	1	1	224	23.1	11.17	2.34	1	0	High
FALSE	Master Protein	P61224-1	LOC101348129; LOC101875865; LOC103250369; LOC111532119; LOC114113232; Rap1b; RAP1B	Ras-related protein Rap-1b [OS=Homo sapiens]	6	1	1	1	184	20.8	5.78	2.26	1	74	High
FALSE	Master Protein	P31689-1	Dnaja1; DNAJA1; LOC109263810; LOC111146318; LOC112645844; LOC112809310	DnaJ homolog subfamily A member 1 [OS=Homo sapiens]	6	2	2	2	397	44.8	7.08	5.73	2	6	High
FALSE	Master Protein	Q92784-1	Dpf3; DPF3	Zinc finger protein DPF3 [OS=Homo sapiens]	6	1	1	1	378	43.1	6.42	2.71	1	4	High
FALSE	Master Protein	P30626-1	SRI	Sorcin [OS=Homo sapiens]	6	1	1	1	198	21.7	5.59	2.29	1	5	High
FALSE	Master Protein	Q9NZ01-1	LOC111162454; TECR	Very-long-chain enoyl-CoA reductase [OS=Homo sapiens]	6	2	2	2	308	36	9.45	5.13	2	6	High
FALSE	Master Protein	Q07866-1	KLC1	Kinesin light chain 1 [OS=Homo sapiens]	6	2	2	2	573	65.3	6.2	5.14	2	15	High
FALSE	Master Protein	O60282-1	KIF5C	kinesin heavy chain isoform 5C [OS=Homo sapiens]	6	3	3	3	957	109.4	6.19	9.08	3	13	High
FALSE	Master Protein	P55060-1	CSE1L	Exportin-2 [OS=Homo sapiens]	6	6	6	6	971	110.3	5.77	17.9	6	2	High
FALSE	Master Protein	P04899-1	GNAI2	guanine nucleotide-binding protein G(i) subunit alpha-2 [OS=Homo sapiens]	6	2	2	1	355	40.4	5.54	5.56	2	62	High
FALSE	Master Protein	P14316-1	IRF2	Interferon regulatory factor 2 [OS=Homo sapiens]	6	1	1	1	349	39.3	7.52	3.36	1	6	High
FALSE	Master Protein	Q15084-1	PDIA6	Protein disulfide-isomerase A6 [OS=Homo sapiens]	6	1	1	1	440	48.1	5.08	3.27	1	6	High
FALSE	Master Protein	Q9UJS0	SLC25A13	Calcium-binding mitochondrial carrier protein Aralar2 [OS=Homo sapiens]	6	2	2	2	675	74.1	8.62	7.65	2	3	High
FALSE	Master Protein	Q99807-1	COQ7	5-demethoxyubiquinone hydroxylase, mitochondrial [OS=Homo sapiens]	6	1	1	1	217	24.3	8.59	2.59	1	4	High
FALSE	Master Protein	P51114-1	FXR1	Fragile X mental retardation syndrome-related protein 1 [OS=Homo sapiens]	6	2	3	2	621	69.7	6.15	5.64	2	2	High
FALSE	Master Protein	Q99536	VAT1	Synaptic vesicle membrane protein VAT-1 homolog [OS=Homo sapiens]	6	2	2	2	393	41.9	6.29	4.05	2	1	High
FALSE	Master Protein	Q9BT09	CNPY3	Protein canopy homolog 3 [OS=Homo sapiens]	6	1	1	1	278	30.7	5.49	2.52	1	1	High
FALSE	Master Protein	Q9Y266	NUDC	nuclear migration protein nudC [OS=Homo sapiens]	6	2	2	2	331	38.2	5.38	4.88	2	8	High
FALSE	Master Protein	Q96T60	PNKP	Bifunctional polynucleotide phosphatase/kinase [OS=Homo sapiens]	6	1	1	1	521	57	8.46	3.03	1	3	High
FALSE	Master Protein	Q8N323-1	NXPE1	NXPE family member 1 [OS=Homo sapiens]	6	1	2	1	547	63.1	8.56	3.13	1	0	High
FALSE	Master Protein	Q96L50	LRR1	Leucine-rich repeat protein 1 [OS=Homo sapiens]	6	1	1	1	414	46.7	9.09	3.28	1	2	High
FALSE	Master Protein	Q8N9L9	ACOT4	Acyl-coenzyme A thioesterase 4 [OS=Homo sapiens]	6	1	1	1	421	46.3	8.07	2.74	1	6	High
FALSE	Master Protein	Q8TDG2	ACTRT1	actin-related protein T1 [OS=Homo sapiens]	6	1	2	1	376	41.7	6.79	2.73	1	0	High
FALSE	Master Protein	Q6KB66	KRT80	Keratin, type II cytoskeletal 80 [OS=Homo sapiens]	6	1	1	1	452	50.5	5.67	3.06	1	2	High
FALSE	Master Protein	P49588	AARS1	Alanine--tRNA ligase, cytoplasmic [OS=Homo sapiens]	6	4	4	4	968	106.7	5.53	9.78	4	3	High
FALSE	Master Protein	P26196	DDX6	Probable ATP-dependent RNA helicase DDX6 [OS=Homo sapiens]	6	2	2	2	483	54.4	8.66	4.84	2	2	High
FALSE	Master Protein	Q8IYX0	ZNF679	zinc finger protein 679 [OS=Homo sapiens]	6	1	2	1	411	47.1	8.91	3.77	1	2	High
FALSE	Master Protein	Q15717	ELAVL1	ELAV-like protein 1 [OS=Homo sapiens]	6	2	2	2	326	36.1	9.17	5.5	2	12	High
FALSE	Master Protein	Q96MW7	TIGD1	Tigger transposable element-derived protein 1 [OS=Homo sapiens]	6	2	2	2	591	67.3	8.46	4.99	2	0	High
FALSE	Master Protein	P07814	EPRS1	Bifunctional glutamate/proline--tRNA ligase [OS=Homo sapiens]	6	8	8	8	1512	170.5	7.33	21.96	8	10	High
FALSE	Master Protein	Q8IXT1	DDIAS	DNA damage-induced apoptosis suppressor protein [OS=Homo sapiens]	6	2	2	2	998	111.5	7.18	5.83	2	0	High
FALSE	Master Protein	Q5SQH8-1	C6H6orf136; C6orf136	Uncharacterized protein C6orf136 [OS=Homo sapiens]	6	1	1	1	315	35.8	8.78	3.07	1	0	High
FALSE	Master Protein	P08620	FGF4	Fibroblast growth factor 4 [OS=Homo sapiens]	6	1	1	1	206	22	9.7	2.57	1	58	High
FALSE	Master Protein	Q13642	FHL1	Four and a half LIM domains protein 1 [OS=Homo sapiens]	6	1	1	1	323	36.2	8.97	3.17	1	2	High
FALSE	Master Protein	Q5T2R2-1	PDSS1	Decaprenyl-diphosphate synthase subunit 1 [OS=Homo sapiens]	6	1	1	1	415	46.2	9	3.43	1	2	High
FALSE	Master Protein	P35637-1	FUS	RNA-binding protein FUS [OS=Homo sapiens]	6	2	2	1	526	53.4	9.36	6.73	2	8	High
FALSE	Master Protein	Q92519	TRIB2	Tribbles homolog 2 [OS=Homo sapiens]	6	1	1	1	343	38.8	6.15	2.55	1	0	High
FALSE	Master Protein	Q9Y6E2	BZW2	Basic leucine zipper and W2 domain-containing protein 2 [OS=Homo sapiens]	6	3	3	2	419	48.1	6.68	7.41	3	0	High
FALSE	Master Protein	Q96EU7	C1GALT1C1	C1GALT1-specific chaperone 1 [OS=Homo sapiens]	6	1	1	1	318	36.4	6.84	3.55	1	5	High
FALSE	Master Protein	P21266	GSTM3	glutathione S-transferase Mu 3 [OS=Homo sapiens]	6	1	1	1	225	26.5	5.54	3.26	1	17	High
FALSE	Master Protein	P09110-1	ACAA1	3-ketoacyl-CoA thiolase, peroxisomal [OS=Homo sapiens]	6	1	3	1	424	44.3	8.44	3	1	19	High
FALSE	Master Protein	P55084	HADHB	Trifunctional enzyme subunit beta, mitochondrial [OS=Homo sapiens]	6	3	3	3	474	51.3	9.41	7.88	3	16	High
FALSE	Master Protein	A6NKD9	CCDC85C	Coiled-coil domain-containing protein 85C [OS=Homo sapiens]	6	1	1	1	419	45.2	6.96	3.89	1	0	High
FALSE	Master Protein	P31943	HNRNPH1	Heterogeneous nuclear ribonucleoprotein H [OS=Homo sapiens]	6	2	3	2	449	49.2	6.3	10.11	2	6	High
FALSE	Master Protein	P31942	HNRNPH3	Heterogeneous nuclear ribonucleoprotein H3 [OS=Homo sapiens]	6	2	2	2	346	36.9	6.87	5.62	2	0	High
FALSE	Master Protein	P00492	HPRT1	Hypoxanthine-guanine phosphoribosyltransferase [OS=Homo sapiens]	6	1	1	1	218	24.6	6.68	2.1	1	8	High
FALSE	Master Protein	P11021	HSPA5	78 kDa glucose-regulated protein [OS=Homo sapiens]	6	3	3	2	654	72.3	5.16	8.06	3	22	High
FALSE	Master Protein	P78318	IGBP1	Immunoglobulin-binding protein 1 [OS=Homo sapiens]	6	2	2	2	339	39.2	5.38	5.22	2	3	High
FALSE	Master Protein	P62330	ARF6	ADP-ribosylation factor 6 [OS=Homo sapiens]	6	1	1	1	175	20.1	8.95	2.53	1	17	High
FALSE	Master Protein	Q14807	KIF22	Kinesin-like protein KIF22 [OS=Homo sapiens]	6	2	2	2	665	73.2	9.45	6.53	2	5	High
FALSE	Master Protein	A6PVI3	NCBP2L	Nuclear cap-binding protein subunit 2-like [OS=Homo sapiens]	6	1	1	1	153	17.7	7.28	2.24	1	3	High
FALSE	Master Protein	P00338-1	HEL-S-133P; LDHA	L-lactate dehydrogenase A chain [OS=Homo sapiens]	6	2	2	2	332	36.7	8.27	6.25	2	23	High
FALSE	Master Protein	O15198-1	SMAD9	mothers against decapentaplegic homolog 9 [OS=Homo sapiens]	6	1	2	1	467	52.5	7.77	3.36	1	11	High
FALSE	Master Protein	Q9ULV0	MYO5B	unconventional myosin-Vb [OS=Homo sapiens]	6	9	12	8	1848	213.5	7.2	25.34	9	3	High
FALSE	Master Protein	Q16795	NDUFA9	NADH dehydrogenase [ubiquinone] 1 alpha subcomplex subunit 9, mitochondrial [OS=Homo sapiens]	6	2	2	2	377	42.5	9.8	4.95	2	19	High
FALSE	Master Protein	Q9NYW2	TAS2R8	Taste receptor type 2 member 8 [OS=Homo sapiens]	6	1	1	1	309	35.9	9.61	2.57	1	4	High
FALSE	Master Protein	Q15365	PCBP1	Poly(RC)-binding protein 1 [OS=Homo sapiens]	6	2	2	2	356	37.5	7.09	5.1	2	5	High
FALSE	Master Protein	Q9Y3D3	MRPS16	28S ribosomal protein S16, mitochondrial [OS=Homo sapiens]	6	1	1	1	137	15.3	9.5	2.39	1	4	High
FALSE	Master Protein	Q96FB5	METTL25B	Protein RRNAD1 [OS=Homo sapiens]	6	1	1	1	475	52.9	7.97	3	1	0	High
FALSE	Master Protein	Q9UJW0-1	DCTN4	Dynactin subunit 4 [OS=Homo sapiens]	6	2	2	2	460	52.3	7.34	5.12	2	9	High
FALSE	Master Protein	Q9BSH4	TACO1	Translational activator of cytochrome c oxidase 1 [OS=Homo sapiens]	6	1	1	1	297	32.5	8.13	3.96	1	4	High
FALSE	Master Protein	Q9NZ09-1	UBAP1	Ubiquitin-associated protein 1 [OS=Homo sapiens]	6	1	1	1	502	55	5.11	3.24	1	5	High
FALSE	Master Protein	Q9UHH9	IP6K2	Inositol hexakisphosphate kinase 2 [OS=Homo sapiens]	6	2	2	2	426	49.2	6.83	5.78	2	3	High
FALSE	Master Protein	P08237	PFKM	ATP-dependent 6-phosphofructokinase, muscle type [OS=Homo sapiens]	6	2	4	2	780	85.1	7.99	9.87	2	18	High
FALSE	Master Protein	Q8N123	CPXCR1	CPX chromosomal region candidate gene 1 protein [OS=Homo sapiens]	6	1	2	1	301	34.7	8.63	2.87	1	0	High
FALSE	Master Protein	P57721-1	PCBP3	Poly(rC)-binding protein 3 [OS=Homo sapiens]	6	1	1	1	371	39.4	8.07	3.24	1	0	High
FALSE	Master Protein	Q5JSH3	WDR44	WD repeat-containing protein 44 [OS=Homo sapiens]	6	2	2	2	913	101.3	5.45	6.77	2	1	High
FALSE	Master Protein	Q01851	POU4F1	POU domain, class 4, transcription factor 1 [OS=Homo sapiens]	6	1	1	1	419	42.7	9.01	3.24	1	2	High
FALSE	Master Protein	Q7L273	KCTD9	BTB/POZ domain-containing protein KCTD9 [OS=Homo sapiens]	6	1	1	1	389	42.5	6.37	2.59	1	0	High
FALSE	Master Protein	Q9NXE8	CWC25	pre-mRNA-splicing factor CWC25 homolog [OS=Homo sapiens]	6	3	4	3	425	49.6	10.18	6.44	3	1	High
FALSE	Master Protein	Q53HL2	CDCA8	Borealin [OS=Homo sapiens]	6	1	1	1	280	31.3	9.86	2.5	1	7	High
FALSE	Master Protein	Q9NVL8	CCDC198	Uncharacterized protein C14orf105 [OS=Homo sapiens]	6	1	1	1	296	34.7	9.28	2.96	1	0	High
FALSE	Master Protein	Q8N4L2	PIP4P2	Type 2 phosphatidylinositol 4,5-bisphosphate 4-phosphatase [OS=Homo sapiens]	6	1	1	1	257	28.1	8.68	3.02	1	1	High
FALSE	Master Protein	Q96QK1	VPS35	Vacuolar protein sorting-associated protein 35 [OS=Homo sapiens]	6	3	3	3	796	91.6	5.49	7.38	3	2	High
FALSE	Master Protein	P78527	PRKDC	DNA-dependent protein kinase catalytic subunit [OS=Homo sapiens]	6	21	22	21	4128	468.8	7.12	60.1	21	16	High
FALSE	Master Protein	P16471	PRLR	Prolactin receptor [OS=Homo sapiens]	6	2	2	2	622	69.5	5.4	5.51	2	13	High
FALSE	Master Protein	Q9NR31	SAR1A	GTP-binding protein SAR1a [OS=Homo sapiens]	6	1	1	1	198	22.4	6.68	2.27	1	3	High
FALSE	Master Protein	O14818-1	HEL-S-276; PSMA7	Proteasome subunit alpha type-7 [OS=Homo sapiens]	6	1	1	1	248	27.9	8.46	3.12	1	69	High
FALSE	Master Protein	Q9NQ89	C12orf4	protein C12orf4 [OS=Homo sapiens]	6	1	1	1	552	63.8	6.37	0	1	0	High
FALSE	Master Protein	Q8N1G4	LRRC47	Leucine-rich repeat-containing protein 47 [OS=Homo sapiens]	6	2	2	2	583	63.4	8.28	5.55	2	0	High
FALSE	Master Protein	Q9BUH8	BEGAIN	Brain-enriched guanylate kinase-associated protein [OS=Homo sapiens]	6	1	1	1	593	64.8	5.57	3.48	1	1	High
FALSE	Master Protein	Q9HBI6	CYP4F11	Phylloquinone omega-hydroxylase CYP4F11 [OS=Homo sapiens]	6	2	3	1	524	60.1	6.73	7.49	2	6	High
FALSE	Master Protein	P32322	PYCR1	Pyrroline-5-carboxylate reductase 1, mitochondrial [OS=Homo sapiens]	6	1	1	1	319	33.3	7.61	3.52	1	6	High
FALSE	Master Protein	P11216	PYGB	Glycogen phosphorylase, brain form [OS=Homo sapiens]	6	3	4	2	843	96.6	6.86	7.67	3	10	High
FALSE	Master Protein	P48382	RFX5	DNA-binding protein RFX5 [OS=Homo sapiens]	6	2	3	2	616	65.3	9.29	5.72	2	5	High
FALSE	Master Protein	P32969	RPL9; RPL9P7; RPL9P8; RPL9P9	60S ribosomal protein L9 [OS=Homo sapiens]	6	2	2	2	192	21.9	9.95	6.02	2	16	High
FALSE	Master Protein	P04844-1	RPN2	Dolichyl-diphosphooligosaccharide--protein glycosyltransferase subunit 2 [OS=Homo sapiens]	6	2	2	2	631	69.2	5.69	8.94	2	8	High
FALSE	Master Protein	P25398	RPS12	40S ribosomal protein S12 [OS=Homo sapiens]	6	1	1	1	132	14.5	7.21	2.11	1	20	High
FALSE	Master Protein	Q9HBW1	LRRC4	Leucine-rich repeat-containing protein 4 [OS=Homo sapiens]	6	2	2	2	653	72.7	7.05	5.07	2	2	High
FALSE	Master Protein	P15907	ST6GAL1	Beta-galactoside alpha-2,6-sialyltransferase 1 [OS=Homo sapiens]	6	1	2	1	406	46.6	9.01	2.74	1	9	High
FALSE	Master Protein	Q9BQD7	ANTKMT	Protein FAM173A [OS=Homo sapiens]	6	1	1	1	235	25.1	9.32	2.63	1	0	High
FALSE	Master Protein	O76094	SRP72	Signal recognition particle subunit SRP72 [OS=Homo sapiens]	6	2	2	2	671	74.6	9.26	6.82	2	2	High
FALSE	Master Protein	P17542-1	TAL1	T-cell acute lymphocytic leukemia protein 1 [OS=Homo sapiens]	6	1	1	1	331	34.2	8.02	2.67	1	3	High
FALSE	Master Protein	Q15906	VPS72	vacuolar protein sorting-associated protein 72 homolog [OS=Homo sapiens]	6	1	2	1	364	40.6	6.48	2.72	1	1	High
FALSE	Master Protein	O43829	ZBTB14	Zinc finger and BTB domain-containing protein 14 [OS=Homo sapiens]	6	1	1	1	449	50.9	6.04	3.66	1	0	High
FALSE	Master Protein	P21754	ZP3	Zona pellucida sperm-binding protein 3 [OS=Homo sapiens]	6	1	2	1	424	47	5.81	3.29	1	2	High
FALSE	Master Protein	Q9BQE6-1	LBHD1	LBH domain-containing protein 1 [OS=Homo sapiens]	6	1	1	1	289	31.5	4.6	2.51	1	0	High
FALSE	Master Protein	Q9C086	INO80B	INO80 complex subunit B [OS=Homo sapiens]	6	1	1	1	356	38.6	9.61	2.52	1	2	High
FALSE	Master Protein	Q8NA56-1	NYD-SP14; TTC29	Tetratricopeptide repeat protein 29 [OS=Homo sapiens]	6	2	3	2	475	55	5.71	4.9	2	0	High
FALSE	Master Protein	Q8WZ74	CTTNBP2	Cortactin-binding protein 2 [OS=Homo sapiens]	6	5	5	5	1663	180.9	7.93	15.57	5	0	High
FALSE	Master Protein	Q96FG2-1	ELMOD3	ELMO domain-containing protein 3 [OS=Homo sapiens]	6	1	2	1	381	43	8	2.66	1	0	High
FALSE	Master Protein	Q9BR77-1	CCDC77	Coiled-coil domain-containing protein 77 [OS=Homo sapiens]	6	2	3	2	488	57.5	8.72	5.22	2	0	High
FALSE	Master Protein	Q8WWY6	MBD3L1	methyl-CpG-binding domain protein 3-like 1 [OS=Homo sapiens]	6	1	1	1	194	21.6	8.25	2.19	1	0	High
FALSE	Master Protein	P54920	NAPA	alpha-soluble nsf attachment protein [OS=Homo sapiens]	6	1	1	1	295	33.2	5.36	2.64	1	9	High
FALSE	Master Protein	Q13501-1	SQSTM1	sequestosome-1 [OS=Homo sapiens]	6	1	1	1	440	47.7	5.22	4.81	1	30	High
FALSE	Master Protein	Q13319	CDK5R2	Cyclin-dependent kinase 5 activator 2 [OS=Homo sapiens]	6	1	1	1	367	38.7	9.72	2.84	1	2	High
FALSE	Master Protein	Q9BT17-1	MTG1	Mitochondrial ribosome-associated GTPase 1 [OS=Homo sapiens]	6	1	2	1	334	37.2	9.47	2.66	1	0	High
FALSE	Master Protein	Q6JBY9	RCSD1	CapZ-interacting protein [OS=Homo sapiens]	6	1	1	1	416	44.5	5.4	3.3	1	0	High
FALSE	Master Protein	Q96E11	MRRF	Ribosome-recycling factor, mitochondrial [OS=Homo sapiens]	6	1	2	1	262	29.3	9.79	2.61	1	1	High
FALSE	Master Protein	Q92530	PSMF1	proteasome inhibitor PI31 subunit [OS=Homo sapiens]	6	1	1	1	271	29.8	5.74	2.77	1	59	High
FALSE	Master Protein	O75570	MTRF1	Peptide chain release factor 1, mitochondrial [OS=Homo sapiens]	6	2	5	2	445	52.3	8.5	5.29	2	0	High
FALSE	Master Protein	O14523	C2CD2L	Phospholipid transfer protein C2CD2L [OS=Homo sapiens]	6	2	2	2	706	76.1	7.69	7.03	2	0	High
FALSE	Master Protein	Q92616		eIF-2-alpha kinase activator GCN1 [OS=Homo sapiens]	5	9	9	9	2671	292.6	7.47	28.79	9	0	High
FALSE	Master Protein	P11586		C-1-tetrahydrofolate synthase, cytoplasmic [OS=Homo sapiens]	5	3	3	3	935	101.5	7.3	6.87	3	0	High
FALSE	Master Protein	Q9NZB2-5	FAM120A	Isoform E of Constitutive coactivator of PPAR-gamma-like protein 1 [OS=Homo sapiens]	5	2	2	2	651	71.5	8.34	5.7	2	0	High
FALSE	Master Protein	Q9P1Z9-4		Isoform 4 of Coiled-coil domain-containing protein 180 [OS=Homo sapiens]	5	2	2	1	682	78.9	9.06	5.38	2	0	High
FALSE	Master Protein	Q9NQ55-3	PPAN	Isoform 3 of Suppressor of SWI4 1 homolog [OS=Homo sapiens]	5	1	1	1	520	58.2	9.7	3.77	1	0	High
FALSE	Master Protein	Q9ULX6		A-kinase anchor protein 8-like [OS=Homo sapiens]	5	1	1	1	646	71.6	5.07	3.62	1	0	High
FALSE	Master Protein	Q86TZ1	TTC6	Tetratricopeptide repeat protein 6 [OS=Homo sapiens]	5	1	1	1	520	59.3	6.37	3.42	1	0	High
FALSE	Master Protein	P32239-3	CCKBR	Isoform 3 of Gastrin/cholecystokinin type B receptor [OS=Homo sapiens]	5	1	1	1	381	41.5	9.96	3.19	1	0	High
FALSE	Master Protein	Q9Y600-3	CSAD	Isoform 3 of Cysteine sulfinic acid decarboxylase [OS=Homo sapiens]	5	1	2	1	520	58	6.61	3.18	1	0	High
FALSE	Master Protein	Q7RTZ1	OVCH2	ovochymase-2 [OS=Homo sapiens]	5	1	1	1	564	62.6	7.43	3.09	1	0	High
FALSE	Master Protein	A6NJ88	SAGE2P	Putative SAGE1-like protein [OS=Homo sapiens]	5	1	1	1	616	69	6.05	3.05	1	0	High
FALSE	Master Protein	Q96SD1-4	DCLRE1C	Isoform 4 of Protein artemis [OS=Homo sapiens]	5	1	2	1	434	49.9	9.03	3.02	1	0	High
FALSE	Master Protein	Q49A26-1		Putative oxidoreductase GLYR1 [OS=Homo sapiens]	5	1	1	1	553	60.5	9.17	3.02	1	0	High
FALSE	Master Protein	O95069-2	KCNK2	Isoform 2 of Potassium channel subfamily K member 2 [OS=Homo sapiens]	5	1	2	1	411	45.5	7.8	3.01	1	0	High
FALSE	Master Protein	P32189-1	GK	Isoform 1 of Glycerol kinase [OS=Homo sapiens]	5	1	2	1	524	57.5	6.32	3.01	1	0	High
FALSE	Master Protein	P28799-3	GRN	Isoform 3 of Granulins [OS=Homo sapiens]	5	1	1	1	413	44.1	7.12	2.9	1	0	High
FALSE	Master Protein	Q52LJ0		Protein Fam98b [OS=Homo sapiens]	5	1	1	1	330	37.2	6.29	2.9	1	0	High
FALSE	Master Protein	Q9UJW3-2	DNMT3L	Isoform 2 of DNA (cytosine-5)-methyltransferase 3-like [OS=Homo sapiens]	5	1	1	1	387	43.6	5.87	2.9	1	0	High
FALSE	Master Protein	Q658T7	FAM90A2P	Putative protein FAM90A2P [OS=Homo sapiens]	5	1	1	1	463	50.1	10.17	2.7	1	0	High
FALSE	Master Protein	P04220		Ig MU heavy chain disease protein [OS=Homo sapiens]	5	1	1	1	391	43	5.24	2.63	1	0	High
FALSE	Master Protein	Q86UU5-3	GGN	Isoform 3 of Gametogenetin [OS=Homo sapiens]	5	1	1	1	224	23.9	10.7	2.62	1	0	High
FALSE	Master Protein	P0C7V7	SEC11B	Putative signal peptidase complex catalytic subunit SEC11B [OS=Homo sapiens]	5	1	1	1	166	19.1	9.66	2.5	1	0	High
FALSE	Master Protein	Q8N5C7-2	DTWD1	Isoform 2 of DTW domain-containing protein 1 [OS=Homo sapiens]	5	1	1	1	217	25.5	8.46	2.28	1	0	High
FALSE	Master Protein	P28066-1	LOC101347799; LOC111143461; Psma5; PSMA5	Proteasome subunit alpha type-5 [OS=Homo sapiens]	5	1	1	1	241	26.4	4.79	2.5	1	169	High
FALSE	Master Protein	O95199-1	RCBTB2	RCC1 and BTB domain-containing protein 2 [OS=Homo sapiens]	5	1	2	1	551	60.3	5.49	3.17	1	0	High
FALSE	Master Protein	Q86VP6-1	CAND1; LOC111142147	cullin-associated nedd8-dissociated protein 1 [OS=Homo sapiens]	5	5	5	5	1230	136.3	5.78	14.37	5	8	High
FALSE	Master Protein	Q9BUT1-1	BDH2	3-hydroxybutyrate dehydrogenase type 2 [OS=Homo sapiens]	5	1	1	1	245	26.7	7.65	2.67	1	3	High
FALSE	Master Protein	Q9UKA9-1	LOC101350812; PTBP2	Polypyrimidine tract-binding protein 2 [OS=Homo sapiens]	5	1	1	1	531	57.5	8.66	4.83	1	2	High
FALSE	Master Protein	Q9NSD9	FARSB	Phenylalanine--tRNA ligase beta subunit [OS=Homo sapiens]	5	3	3	3	589	66.1	6.84	7.42	3	4	High
FALSE	Master Protein	P06733-1	ENO1; HEL-S-17; LOC117800423	alpha-enolase [OS=Homo sapiens]	5	3	3	3	434	47.1	7.39	7.74	3	14	High
FALSE	Master Protein	Q9GZM8-1	NDEL1	Nuclear distribution protein nudE-like 1 [OS=Homo sapiens]	5	1	1	1	345	38.4	5.24	3.59	1	6	High
FALSE	Master Protein	Q6PIY7-1	TENT2	Poly(A) RNA polymerase GLD2 [OS=Homo sapiens]	5	1	1	1	484	56	9.38	3.21	1	0	High
FALSE	Master Protein	P28331-1	NDUFS1	NADH-ubiquinone oxidoreductase 75 kDa subunit, mitochondrial [OS=Homo sapiens]	5	3	4	3	727	79.4	6.23	7.38	3	18	High
FALSE	Master Protein	Q9BY32-1	ITPA	Inosine triphosphate pyrophosphatase [OS=Homo sapiens]	5	1	1	1	194	21.4	5.66	2.13	1	5	High
FALSE	Master Protein	O75475-1	PSIP1	PC4 and SFRS1-interacting protein [OS=Homo sapiens]	5	2	2	2	530	60.1	9.13	5.37	2	8	High
FALSE	Master Protein	P35520-1	CBS	Cystathionine beta-synthase [OS=Homo sapiens]	5	3	3	3	551	60.5	6.65	7.4	3	17	High
FALSE	Master Protein	Q01081	U2AF1	Splicing factor U2AF 35 kDa subunit [OS=Homo sapiens]	5	1	1	1	240	27.9	8.81	3.24	1	7	High
FALSE	Master Protein	O00241	SIRPB1	Signal-regulatory protein beta-1 [OS=Homo sapiens]	5	1	1	1	398	43.2	6.52	3.15	1	3	High
FALSE	Master Protein	Q9UEE9-1	CFDP1	Craniofacial development protein 1 [OS=Homo sapiens]	5	1	1	1	299	33.6	4.81	2.53	1	0	High
FALSE	Master Protein	O00567	NOP56	Nucleolar protein 56 [OS=Homo sapiens]	5	3	3	3	594	66	9.19	8.22	3	5	High
FALSE	Master Protein	Q96TA2-1	YME1L1	ATP-dependent zinc metalloprotease YME1L1 [OS=Homo sapiens]	5	2	2	2	773	86.4	8.76	5.08	2	1	High
FALSE	Master Protein	Q92598	HSPH1	Heat shock protein 105 kDa [OS=Homo sapiens]	5	2	2	2	858	96.8	5.39	5.43	2	3	High
FALSE	Master Protein	Q13151	HNRNPA0	Heterogeneous nuclear ribonucleoprotein A0 [OS=Homo sapiens]	5	1	1	1	305	30.8	9.29	2.33	1	2	High
FALSE	Master Protein	P17540	CKMT2	Creatine kinase S-type, mitochondrial [OS=Homo sapiens]	5	1	1	1	419	47.5	8.19	3.02	1	3	High
FALSE	Master Protein	Q9H147	DNTTIP1	Deoxynucleotidyltransferase terminal-interacting protein 1 [OS=Homo sapiens]	5	1	1	1	329	37	8.97	2.52	1	0	High
FALSE	Master Protein	O00299	CLIC1	chloride intracellular channel protein 1 [OS=Homo sapiens]	5	1	1	1	241	26.9	5.17	2.37	1	1	High
FALSE	Master Protein	Q8TF27	AGAP11	Arf-GAP with GTPase, ANK repeat and PH domain-containing protein 11 [OS=Homo sapiens]	5	1	1	1	550	60.5	7.71	3.74	1	0	High
FALSE	Master Protein	Q8NHV4	NEDD1	Protein NEDD1 [OS=Homo sapiens]	5	2	2	2	660	71.9	7.97	5.82	2	7	High
FALSE	Master Protein	Q5VWZ2	LYPLAL1	Lysophospholipase-like protein 1 [OS=Homo sapiens]	5	1	1	1	237	26.3	7.84	3.09	1	0	High
FALSE	Master Protein	A6PVS8	LRRIQ3	Leucine-rich repeat and IQ domain-containing protein 3 [OS=Homo sapiens]	5	1	1	1	624	73.6	9.72	3.76	1	0	High
FALSE	Master Protein	Q8IZA3-1	H1-8	Histone H1oo [OS=Homo sapiens]	5	1	1	1	346	35.8	11.27	3.06	1	0	High
FALSE	Master Protein	Q8NI51	CTCFL	Transcriptional repressor CTCFL [OS=Homo sapiens]	5	2	2	2	663	75.7	8.24	5.12	2	1	High
FALSE	Master Protein	Q8N165	PDIK1L	Serine/threonine-protein kinase pdik1l [OS=Homo sapiens]	5	1	1	1	341	38.5	6.87	3.29	1	0	High
FALSE	Master Protein	P35221	CTNNA1	Catenin alpha-1 [OS=Homo sapiens]	5	2	3	2	906	100	6.29	6.46	2	20	High
FALSE	Master Protein	Q8IYT1	FAM71A	Protein FAM71A [OS=Homo sapiens]	5	1	2	1	594	63.1	9.64	2.62	1	0	High
FALSE	Master Protein	P17812	CTPS1	CTP synthase 1 [OS=Homo sapiens]	5	3	3	3	591	66.6	6.46	8.61	3	6	High
FALSE	Master Protein	Q9NY27	PPP4R2	Serine/threonine-protein phosphatase 4 regulatory subunit 2 [OS=Homo sapiens]	5	1	1	1	417	46.9	4.54	2.69	1	2	High
FALSE	Master Protein	Q8N0Z3	SPICE1	Spindle and centriole-associated protein 1 [OS=Homo sapiens]	5	2	3	2	855	96.2	7.44	8.14	2	0	High
FALSE	Master Protein	Q5T655	CFAP58	Cilia- and flagella-associated protein 58 [OS=Homo sapiens]	5	2	3	2	872	103.4	8.41	2.69	2	0	High
FALSE	Master Protein	Q13609	DNASE1L3	Deoxyribonuclease gamma [OS=Homo sapiens]	5	1	1	1	305	35.5	9.29	3.38	1	0	High
FALSE	Master Protein	Q13115-1	DUSP4	Dual specificity protein phosphatase 4 [OS=Homo sapiens]	5	1	1	1	394	42.9	7.36	2.7	1	7	High
FALSE	Master Protein	Q14232	EIF2B1	Translation initiation factor eIF-2B subunit alpha [OS=Homo sapiens]	5	1	1	1	305	33.7	7.33	2.92	1	3	High
FALSE	Master Protein	Q8IUH2	CREG2	Protein CREG2 [OS=Homo sapiens]	5	1	1	1	290	32.1	8.98	2.21	1	1	High
FALSE	Master Protein	Q5TEZ5	C6orf163	Uncharacterized protein C6orf163 [OS=Homo sapiens]	5	1	1	1	329	38.5	6.96	2.6	1	0	High
FALSE	Master Protein	P41212	ETV6	Transcription factor ETV6 [OS=Homo sapiens]	5	1	1	1	452	53	7.43	3.09	1	5	High
FALSE	Master Protein	Q8ND76	CCNY	cyclin-Y [OS=Homo sapiens]	5	1	1	1	341	39.3	7.2	2.64	1	0	High
FALSE	Master Protein	Q1KMD3	HNRNPUL2	heterogeneous nuclear ribonucleoprotein U-like protein 2 [OS=Homo sapiens]	5	4	4	4	747	85.1	4.91	12.08	4	0	High
FALSE	Master Protein	O75937	DNAJC8	DnaJ homolog subfamily C member 8 [OS=Homo sapiens]	5	1	1	1	253	29.8	9.06	2.64	1	2	High
FALSE	Master Protein	Q8N0X7	SPART	Spartin [OS=Homo sapiens]	5	1	1	1	666	72.8	5.91	3.33	1	1	High
FALSE	Master Protein	O43314-1	PPIP5K2	inositol hexakisphosphate and diphosphoinositol-pentakisphosphate kinase 2 [OS=Homo sapiens]	5	3	3	3	1243	140.3	8.22	8.85	3	2	High
FALSE	Master Protein	Q8NCT3	KIAA0895	Uncharacterized protein KIAA0895 [OS=Homo sapiens]	5	1	1	1	520	60.5	10.02	3.61	1	0	High
FALSE	Master Protein	Q9Y6E7	SIRT4	NAD-dependent protein lipoamidase sirtuin-4, mitochondrial [OS=Homo sapiens]	5	1	1	1	314	35.2	8.78	2.53	1	5	High
FALSE	Master Protein	Q9UPM8-1	AP4E1	AP-4 complex subunit epsilon-1 [OS=Homo sapiens]	5	2	2	2	1137	127.2	5.99	6.78	2	3	High
FALSE	Master Protein	P40429	RPL13A	60S ribosomal protein L13a [OS=Homo sapiens]	5	1	1	1	203	23.6	10.93	3.62	1	17	High
FALSE	Master Protein	P41250	GARS1	Glycine--tRNA ligase [OS=Homo sapiens]	5	3	3	3	739	83.1	7.03	8.24	3	3	High
FALSE	Master Protein	P04062	GBA	glucosylceramidase [OS=Homo sapiens]	5	1	2	1	536	59.7	7.61	3.37	1	7	High
FALSE	Master Protein	P55107	GDF10	growth/differentiation factor 10 [OS=Homo sapiens]	5	1	1	1	478	53.1	9.51	2.67	1	2	High
FALSE	Master Protein	P15291	B4GALT1	Beta-1,4-galactosyltransferase 1 [OS=Homo sapiens]	5	1	1	1	398	43.9	8.65	2.54	1	18	High
FALSE	Master Protein	Q9HB71	CACYBP	Calcyclin-binding protein [OS=Homo sapiens]	5	1	1	1	228	26.2	8.25	2.72	1	2	High
FALSE	Master Protein	Q9ULE4	FAM184B	Protein FAM184B [OS=Homo sapiens]	5	4	4	3	1060	121	6.18	10.87	4	0	High
FALSE	Master Protein	Q53EL6-1	PDCD4	Programmed cell death protein 4 [OS=Homo sapiens]	5	1	1	1	469	51.7	5.21	3.49	1	5	High
FALSE	Master Protein	Q9UBZ4	APEX2	DNA-(apurinic or apyrimidinic site) lyase 2 [OS=Homo sapiens]	5	1	1	1	518	57.4	8.29	2.53	1	3	High
FALSE	Master Protein	Q04760-1	GLO1	lactoylglutathione lyase [OS=Homo sapiens]	5	1	1	1	184	20.8	5.31	2.41	1	3	High
FALSE	Master Protein	Q8N9C0	IGSF22	Immunoglobulin superfamily member 22 [OS=Homo sapiens]	5	2	3	2	903	100.3	7.12	5.96	2	0	High
FALSE	Master Protein	Q86WA9	SLC26A11	Sodium-independent sulfate anion transporter [OS=Homo sapiens]	5	1	1	1	606	65.3	7.31	3.78	1	1	High
FALSE	Master Protein	Q8IXS8	FAM126B	protein FAM126B [OS=Homo sapiens]	5	2	2	2	530	58.6	7.9	4.66	2	0	High
FALSE	Master Protein	Q8IWZ5-1	TRIM42	Tripartite motif-containing protein 42 [OS=Homo sapiens]	5	2	2	2	723	82.7	7.93	5.32	2	0	High
FALSE	Master Protein	Q96HE7	ERO1A	ERO1-like protein alpha [OS=Homo sapiens]	5	2	2	2	468	54.4	5.68	5	2	5	High
FALSE	Master Protein	Q9NRZ9	HELLS	Lymphoid-specific helicase [OS=Homo sapiens]	5	3	4	3	838	97	7.93	7.82	3	2	High
FALSE	Master Protein	Q9NNX6	CD209	CD209 antigen [OS=Homo sapiens]	5	1	1	1	404	45.7	5.47	2	1	8	High
FALSE	Master Protein	Q9UJZ1	STOML2	Stomatin-like protein 2, mitochondrial [OS=Homo sapiens]	5	2	2	2	356	38.5	7.39	4.44	2	1	High
FALSE	Master Protein	Q86Y46	KRT73	Keratin, type II cytoskeletal 73 [OS=Homo sapiens]	5	3	3	3	540	58.9	7.23	8.04	3	2	High
FALSE	Master Protein	P41252	IARS1	isoleucine--tRNA ligase, cytoplasmic [OS=Homo sapiens]	5	6	6	6	1262	144.4	6.15	16.33	6	4	High
FALSE	Master Protein	Q3KNT9	TMEM95	Transmembrane protein 95 [OS=Homo sapiens]	5	1	1	1	176	19.6	8.62	2.24	1	0	High
FALSE	Master Protein	Q5BJE1-1	CCDC178	Coiled-coil domain-containing protein 178 [OS=Homo sapiens]	5	3	3	3	867	101.9	6.77	8.83	3	0	High
FALSE	Master Protein	P52292	KPNA2	Importin subunit alpha-1 [OS=Homo sapiens]	5	2	2	2	529	57.8	5.4	8.02	2	10	High
FALSE	Master Protein	Q6ZSJ9	SHISA6	Protein shisa-6 homolog [OS=Homo sapiens]	5	1	1	1	500	55.7	9.35	3.53	1	0	High
FALSE	Master Protein	P48742	LHX1	LIM/homeobox protein Lhx1 [OS=Homo sapiens]	5	1	1	1	406	44.8	7.72	2.72	1	7	High
FALSE	Master Protein	H3BQB6	STMND1	stathmin domain-containing protein 1 [OS=Homo sapiens]	5	1	1	1	276	31	8.47	2.83	1	0	High
FALSE	Master Protein	P29966	MARCKS	Myristoylated alanine-rich C-kinase substrate [OS=Homo sapiens]	5	1	2	1	332	31.5	4.45	3.03	1	4	High
FALSE	Master Protein	P27338	MAOB	Amine oxidase [flavin-containing] B [OS=Homo sapiens]	5	1	1	1	520	58.7	7.5	3.53	1	18	High
FALSE	Master Protein	P56192	MARS1	Methionine--tRNA ligase, cytoplasmic [OS=Homo sapiens]	5	3	3	3	900	101.1	6.16	8.92	3	5	High
FALSE	Master Protein	O00192	ARVCF	armadillo repeat protein deleted in velo-cardio-facial syndrome [OS=Homo sapiens]	5	2	3	2	962	104.6	6.81	2.01	2	1	High
FALSE	Master Protein	P45452	MMP13	Collagenase 3 [OS=Homo sapiens]	5	1	2	1	471	53.8	5.6	3.6	1	16	High
FALSE	Master Protein	Q14CW9-1	ATXN7L3	Ataxin-7-like protein 3 [OS=Homo sapiens]	5	1	1	1	347	38.6	7.03	3.42	1	1	High
FALSE	Master Protein	O43776	NARS1	Asparagine--tRNA ligase, cytoplasmic [OS=Homo sapiens]	5	2	2	2	548	62.9	6.25	6.58	2	3	High
FALSE	Master Protein	Q9UQ80	PA2G4	proliferation-associated protein 2G4 [OS=Homo sapiens]	5	2	2	2	394	43.8	6.55	4.56	2	1	High
FALSE	Master Protein	Q9NYW3	TAS2R7	Taste receptor type 2 member 7 [OS=Homo sapiens]	5	1	1	1	318	36.5	9.61	2.71	1	4	High
FALSE	Master Protein	Q7Z4H3-1	HDDC2	HD domain-containing protein 2 [OS=Homo sapiens]	5	1	1	1	204	23.4	5.49	2.72	1	4	High
FALSE	Master Protein	P35558	PCK1	phosphoenolpyruvate carboxykinase, cytosolic [GTP] [OS=Homo sapiens]	5	2	2	2	622	69.2	6.14	5.32	2	27	High
FALSE	Master Protein	Q9Y2Z4	YARS2	Tyrosine--tRNA ligase, mitochondrial [OS=Homo sapiens]	5	1	1	1	477	53.2	8.98	3.7	1	3	High
FALSE	Master Protein	Q9Y2R9	MRPS7	28S ribosomal protein S7, mitochondrial [OS=Homo sapiens]	5	1	1	1	242	28.1	9.99	2.56	1	4	High
FALSE	Master Protein	Q9UKD2	MRTO4	mRNA turnover protein 4 homolog [OS=Homo sapiens]	5	1	1	1	239	27.5	8.29	2.56	1	0	High
FALSE	Master Protein	Q9Y5K5-1	UCHL5	Ubiquitin carboxyl-terminal hydrolase isozyme L5 [OS=Homo sapiens]	5	1	1	1	329	37.6	5.33	3.35	1	3	High
FALSE	Master Protein	P08559	PDHA1	Pyruvate dehydrogenase E1 component subunit alpha, somatic form, mitochondrial [OS=Homo sapiens]	5	2	2	2	390	43.3	8.06	4.62	2	23	High
FALSE	Master Protein	Q9UBQ0	VPS29	Vacuolar protein sorting-associated protein 29 [OS=Homo sapiens]	5	1	1	1	182	20.5	6.79	2.51	1	2	High
FALSE	Master Protein	O60240	PLIN1	Perilipin-1 [OS=Homo sapiens]	5	1	2	1	522	56	6.42	2.77	1	13	High
FALSE	Master Protein	Q9UGM1	CHRNA9	Neuronal acetylcholine receptor subunit alpha-9 [OS=Homo sapiens]	5	1	1	1	479	54.8	6.47	4.22	1	4	High
FALSE	Master Protein	Q9NXV6	CDKN2AIP	CDKN2A-interacting protein [OS=Homo sapiens]	5	1	1	1	580	61.1	9.01	3.04	1	0	High
FALSE	Master Protein	Q9NR83	SLC2A4RG	SLC2A4 regulator [OS=Homo sapiens]	5	1	1	1	387	41.2	8.24	3.47	1	1	High
FALSE	Master Protein	Q03431	PTH1R	Parathyroid hormone/parathyroid hormone-related peptide receptor [OS=Homo sapiens]	5	1	2	1	593	66.3	7.99	0	1	11	High
FALSE	Master Protein	Q96AT1	KIAA1143	Uncharacterized protein KIAA1143 [OS=Homo sapiens]	5	1	1	1	154	17.5	6.11	2.18	1	0	High
FALSE	Master Protein	P46063	RECQL	ATP-dependent DNA helicase Q1 [OS=Homo sapiens]	5	1	1	1	649	73.4	7.88	3.34	1	1	High
FALSE	Master Protein	Q9GZT8-1	NIF3L1	NIF3-like protein 1 [OS=Homo sapiens]	5	1	1	1	377	41.9	6.65	2.96	1	0	High
FALSE	Master Protein	Q9H649	NSUN3	tRNA (cytosine(34)-C(5))-methyltransferase, mitochondrial [OS=Homo sapiens]	5	1	1	1	340	38.2	8.87	2.51	1	0	High
FALSE	Master Protein	Q53T59	HS1BP3	HCLS1-binding protein 3 [OS=Homo sapiens]	5	1	1	1	392	42.8	5.01	3.11	1	0	High
FALSE	Master Protein	A6NJJ6	C19orf67	UPF0575 protein C19orf67 [OS=Homo sapiens]	5	1	2	1	358	39.8	4.89	2.65	1	0	High
FALSE	Master Protein	Q8IXM3	MRPL41	39S ribosomal protein L41, mitochondrial [OS=Homo sapiens]	5	1	1	1	137	15.4	9.57	2.16	1	3	High
FALSE	Master Protein	Q13291-1	SLAMF1	Signaling lymphocytic activation molecule [OS=Homo sapiens]	5	1	2	1	335	37.2	8.46	3.52	1	2	High
FALSE	Master Protein	Q53H96	PYCR3	Pyrroline-5-carboxylate reductase 3 [OS=Homo sapiens]	5	1	1	1	274	28.6	7.72	2.5	1	4	High
FALSE	Master Protein	Q6UXF1-1	TMEM108	Transmembrane protein 108 [OS=Homo sapiens]	5	1	1	1	575	59.9	9.55	0	1	0	High
FALSE	Master Protein	P42226	STAT6	Signal transducer and activator of transcription 6 [OS=Homo sapiens]	5	1	2	1	847	94.1	6.23	3.53	1	18	High
FALSE	Master Protein	O75478	TADA2A	Transcriptional adapter 2-alpha [OS=Homo sapiens]	5	1	1	1	443	51.5	6.89	2.96	1	1	High
FALSE	Master Protein	P19075	TSPAN8	Tetraspanin-8 [OS=Homo sapiens]	5	1	1	1	237	26	5.6	2.89	1	1	High
FALSE	Master Protein	B5ME19	EIF3CL	eukaryotic translation initiation factor 3 subunit C-like protein [OS=Homo sapiens]	5	3	3	3	914	105.4	5.64	9.25	3	0	High
FALSE	Master Protein	O00295	TULP2	Tubby-related protein 2 [OS=Homo sapiens]	5	1	1	1	520	58.6	8.12	3.09	1	0	High
FALSE	Master Protein	P55072	VCP	Transitional endoplasmic reticulum ATPase [OS=Homo sapiens]	5	4	4	4	806	89.3	5.26	10.04	4	24	High
FALSE	Master Protein	P04004	VTN	Vitronectin [OS=Homo sapiens]	5	1	2	1	478	54.3	5.8	3.91	1	19	High
FALSE	Master Protein	Q16644	MAPKAPK3	MAP kinase-activated protein kinase 3 [OS=Homo sapiens]	5	1	1	1	382	43	7.28	2.72	1	9	High
FALSE	Master Protein	Q13214-1	SEMA3B	Semaphorin-3B [OS=Homo sapiens]	5	2	2	2	749	83.1	8.91	5.9	2	2	High
FALSE	Master Protein	Q00765	REEP5	Receptor expression-enhancing protein 5 [OS=Homo sapiens]	5	1	1	1	189	21.5	8.1	2.64	1	0	High
FALSE	Master Protein	Q9BVC6	TMEM109	Transmembrane protein 109 [OS=Homo sapiens]	5	1	1	1	243	26.2	10.48	2.85	1	0	High
FALSE	Master Protein	Q96C19	EFHD2	EF-hand domain-containing protein D2 [OS=Homo sapiens]	5	1	1	1	240	26.7	5.2	2.98	1	1	High
FALSE	Master Protein	Q8N5F7	NKAP	NF-kappa-B-activating protein [OS=Homo sapiens]	5	1	2	1	415	47.1	10.11	5.98	1	0	High
FALSE	Master Protein	Q9H974-1	QTRT2	Queuine tRNA-ribosyltransferase accessory subunit 2 [OS=Homo sapiens]	5	1	1	1	415	46.7	6.81	2.87	1	1	High
FALSE	Master Protein	Q6PD74	AAGAB	Alpha- and gamma-adaptin-binding protein p34 [OS=Homo sapiens]	5	1	1	1	315	34.6	4.64	2.5	1	0	High
FALSE	Master Protein	Q6IN84-1	MRM1	rRNA methyltransferase 1, mitochondrial [OS=Homo sapiens]	5	1	1	1	353	38.6	7.94	2.57	1	1	High
FALSE	Master Protein	A1L3X0	ELOVL7	Elongation of very long chain fatty acids protein 7 [OS=Homo sapiens]	5	1	1	1	281	33.3	9.26	2.98	1	5	High
FALSE	Master Protein	Q9Y606	PUS1	tRNA pseudouridine synthase A [OS=Homo sapiens]	5	2	2	2	427	47.4	8.41	5.46	2	0	High
FALSE	Master Protein	Q9BY84	DUSP16	Dual specificity protein phosphatase 16 [OS=Homo sapiens]	5	2	2	2	665	73.1	7.46	7.18	2	6	High
FALSE	Master Protein	Q86YD3	TMEM25	transmembrane protein 25 [OS=Homo sapiens]	5	1	1	1	366	39.3	7.5	3.04	1	0	High
FALSE	Master Protein	Q8WUD1	RAB2B	Ras-related protein Rab-2B [OS=Homo sapiens]	5	1	1	1	216	24.2	7.83	2.02	1	1	High
FALSE	Master Protein	Q6P4I2	WDR73	WD repeat-containing protein 73 [OS=Homo sapiens]	5	1	1	1	378	41.7	5.78	3.35	1	1	High
FALSE	Master Protein	Q53EQ6-1	TIGD5	tigger transposable element-derived protein 5 [OS=Homo sapiens]	5	2	2	2	642	69.2	8.41	5.23	2	0	High
FALSE	Master Protein	Q0VF96	CGNL1	Cingulin-like protein 1 [OS=Homo sapiens]	5	2	2	2	1302	149	5.67	6.29	2	2	High
FALSE	Master Protein	Q969Z4	RELT	Tumor necrosis factor receptor superfamily member 19L [OS=Homo sapiens]	5	1	1	1	430	46.1	8.35	3.11	1	1	High
FALSE	Master Protein	Q9BPW8	NIPSNAP1	Protein NipSnap homolog 1 [OS=Homo sapiens]	5	1	1	1	284	33.3	9.31	4.32	1	0	High
FALSE	Master Protein	P07098	LIPF	Gastric triacylglycerol lipase [OS=Homo sapiens]	5	1	1	1	398	45.2	7.33	4.11	1	6	High
FALSE	Master Protein	Q9C099-1	LRRCC1	Leucine-rich repeat and coiled-coil domain-containing protein 1 [OS=Homo sapiens]	5	2	2	2	1032	119.5	5.88	5.57	2	0	High
FALSE	Master Protein	Q96RP9	GFM1	Elongation factor G, mitochondrial [OS=Homo sapiens]	5	2	2	2	751	83.4	7.01	5.22	2	1	High
FALSE	Master Protein	O15229	KMO	Kynurenine 3-monooxygenase [OS=Homo sapiens]	5	1	1	1	486	55.8	9.03	3.11	1	6	High
FALSE	Master Protein	Q86U70	LDB1	LIM domain-binding protein 1 [OS=Homo sapiens]	5	1	1	1	411	46.5	6.96	3.14	1	4	High
FALSE	Master Protein	P20042	EIF2S2	Eukaryotic translation initiation factor 2 subunit 2 [OS=Homo sapiens]	5	2	2	2	333	38.4	5.8	4.57	2	13	High
FALSE	Master Protein	P78396	CCNA1	Cyclin-A1 [OS=Homo sapiens]	5	1	1	1	465	52.3	5.1	3.19	1	37	High
FALSE	Master Protein	Q96MC5	BMERB1	Uncharacterized protein C16orf45 [OS=Homo sapiens]	5	1	2	1	204	23.7	6.16	5.58	1	0	High
FALSE	Master Protein	P61421	ATP6V0D1	V-type proton ATPase subunit d 1 [OS=Homo sapiens]	5	2	2	2	351	40.3	5	4.44	2	19	High
FALSE	Master Protein	O43818	RRP9	U3 small nucleolar RNA-interacting protein 2 [OS=Homo sapiens]	5	1	1	1	475	51.8	7.85	2.86	1	2	High
FALSE	Master Protein	Q8N0S2-1	SYCE1	synaptonemal complex central element protein 1 [OS=Homo sapiens]	5	1	1	1	351	39.7	6.27	2.8	1	1	High
FALSE	Master Protein	O15016	TRIM66	Tripartite motif-containing protein 66 [OS=Homo sapiens]	5	3	3	3	1216	134.6	6.98	8.75	3	0	High
FALSE	Master Protein	O94826	TOMM70	Mitochondrial import receptor subunit TOM70 [OS=Homo sapiens]	5	3	3	3	608	67.4	7.12	7.64	3	8	High
FALSE	Master Protein	Q14512	FGFBP1	Fibroblast growth factor-binding protein 1 [OS=Homo sapiens]	5	1	1	1	234	26.2	9.1	2.07	1	3	High
FALSE	Master Protein	Q13620-1	CUL4B	Isoform 2 of Cullin-4B [OS=Homo sapiens]	4	3	3	3	895	102.2	7.94	7.63	3	0	High
FALSE	Master Protein	Q8N766-3	EMC1	Isoform 3 of ER membrane protein complex subunit 1 [OS=Homo sapiens]	4	2	2	2	992	111.6	7.66	5.66	2	0	High
FALSE	Master Protein	Q13308-6	PTK7	Isoform 6 of Inactive tyrosine-protein kinase 7 [OS=Homo sapiens]	4	2	2	2	1078	119.1	6.96	5.51	2	0	High
FALSE	Master Protein	P52272-2	HNRNPM	Isoform 2 of Heterogeneous nuclear ribonucleoprotein M [OS=Homo sapiens]	4	2	3	2	691	73.6	8.82	5.26	2	0	High
FALSE	Master Protein	P51957-2	NEK4	Isoform 2 of Serine/threonine-protein kinase Nek4 [OS=Homo sapiens]	4	2	2	2	781	88	7.77	5.07	2	0	High
FALSE	Master Protein	Q99518		Dimethylaniline monooxygenase [N-oxide-forming] 2 [OS=Homo sapiens]	4	1	1	1	471	53.6	7.2	3.46	1	0	High
FALSE	Master Protein	Q5VX52		Spermatogenesis-associated protein 1 [OS=Homo sapiens]	4	1	1	1	437	50.3	8.43	3.34	1	0	High
FALSE	Master Protein	B7ZC32	KIF28P	Kinesin-like protein KIF28P [OS=Homo sapiens]	4	1	1	1	967	108.2	8.43	3.29	1	2	High
FALSE	Master Protein	O94929-3	ABLIM3	Isoform 3 of Actin-binding LIM protein 3 [OS=Homo sapiens]	4	1	3	1	588	67	8.66	3.24	1	0	High
FALSE	Master Protein	Q16531-2	DDB1	Isoform 2 of DNA damage-binding protein 1 [OS=Homo sapiens]	4	1	2	1	451	50.6	5.24	3.04	1	0	High
FALSE	Master Protein	Q9BSW2-1	CRACR2A	EF-hand calcium-binding domain-containing protein 4B [OS=Homo sapiens]	4	1	2	1	395	45.6	5.01	3.03	1	0	High
FALSE	Master Protein	Q92670	ZNF75CP	Putative zinc finger protein 75C [OS=Homo sapiens]	4	1	1	1	426	49.7	8.87	2.98	1	1	High
FALSE	Master Protein	Q8NDD1		Uncharacterized protein C1orf131 [OS=Homo sapiens]	4	1	1	1	294	32.7	9.92	2.96	1	0	High
FALSE	Master Protein	Q5SRD1		Putative mitochondrial import inner membrane translocase subunit Tim23B [OS=Homo sapiens]	4	1	1	1	257	28	9.39	2.87	1	0	High
FALSE	Master Protein	Q7Z569-2	BRAP	Isoform 2 of BRCA1-associated protein [OS=Homo sapiens]	4	1	1	1	413	47.8	6.77	2.74	1	0	High
FALSE	Master Protein	P47870-1	GABRB2	Isoform 2 of Gamma-aminobutyric acid receptor subunit beta-2 [OS=Homo sapiens]	4	1	2	1	474	54.6	9.32	2.65	1	0	High
FALSE	Master Protein	O14948-4	TFEC	Isoform 4 of Transcription factor EC [OS=Homo sapiens]	4	1	2	1	280	31.5	7.88	2.62	1	0	High
FALSE	Master Protein	Q6UX41-5	BTNL8	Isoform 5 of Butyrophilin-like protein 8 [OS=Homo sapiens]	4	1	1	1	347	38.2	8.82	2.56	1	0	High
FALSE	Master Protein	Q6NSI1	ANKRD26P1	Putative ankyrin repeat domain-containing protein 26-like protein [OS=Homo sapiens]	4	1	1	1	321	35.4	5.39	2.22	1	0	High
FALSE	Master Protein	P10966-2	CD8B	Isoform 2 of T-cell surface glycoprotein CD8 beta chain [OS=Homo sapiens]	4	1	1	1	221	25	9.92	2.21	1	0	High
FALSE	Master Protein	Q9UMY4-1	SNX12	Sorting nexin-12 [OS=Homo sapiens]	4	1	1	1	172	19.7	7.87	2.21	1	0	High
FALSE	Master Protein	Q99928-2	GABRG3	Isoform 2 of Gamma-aminobutyric acid receptor subunit gamma-3 [OS=Homo sapiens]	4	1	1	1	253	29.4	7.87	2.17	1	0	High
FALSE	Master Protein	Q6NVV9-3	ADAM5	Isoform 3 of Putative disintegrin and metalloproteinase domain-containing protein 5 [OS=Homo sapiens]	4	1	1	1	326	36.7	6.33	2.01	1	0	High
FALSE	Master Protein	Q14498-1	LOC101348913; LOC111141906; LOC112827340; Rbm39; RBM39	RNA-binding protein 39 [OS=Homo sapiens]	4	2	2	2	530	59.3	10.1	5.62	2	4	High
FALSE	Master Protein	P38159-1	LOC111139342; RBMX; RBMXL1	RNA-binding motif protein, X chromosome [OS=Homo sapiens]	4	2	2	2	391	42.3	10.05	4.2	2	16	High
FALSE	Master Protein	P0CG41	CTAGE8	cTAGE family member 8 [OS=Homo sapiens]	4	2	2	2	777	88	5.31	5.72	2	0	High
FALSE	Master Protein	Q7L1Q6-1	Bzw1; BZW1; LOC101341162; LOC111149382	Basic leucine zipper and W2 domain-containing protein 1 [OS=Homo sapiens]	4	2	2	1	419	48	5.92	4.53	2	0	High
FALSE	Master Protein	Q9NVV9-1	THAP1	THAP domain-containing protein 1 [OS=Homo sapiens]	4	2	2	1	213	24.9	8.35	4.69	2	0	High
FALSE	Master Protein	Q96P16-1	LOC111142439; P15RS; RPRD1A	Regulation of nuclear pre-mRNA domain-containing protein 1A [OS=Homo sapiens]	4	1	1	1	312	35.7	7.55	2.81	1	2	High
FALSE	Master Protein	O15260-1	SURF4	surfeit locus protein 4 [OS=Homo sapiens]	4	1	1	1	269	30.4	7.78	2.3	1	2	High
FALSE	Master Protein	Q13409-1	DYNC1I2	cytoplasmic dynein 1 intermediate chain 2 [OS=Homo sapiens]	4	1	3	1	638	71.4	5.2	6.6	1	24	High
FALSE	Master Protein	Q6P2C8-1	CRSP8; MED27	Mediator of RNA polymerase II transcription subunit 27 [OS=Homo sapiens]	4	1	1	1	311	35.4	9.31	2.12	1	4	High
FALSE	Master Protein	Q9NTK5-1	LOC111144733; Ola1; OLA1	obg-like ATPase 1 [OS=Homo sapiens]	4	1	1	1	396	44.7	7.81	3.58	1	1	High
FALSE	Master Protein	Q15393-1	Sf3b3; SF3B3	Splicing factor 3B subunit 3 [OS=Homo sapiens]	4	3	3	3	1217	135.5	5.26	12.69	3	6	High
FALSE	Master Protein	Q9UGU5	HMGXB4	HMG domain-containing protein 4 [OS=Homo sapiens]	4	1	1	1	601	65.7	9.32	3.53	1	0	High
FALSE	Master Protein	B9A064-1	IGLL5	Immunoglobulin lambda-like polypeptide 5 [OS=Homo sapiens]	4	1	2	1	214	23	8.84	4.5	1	0	High
FALSE	Master Protein	Q9UNE7-1	STUB1	E3 ubiquitin-protein ligase CHIP [OS=Homo sapiens]	4	1	1	1	303	34.8	5.87	2.49	1	12	High
FALSE	Master Protein	P23246-1	SFPQ	splicing factor, proline- and glutamine-rich [OS=Homo sapiens]	4	3	3	2	707	76.1	9.44	7.51	3	4	High
FALSE	Master Protein	Q9Y6X3-1	MAU2	MAU2 chromatid cohesion factor homolog [OS=Homo sapiens]	4	1	1	1	613	69	7.25	2.78	1	2	High
FALSE	Master Protein	O00232-1	PSMD12	26s proteasome non-atpase regulatory subunit 12 [OS=Homo sapiens]	4	2	2	2	456	52.9	7.65	5.45	2	73	High
FALSE	Master Protein	O60942-1	RNGTT	mRNA-capping enzyme [OS=Homo sapiens]	4	1	1	1	597	68.5	8.13	3.4	1	7	High
FALSE	Master Protein	Q9NQL2-1	RRAGD	Ras-related GTP-binding protein D [OS=Homo sapiens]	4	1	1	1	400	45.6	4.92	2.61	1	11	High
FALSE	Master Protein	P52788-1	SMS	Spermine synthase [OS=Homo sapiens]	4	1	2	1	366	41.2	5.02	2.84	1	7	High
FALSE	Master Protein	O76011	KRT34	keratin, type I cuticular Ha4 [OS=Homo sapiens]	4	1	1	1	436	49.4	5.06	3.09	1	5	High
FALSE	Master Protein	Q9Y6N8	CDH10	cadherin-10 [OS=Homo sapiens]	4	1	1	1	788	88.4	4.98	3.38	1	4	High
FALSE	Master Protein	Q8NHQ8-1	RASSF8	Ras association domain-containing protein 8 [OS=Homo sapiens]	4	1	1	1	419	48.3	6.49	3.27	1	0	High
FALSE	Master Protein	Q15366-1	LOC101348589; Pcbp2; PCBP2; PRR13	Poly(rC)-binding protein 2 [OS=Homo sapiens]	4	1	1	1	365	38.6	6.79	4.05	1	8	High
FALSE	Master Protein	Q8NCM2-1	KCNH5	Potassium voltage-gated channel subfamily H member 5 [OS=Homo sapiens]	4	2	2	2	988	111.8	7.58	6.03	2	1	High
FALSE	Master Protein	Q6ICG6-1	KIAA0930	Uncharacterized protein KIAA0930 [OS=Homo sapiens]	4	1	1	1	404	45.8	7.94	2.73	1	0	High
FALSE	Master Protein	Q86V81	ALYREF	THO complex subunit 4 [OS=Homo sapiens]	4	1	1	1	257	26.9	11.15	3.3	1	12	High
FALSE	Master Protein	P50750	CDK9	Cyclin-dependent kinase 9 [OS=Homo sapiens]	4	2	2	1	372	42.8	8.79	4.53	2	22	High
FALSE	Master Protein	Q6UX04	CWC27	Peptidyl-prolyl cis-trans isomerase CWC27 homolog [OS=Homo sapiens]	4	1	1	1	472	53.8	5.8	3.04	1	1	High
FALSE	Master Protein	O00506	STK25	serine/threonine-protein kinase 25 [OS=Homo sapiens]	4	1	1	1	426	48.1	6.74	3.45	1	0	High
FALSE	Master Protein	Q05193-1	DNM1	Dynamin-1 [OS=Homo sapiens]	4	2	3	1	864	97.3	7.17	5.73	2	18	High
FALSE	Master Protein	Q15125	EBP	3-beta-hydroxysteroid-delta(8),delta(7)-isomerase [OS=Homo sapiens]	4	1	1	1	230	26.3	7.9	2.05	1	7	High
FALSE	Master Protein	O75678-1	RFPL2	ret finger protein-like 2 [OS=Homo sapiens]	4	1	1	1	378	42.1	7.77	2.61	1	0	High
FALSE	Master Protein	Q9BSJ2-1	TUBGCP2	Gamma-tubulin complex component 2 [OS=Homo sapiens]	4	2	2	2	902	102.5	6.84	4.88	2	3	High
FALSE	Master Protein	Q9Y2Z0-1	SUGT1	Protein SGT1 homolog [OS=Homo sapiens]	4	1	1	1	365	41	5.16	4.62	1	4	High
FALSE	Master Protein	Q96AC1	FERMT2	Fermitin family homolog 2 [OS=Homo sapiens]	4	2	2	2	680	77.8	6.7	6.22	2	3	High
FALSE	Master Protein	Q9UKF2-1	ADAM30	Disintegrin and metalloproteinase domain-containing protein 30 [OS=Homo sapiens]	4	2	2	2	790	88.9	7.61	5.03	2	1	High
FALSE	Master Protein	O14579-1	COPE	coatomer subunit epsilon [OS=Homo sapiens]	4	1	1	1	308	34.5	5.12	2.84	1	2	High
FALSE	Master Protein	O00154	ACOT7	cytosolic acyl coenzyme A thioester hydrolase [OS=Homo sapiens]	4	1	1	1	380	41.8	8.54	4.24	1	3	High
FALSE	Master Protein	Q7Z7G1-1	CLNK	Cytokine-dependent hematopoietic cell linker [OS=Homo sapiens]	4	1	1	1	428	49.5	9.01	3.12	1	0	High
FALSE	Master Protein	Q8TDI7-1	TMC2	Transmembrane channel-like protein 2 [OS=Homo sapiens]	4	1	1	1	906	102.5	9.47	3.28	1	2	High
FALSE	Master Protein	P35611-1	ADD1	Alpha-adducin [OS=Homo sapiens]	4	2	3	2	737	80.9	5.83	6.08	2	3	High
FALSE	Master Protein	P49759	CLK1	Dual specificity protein kinase CLK1 [OS=Homo sapiens]	4	1	1	1	484	57.3	8.87	3.21	1	2	High
FALSE	Master Protein	Q96Q35-1	FLACC1	Amyotrophic lateral sclerosis 2 chromosomal region candidate gene 12 protein [OS=Homo sapiens]	4	1	1	1	445	52.4	6.71	3.18	1	0	High
FALSE	Master Protein	P53621-1	COPA	coatomer subunit alpha [OS=Homo sapiens]	4	5	5	5	1224	138.3	7.66	13.35	5	2	High
FALSE	Master Protein	Q8N2R8	FAM43A	Protein FAM43A [OS=Homo sapiens]	4	1	1	1	423	45.7	6.54	3.17	1	0	High
FALSE	Master Protein	Q8WXF0	SRSF12	Serine/arginine-rich splicing factor 12 [OS=Homo sapiens]	4	1	1	1	261	30.5	11.69	2.19	1	0	High
FALSE	Master Protein	Q86SE5-1	RALYL	RNA-binding Raly-like protein [OS=Homo sapiens]	4	1	1	1	291	32.3	7.93	2.03	1	0	High
FALSE	Master Protein	Q7Z4H8	POGLUT3	KDEL motif-containing protein 2 [OS=Homo sapiens]	4	2	2	2	507	58.5	8.24	3.22	2	0	High
FALSE	Master Protein	A0PK00	TMEM120B	Transmembrane protein 120B [OS=Homo sapiens]	4	1	1	1	339	40.2	8.9	2.68	1	0	High
FALSE	Master Protein	Q8TBF8	FAM81A	Protein FAM81A [OS=Homo sapiens]	4	1	1	1	368	42.4	8.92	2.39	1	0	High
FALSE	Master Protein	Q7RTW8-1	OTOA	Otoancorin [OS=Homo sapiens]	4	2	3	2	1153	128.5	5.82	6.45	2	1	High
FALSE	Master Protein	Q86VR7-1	VSIG10L	V-set and immunoglobulin domain-containing protein 10-like [OS=Homo sapiens]	4	2	2	2	867	91.6	7.78	6.02	2	0	High
FALSE	Master Protein	Q96N58	ZNF578	Zinc finger protein 578 [OS=Homo sapiens]	4	1	1	1	590	68.5	8.95	2.7	1	1	High
FALSE	Master Protein	Q13948	CUX1	Protein CASP [OS=Homo sapiens]	4	2	3	2	678	77.4	5.44	4.82	2	1	High
FALSE	Master Protein	O15528	CYP27B1	25-hydroxyvitamin D-1 alpha hydroxylase, mitochondrial [OS=Homo sapiens]	4	1	1	1	508	56.5	9.16	2.71	1	15	High
FALSE	Master Protein	Q8NCV1	ADAD2	Adenosine deaminase domain-containing protein 2 [OS=Homo sapiens]	4	1	1	1	583	61.7	8.84	3.1	1	0	High
FALSE	Master Protein	Q16643	DBN1	drebrin [OS=Homo sapiens]	4	3	3	3	649	71.4	4.45	7.76	3	4	High
FALSE	Master Protein	P11182	DBT	Lipoamide acyltransferase component of branched-chain alpha-keto acid dehydrogenase complex, mitochondrial [OS=Homo sapiens]	4	2	2	2	482	53.5	8.51	4.83	2	6	High
FALSE	Master Protein	Q9Y6R6	ZNF780B	Zinc finger protein 780B [OS=Homo sapiens]	4	1	1	1	833	96.7	8.92	3.36	1	1	High
FALSE	Master Protein	Q6ZUX3-1	TOGARAM2	TOG array regulator of axonemal microtubules protein 2 [OS=Homo sapiens]	4	2	3	2	1019	111.1	9.42	6.24	2	0	High
FALSE	Master Protein	Q4W5G0	TIGD2	Tigger transposable element-derived protein 2 [OS=Homo sapiens]	4	1	1	1	525	59.6	9	4.16	1	0	High
FALSE	Master Protein	Q68BL7-1	OLFML2A	Olfactomedin-like protein 2A [OS=Homo sapiens]	4	1	1	1	652	73	7.81	3.09	1	0	High
FALSE	Master Protein	Q8TE60-1	ADAMTS18	A disintegrin and metalloproteinase with thrombospondin motifs 18 [OS=Homo sapiens]	4	2	2	2	1221	135.1	8.54	5.56	2	3	High
FALSE	Master Protein	Q14204	DYNC1H1	Cytoplasmic dynein 1 heavy chain 1 [OS=Homo sapiens]	4	15	15	15	4646	532.1	6.4	39.83	15	25	High
FALSE	Master Protein	P50570-1	DNM2	Dynamin-2 [OS=Homo sapiens]	4	3	3	2	870	98	7.44	7.06	3	21	High
FALSE	Master Protein	Q8N0W3-1	FCSK	L-fucose kinase [OS=Homo sapiens]	4	1	1	1	1084	117.5	6.25	3.19	1	5	High
FALSE	Master Protein	Q96MX3	ZNF48	zinc finger protein 48 [OS=Homo sapiens]	4	1	1	1	618	67.8	9.36	2.59	1	0	High
FALSE	Master Protein	Q68DY1-1	ZNF626	zinc finger protein 626 [OS=Homo sapiens]	4	1	1	1	528	60.9	9.1	2.54	1	1	High
FALSE	Master Protein	Q8IUX4-1	APOBEC3F	DNA dC->dU-editing enzyme APOBEC-3F [OS=Homo sapiens]	4	1	1	1	373	45	7.23	2.75	1	2	High
FALSE	Master Protein	P29322	EPHA8	Ephrin type-A receptor 8 [OS=Homo sapiens]	4	2	2	2	1005	110.9	8.06	6.69	2	4	High
FALSE	Master Protein	P51648	ALDH3A2	Fatty aldehyde dehydrogenase [OS=Homo sapiens]	4	2	2	2	485	54.8	7.88	5.15	2	20	High
FALSE	Master Protein	P22607-1	FGFR3	Fibroblast growth factor receptor 3 [OS=Homo sapiens]	4	3	3	2	806	87.7	5.9	8.22	3	37	High
FALSE	Master Protein	Q9UKV3-1	ACIN1	Apoptotic chromatin condensation inducer in the nucleus [OS=Homo sapiens]	4	2	3	2	1341	151.8	6.43	6.21	2	4	High
FALSE	Master Protein	Q9UL68	MYT1L	Myelin transcription factor 1-like protein [OS=Homo sapiens]	4	2	2	2	1186	133	4.97	5.24	2	0	High
FALSE	Master Protein	Q9UKL0	RCOR1	REST corepressor 1 [OS=Homo sapiens]	4	1	1	1	485	53.3	7.03	2.54	1	5	High
FALSE	Master Protein	Q6PKG0-1	LARP1	La-related protein 1 [OS=Homo sapiens]	4	3	3	3	1096	123.4	8.82	8.03	3	3	High
FALSE	Master Protein	Q9H1Y3-1	OPN3	Opsin-3 [OS=Homo sapiens]	4	1	1	1	402	44.8	9.14	2.67	1	4	High
FALSE	Master Protein	O75342	ALOX12B	Arachidonate 12-lipoxygenase, 12R-type [OS=Homo sapiens]	4	2	2	2	701	80.3	7.64	6.53	2	4	High
FALSE	Master Protein	Q8WV93	AFG1L	AFG1-like ATPase [OS=Homo sapiens]	4	1	1	1	481	54.8	7.27	2.83	1	0	High
FALSE	Master Protein	Q58DX5-1	NAALADL2	Inactive N-acetylated-alpha-linked acidic dipeptidase-like protein 2 [OS=Homo sapiens]	4	1	1	1	795	88.6	6.15	0	1	0	High
FALSE	Master Protein	Q9UH99	SUN2	SUN domain-containing protein 2 [OS=Homo sapiens]	4	1	1	1	717	80.3	6.73	3.18	1	1	High
FALSE	Master Protein	Q68BL8	OLFML2B	Olfactomedin-like protein 2B [OS=Homo sapiens]	4	1	1	1	750	83.9	5.2	3.59	1	0	High
FALSE	Master Protein	O43301	HSPA12A	Heat shock 70 kDa protein 12A [OS=Homo sapiens]	4	2	2	2	675	74.9	6.77	4.77	2	1	High
FALSE	Master Protein	Q6IAN0	DHRS7B	Dehydrogenase/reductase SDR family member 7B [OS=Homo sapiens]	4	1	1	1	325	35.1	9.55	2.05	1	1	High
FALSE	Master Protein	Q7Z4F1	LRP10	Low-density lipoprotein receptor-related protein 10 [OS=Homo sapiens]	4	1	2	1	713	76.1	5.52	2.92	1	1	High
FALSE	Master Protein	O76021	RSL1D1	Ribosomal L1 domain-containing protein 1 [OS=Homo sapiens]	4	3	4	3	490	54.9	10.13	8.14	3	0	High
FALSE	Master Protein	O75616-1	ERAL1	GTPase Era, mitochondrial [OS=Homo sapiens]	4	1	2	1	437	48.3	8.84	3.07	1	3	High
FALSE	Master Protein	Q9Y4P3	TBL2	Transducin beta-like protein 2 [OS=Homo sapiens]	4	1	1	1	447	49.8	9.44	2.73	1	1	High
FALSE	Master Protein	Q9Y6P5	SESN1	Sestrin-1 [OS=Homo sapiens]	4	1	3	1	492	56.5	6.09	2.58	1	9	High
FALSE	Master Protein	Q6PL45-1	BRICD5	BRICHOS domain-containing protein 5 [OS=Homo sapiens]	4	1	1	1	260	28.5	7.3	2.15	1	0	High
FALSE	Master Protein	Q4G0N8	SLC9C1	Sodium/hydrogen exchanger 10 [OS=Homo sapiens]	4	2	2	2	1177	135.1	7.14	6.31	2	1	High
FALSE	Master Protein	P06396	GSN	Gelsolin [OS=Homo sapiens]	4	2	2	2	782	85.6	6.28	6.95	2	9	High
FALSE	Master Protein	P61619	SEC61A1	Protein transport protein Sec61 subunit alpha isoform 1 [OS=Homo sapiens]	4	2	2	2	476	52.2	8.06	4.47	2	6	High
FALSE	Master Protein	Q96G23	CERS2	Ceramide synthase 2 [OS=Homo sapiens]	4	1	1	1	380	44.8	8.98	2.85	1	9	High
FALSE	Master Protein	Q86X02	CDR2L	Cerebellar degeneration-related protein 2-like [OS=Homo sapiens]	4	1	1	1	465	53	6.01	2.58	1	0	High
FALSE	Master Protein	P19367-1	HK1	Hexokinase-1 [OS=Homo sapiens]	4	2	2	2	917	102.4	6.8	5.46	2	25	High
FALSE	Master Protein	Q5VW00	DCAF12L2	DDB1- and CUL4-associated factor 12-like protein 2 [OS=Homo sapiens]	4	1	1	1	463	50.8	9.23	2.94	1	0	High
FALSE	Master Protein	P50213-1	IDH3A	Isocitrate dehydrogenase [NAD] subunit alpha, mitochondrial [OS=Homo sapiens]	4	1	1	1	366	39.6	6.92	2.98	1	9	High
FALSE	Master Protein	O43837-1	IDH3B	isocitrate dehydrogenase [NAD] subunit beta, mitochondrial [OS=Homo sapiens]	4	1	1	1	385	42.2	8.46	2.62	1	7	High
FALSE	Master Protein	Q5HYI7	MTX3	Metaxin-3 [OS=Homo sapiens]	4	1	1	1	312	35.1	7.8	3.21	1	0	High
FALSE	Master Protein	Q13123	IK	Protein Red [OS=Homo sapiens]	4	2	2	2	557	65.6	6.64	4.84	2	0	High
FALSE	Master Protein	Q9NPH3	IL1RAP	Interleukin-1 receptor accessory protein [OS=Homo sapiens]	4	1	1	1	570	65.4	8.12	3.57	1	7	High
FALSE	Master Protein	P09529	INHBB	Inhibin beta B chain [OS=Homo sapiens]	4	1	1	1	407	45.1	8.03	2.86	1	8	High
FALSE	Master Protein	P14923	JUP	Junction plakoglobin [OS=Homo sapiens]	4	3	3	3	745	81.7	6.14	6.76	3	22	High
FALSE	Master Protein	Q8NAN2-1	MIGA1	Mitoguardin 1 [OS=Homo sapiens]	4	1	1	1	632	71	5.63	3.21	1	1	High
FALSE	Master Protein	Q6PCB7	SLC27A1	long-chain fatty acid transport protein 1 [OS=Homo sapiens]	4	1	1	1	646	71.1	8.53	3.32	1	8	High
FALSE	Master Protein	Q52WX2	SBK1	Serine/threonine-protein kinase SBK1 [OS=Homo sapiens]	4	1	1	1	424	46.2	9.1	3.28	1	0	High
FALSE	Master Protein	P13796	LCP1	Plastin-2 [OS=Homo sapiens]	4	1	1	1	627	70.2	5.43	3.43	1	1	High
FALSE	Master Protein	P27540	ARNT	Aryl hydrocarbon receptor nuclear translocator [OS=Homo sapiens]	4	2	2	2	789	86.6	6.54	5.09	2	20	High
FALSE	Master Protein	Q5VW22-1	AGAP6	Arf-GAP with GTPase, ANK repeat and PH domain-containing protein 6 [OS=Homo sapiens]	4	1	1	1	663	73.1	6.86	3.24	1	1	High
FALSE	Master Protein	P31153	MAT2A	S-adenosylmethionine synthase isoform type-2 [OS=Homo sapiens]	4	1	1	1	395	43.6	6.48	2.6	1	9	High
FALSE	Master Protein	P23508-1	MCC	Colorectal mutant cancer protein [OS=Homo sapiens]	4	2	2	2	829	93	5.52	5.01	2	0	High
FALSE	Master Protein	P49736	MCM2	DNA replication licensing factor mcm2 [OS=Homo sapiens]	4	3	3	3	904	101.8	5.52	7.74	3	12	High
FALSE	Master Protein	Q14566	MCM6	DNA replication licensing factor MCM6 [OS=Homo sapiens]	4	2	2	2	821	92.8	5.41	6.8	2	13	High
FALSE	Master Protein	P50281	MMP14	Matrix metalloproteinase-14 [OS=Homo sapiens]	4	1	1	1	582	65.9	7.77	2.54	1	11	High
FALSE	Master Protein	P05164	MPO	Myeloperoxidase [OS=Homo sapiens]	4	2	3	2	745	83.8	8.97	5.35	2	11	High
FALSE	Master Protein	P25325	MPST	3-mercaptopyruvate sulfurtransferase [OS=Homo sapiens]	4	1	2	1	297	33.2	6.6	2.57	1	7	High
FALSE	Master Protein	P00846	MT-ATP6	ATP synthase subunit A [OS=Homo sapiens]	4	1	1	1	226	24.8	10.1	3.82	1	16	High
FALSE	Master Protein	P00403	MT-CO2	Cytochrome c oxidase subunit 2 [OS=Homo sapiens]	4	1	1	1	227	25.5	4.82	2.56	1	23	High
FALSE	Master Protein	O75928-1	PIAS2	E3 SUMO-protein ligase PIAS2 [OS=Homo sapiens]	4	1	1	1	621	68.2	7.52	2.59	1	5	High
FALSE	Master Protein	P12883	MYH7	Myosin-7 [OS=Homo sapiens]	4	5	6	5	1935	223	5.8	13.55	5	8	High
FALSE	Master Protein	Q9Y4I1-1	MYO5A	Unconventional myosin-Va [OS=Homo sapiens]	4	6	6	4	1855	215.3	8.48	16.52	6	6	High
FALSE	Master Protein	Q8NBQ5	HSD17B11	Estradiol 17-beta-dehydrogenase 11 [OS=Homo sapiens]	4	1	1	1	300	32.9	9.07	2.56	1	1	High
FALSE	Master Protein	Q0VDF9	HSPA14	Heat shock 70 kDa protein 14 [OS=Homo sapiens]	4	1	2	1	509	54.8	5.59	2.69	1	2	High
FALSE	Master Protein	P29120-1	PCSK1	Neuroendocrine convertase 1 [OS=Homo sapiens]	4	2	2	2	753	84.1	5.99	5.57	2	6	High
FALSE	Master Protein	Q9P107	GMIP	GEM-interacting protein [OS=Homo sapiens]	4	2	3	2	970	106.6	5.72	4.73	2	3	High
FALSE	Master Protein	Q9UBT6	POLK	DNA polymerase kappa [OS=Homo sapiens]	4	2	2	2	870	98.7	8.13	5.35	2	36	High
FALSE	Master Protein	Q9UHJ3-1	SFMBT1	Scm-like with four MBT domains protein 1 [OS=Homo sapiens]	4	1	1	1	866	98.1	6.21	3.23	1	0	High
FALSE	Master Protein	Q8IXH7	NELFCD	Negative elongation factor C/D [OS=Homo sapiens]	4	1	1	1	590	66.2	5.1	3.83	1	16	High
FALSE	Master Protein	Q5TDP6	LGSN	Lengsin [OS=Homo sapiens]	4	1	2	1	509	57.2	6.35	3.24	1	0	High
FALSE	Master Protein	P15735-1	PHKG2	Phosphorylase b kinase gamma catalytic chain, liver/testis isoform [OS=Homo sapiens]	4	1	1	1	406	46.4	6.38	2.58	1	6	High
FALSE	Master Protein	Q02809	PLOD1	Procollagen-lysine,2-oxoglutarate 5-dioxygenase 1 [OS=Homo sapiens]	4	2	2	2	727	83.5	6.95	5.38	2	4	High
FALSE	Master Protein	P29590	PML	Protein PML [OS=Homo sapiens]	4	2	5	2	882	97.5	6.21	4.85	2	19	High
FALSE	Master Protein	P54315	PNLIPRP1	Inactive pancreatic lipase-related protein 1 [OS=Homo sapiens]	4	1	2	1	467	51.8	5.73	2.91	1	5	High
FALSE	Master Protein	P28340	POLD1	DNA polymerase delta catalytic subunit [OS=Homo sapiens]	4	2	2	2	1107	123.6	7.03	6.19	2	32	High
FALSE	Master Protein	Q9NY12-1	GAR1	H/ACA ribonucleoprotein complex subunit 1 [OS=Homo sapiens]	4	1	1	1	217	22.3	10.92	2.71	1	3	High
FALSE	Master Protein	Q8N7H5	PAF1	RNA polymerase II-associated factor 1 homolog [OS=Homo sapiens]	4	1	1	1	531	59.9	4.63	3	1	5	High
FALSE	Master Protein	Q9NP91-1	SLC6A20	Sodium- and chloride-dependent transporter XTRP3 [OS=Homo sapiens]	4	1	2	1	592	65.9	6.65	3.2	1	7	High
FALSE	Master Protein	Q86YP4	GATAD2A	Transcriptional repressor p66-alpha [OS=Homo sapiens]	4	1	1	1	633	68	9.94	3.61	1	6	High
FALSE	Master Protein	Q6P1N0	CC2D1A	Coiled-coil and C2 domain-containing protein 1A [OS=Homo sapiens]	4	2	2	2	951	104	8.09	5.99	2	1	High
FALSE	Master Protein	Q6UWJ1	TMCO3	Transmembrane and coiled-coil domain-containing protein 3 [OS=Homo sapiens]	4	1	3	1	677	75.5	6.9	3.81	1	0	High
FALSE	Master Protein	Q9BS91	SLC35A5	probable UDP-sugar transporter protein SLC35A5 [OS=Homo sapiens]	4	1	1	1	424	48.5	8.25	2.6	1	0	High
FALSE	Master Protein	Q9NW81	DMAC2	distal membrane-arm assembly complex protein 2 [OS=Homo sapiens]	4	1	2	1	257	29.2	6.43	2.18	1	0	High
FALSE	Master Protein	Q66K74	MAP1S	Microtubule-associated protein 1S [OS=Homo sapiens]	4	1	1	1	1059	112.1	7.3	3.33	1	1	High
FALSE	Master Protein	Q9BVG3	TRIM62	E3 ubiquitin-protein ligase TRIM62 [OS=Homo sapiens]	4	1	1	1	475	54.2	6.62	3.19	1	1	High
FALSE	Master Protein	Q2TAY7	SMU1	WD40 repeat-containing protein SMU1 [OS=Homo sapiens]	4	1	2	1	513	57.5	7.18	2.86	1	0	High
FALSE	Master Protein	Q8TDN6	BRIX1	Ribosome biogenesis protein BRX1 homolog [OS=Homo sapiens]	4	1	1	1	353	41.4	9.92	3.89	1	1	High
FALSE	Master Protein	Q9NXG2	THUMPD1	THUMP domain-containing protein 1 [OS=Homo sapiens]	4	1	1	1	353	39.3	7.88	2.76	1	1	High
FALSE	Master Protein	Q9BTX1	NDC1	Nucleoporin Ndc1 [OS=Homo sapiens]	4	1	1	1	674	76.3	9.09	3.13	1	31	High
FALSE	Master Protein	Q8N6T3-1	ARFGAP1	ADP-ribosylation factor GTPase-activating protein 1 [OS=Homo sapiens]	4	1	1	1	406	44.6	5.66	2.83	1	6	High
FALSE	Master Protein	Q9NSC7	ST6GALNAC1	Alpha-N-acetylgalactosaminide alpha-2,6-sialyltransferase 1 [OS=Homo sapiens]	4	1	1	1	600	68.5	9.92	2.6	1	3	High
FALSE	Master Protein	Q9NWQ8	PAG1	Phosphoprotein associated with glycosphingolipid-enriched microdomains 1 [OS=Homo sapiens]	4	1	1	1	432	47	4.65	3.27	1	2	High
FALSE	Master Protein	Q16512-1	PKN1	serine/threonine-protein kinase N1 [OS=Homo sapiens]	4	2	2	2	942	103.9	6.37	5.36	2	14	High
FALSE	Master Protein	Q9NQX4	MYO5C	Unconventional myosin-Vc [OS=Homo sapiens]	4	5	5	3	1742	202.7	7.71	13.15	5	1	High
FALSE	Master Protein	Q7L2J0-1	MEPCE	7SK snRNA methylphosphate capping enzyme [OS=Homo sapiens]	4	1	1	1	689	74.3	9.57	3.01	1	1	High
FALSE	Master Protein	P62333	PSMC6	26S proteasome regulatory subunit 10B [OS=Homo sapiens]	4	2	2	2	389	44.1	7.49	4.53	2	72	High
FALSE	Master Protein	Q13200	PSMD2	26S proteasome non-ATPase regulatory subunit 2 [OS=Homo sapiens]	4	2	2	2	908	100.1	5.2	7.88	2	73	High
FALSE	Master Protein	Q00577	PURA	Transcriptional activator protein Pur-alpha [OS=Homo sapiens]	4	1	1	1	322	34.9	6.44	2.39	1	1	High
FALSE	Master Protein	P28288	ABCD3	ATP-binding cassette sub-family D member 3 [OS=Homo sapiens]	4	2	2	2	659	75.4	9.36	5.82	2	8	High
FALSE	Master Protein	P54727	RAD23B	UV excision repair protein RAD23 homolog B [OS=Homo sapiens]	4	1	1	1	409	43.1	4.84	3.29	1	9	High
FALSE	Master Protein	Q9BYF1	ACE2	angiotensin-converting enzyme 2 [OS=Homo sapiens]	4	1	1	1	805	92.4	5.54	3.68	1	18	High
FALSE	Master Protein	P15927-1	RPA2	Replication protein A 32 kDa subunit [OS=Homo sapiens]	4	1	1	1	270	29.2	6.15	3.21	1	43	High
FALSE	Master Protein	P62081	RPS7	40S ribosomal protein S7 [OS=Homo sapiens]	4	1	1	1	194	22.1	10.1	2.33	1	21	High
FALSE	Master Protein	P62280	RPS11	40S ribosomal protein S11 [OS=Homo sapiens]	4	1	1	1	158	18.4	10.3	2.01	1	22	High
FALSE	Master Protein	P49591	SARS1	Serine--tRNA ligase, cytoplasmic [OS=Homo sapiens]	4	2	2	2	514	58.7	6.43	6	2	4	High
FALSE	Master Protein	O00767	SCD	acyl-CoA desaturase [OS=Homo sapiens]	4	1	1	1	359	41.5	9	2.91	1	18	High
FALSE	Master Protein	Q8NHH9	ATL2	Atlastin-2 [OS=Homo sapiens]	4	1	2	1	583	66.2	5.48	2.94	1	0	High
FALSE	Master Protein	Q99961	SH3GL1	Endophilin-A2 [OS=Homo sapiens]	4	1	1	1	368	41.5	5.43	2.51	1	7	High
FALSE	Master Protein	Q9UF56-1	FBXL17	F-box/LRR-repeat protein 17 [OS=Homo sapiens]	4	1	2	1	701	75.6	8.07	3.77	1	2	High
FALSE	Master Protein	Q11206	ST3GAL4	CMP-N-acetylneuraminate-beta-galactosamide-alpha-2,3-sialyltransferase 4 [OS=Homo sapiens]	4	1	1	1	333	38	9.41	2.59	1	11	High
FALSE	Master Protein	Q6PCB0	VWA1	von Willebrand factor A domain-containing protein 1 [OS=Homo sapiens]	4	1	1	1	445	46.8	7.68	3	1	2	High
FALSE	Master Protein	Q9BYN8	MRPS26	28S ribosomal protein S26, mitochondrial [OS=Homo sapiens]	4	1	1	1	205	24.2	10.39	2.28	1	3	High
FALSE	Master Protein	O00341	SLC1A7	excitatory amino acid transporter 5 [OS=Homo sapiens]	4	1	2	1	560	60.6	6.79	5.56	1	4	High
FALSE	Master Protein	P78524-1	DENND2B	Suppression of tumorigenicity 5 protein [OS=Homo sapiens]	4	2	2	2	1137	126.4	9.25	5.66	2	1	High
FALSE	Master Protein	Q15833-1	STXBP2	Syntaxin-binding protein 2 [OS=Homo sapiens]	4	1	1	1	593	66.4	6.55	3.23	1	4	High
FALSE	Master Protein	Q8IYB8	SUPV3L1	ATP-dependent RNA helicase SUPV3L1, mitochondrial [OS=Homo sapiens]	4	2	3	2	786	87.9	7.99	5.44	2	0	High
FALSE	Master Protein	Q03519-1	TAP2	antigen peptide transporter 2 [OS=Homo sapiens]	4	1	1	1	686	75.6	8.02	3.05	1	10	High
FALSE	Master Protein	P16383-1	GCFC2	GC-rich sequence DNA-binding factor 2 [OS=Homo sapiens]	4	2	2	2	781	89.3	5.99	5.76	2	1	High
FALSE	Master Protein	Q13507-1	TRPC3	Short transient receptor potential channel 3 [OS=Homo sapiens]	4	1	1	1	836	95.9	6.65	3.62	1	11	High
FALSE	Master Protein	Q9UHF7	TRPS1	Zinc finger transcription factor Trps1 [OS=Homo sapiens]	4	2	2	2	1281	141.4	7.58	6.59	2	0	High
FALSE	Master Protein	P22314	UBA1	Ubiquitin-like modifier-activating enzyme 1 [OS=Homo sapiens]	4	3	3	3	1058	117.8	5.76	7.78	3	8	High
FALSE	Master Protein	Q99986	VRK1	Serine/threonine-protein kinase VRK1 [OS=Homo sapiens]	4	1	1	1	396	45.4	8.91	3.13	1	2	High
FALSE	Master Protein	Q92828	CORO2A	Coronin-2A [OS=Homo sapiens]	4	1	1	1	525	59.7	8.05	3.14	1	0	High
FALSE	Master Protein	P35227	PCGF2	Polycomb group RING finger protein 2 [OS=Homo sapiens]	4	1	1	1	344	37.8	7.96	2.33	1	8	High
FALSE	Master Protein	Q9BV35	SLC25A23	calcium-binding mitochondrial carrier protein SCaMC-3 [OS=Homo sapiens]	4	1	1	1	468	52.3	7.33	2.94	1	0	High
FALSE	Master Protein	Q3T906	GNPTAB	N-acetylglucosamine-1-phosphotransferase subunits alpha/beta [OS=Homo sapiens]	4	2	2	2	1256	143.5	7.17	6.46	2	1	High
FALSE	Master Protein	Q8NBJ5	COLGALT1	Procollagen galactosyltransferase 1 [OS=Homo sapiens]	4	1	1	1	622	71.6	7.31	3.38	1	5	High
FALSE	Master Protein	Q6UWM9	UGT2A3	UDP-glucuronosyltransferase 2A3 [OS=Homo sapiens]	4	1	1	1	527	60.2	7.96	2.52	1	17	High
FALSE	Master Protein	Q05682-1	CALD1	Caldesmon [OS=Homo sapiens]	4	1	1	1	793	93.2	5.66	3.77	1	3	High
FALSE	Master Protein	Q8IYT3	CCDC170	Coiled-coil domain-containing protein 170 [OS=Homo sapiens]	4	2	2	2	715	82.2	6.64	5.61	2	0	High
FALSE	Master Protein	Q9C0I9-1	LRRC27	Leucine-rich repeat-containing protein 27 [OS=Homo sapiens]	4	1	1	1	530	60.1	9.6	3.49	1	0	High
FALSE	Master Protein	Q9BWV3	CDADC1	cytidine and dCMP deaminase domain-containing protein 1 [OS=Homo sapiens]	4	1	1	1	514	58.4	8.06	2.94	1	0	High
FALSE	Master Protein	Q8TDF5	NETO1	Neuropilin and tolloid-like protein 1 [OS=Homo sapiens]	4	1	2	1	533	60.2	7.02	2.66	1	0	High
FALSE	Master Protein	Q9H0K6	PUS7L	Pseudouridylate synthase 7 homolog-like protein [OS=Homo sapiens]	4	2	2	2	701	80.6	7.56	4.89	2	0	High
FALSE	Master Protein	Q6DCA0	AMMECR1L	AMMECR1-like protein [OS=Homo sapiens]	4	1	1	1	310	34.5	8.98	2.5	1	0	High
FALSE	Master Protein	Q86WA8	LONP2	Lon protease homolog 2, peroxisomal [OS=Homo sapiens]	4	2	2	2	852	94.6	7.3	6.41	2	3	High
FALSE	Master Protein	Q9BZ67	FRMD8	FERM domain-containing protein 8 [OS=Homo sapiens]	4	1	1	1	464	51.2	6.23	2.99	1	0	High
FALSE	Master Protein	Q8WUF8	FAM172A	Protein Fam172a [OS=Homo sapiens]	4	1	3	1	416	47.9	6.09	2.86	1	0	High
FALSE	Master Protein	Q9BW62	KATNAL1	katanin p60 ATPase-containing subunit A-like 1 [OS=Homo sapiens]	4	1	1	1	490	55.4	6.74	3.03	1	0	High
FALSE	Master Protein	Q92851-1	CASP10	caspase-10 [OS=Homo sapiens]	4	1	2	1	521	58.9	7.33	2.64	1	15	High
FALSE	Master Protein	Q9UNY4-1	TTF2	transcription termination factor 2 [OS=Homo sapiens]	4	2	4	2	1162	129.5	8.37	6.07	2	3	High
FALSE	Master Protein	Q96QU6	ACCS	1-aminocyclopropane-1-carboxylate synthase-like protein 1 [OS=Homo sapiens]	4	1	1	1	501	57.3	6.43	3.15	1	0	High
FALSE	Master Protein	Q969W8	ZNF566	Zinc finger protein 566 [OS=Homo sapiens]	4	1	1	1	418	49.2	8.06	2.54	1	2	High
FALSE	Master Protein	Q8N594-1	MPND	MPN domain-containing protein [OS=Homo sapiens]	4	1	1	1	471	50.6	5.72	2.54	1	0	High
FALSE	Master Protein	P52849-1	NDST2	Bifunctional heparan sulfate N-deacetylase/N-sulfotransferase 2 [OS=Homo sapiens]	4	2	2	2	883	100.8	8.63	5.43	2	4	High
FALSE	Master Protein	O76015	KRT38	Keratin, type I cuticular Ha8 [OS=Homo sapiens]	4	1	1	1	456	50.4	4.84	3.95	1	5	High
FALSE	Master Protein	O60909-1	B4GALT2	Beta-1,4-galactosyltransferase 2 [OS=Homo sapiens]	4	1	1	1	372	41.9	9.38	3.01	1	10	High
FALSE	Master Protein	O43825	B3GALT2	Beta-1,3-galactosyltransferase 2 [OS=Homo sapiens]	4	1	1	1	422	49.2	9.45	2.8	1	3	High
FALSE	Master Protein	P50454	SERPINH1	Serpin H1 [OS=Homo sapiens]	4	1	1	1	418	46.4	8.69	3.22	1	5	High
FALSE	Master Protein	Q9UKX3	MYH13	Myosin-13 [OS=Homo sapiens]	4	4	4	4	1938	223.5	5.68	12.88	4	0	High
FALSE	Master Protein	Q9C037-1	TRIM4	E3 ubiquitin-protein ligase TRIM4 [OS=Homo sapiens]	4	2	4	2	500	57.4	8.1	4.52	2	9	High
FALSE	Master Protein	Q2M3D2	EXOC3L2	Exocyst complex component 3-like protein 2 [OS=Homo sapiens]	4	1	1	1	409	45.8	7.71	2.59	1	0	High
FALSE	Master Protein	O60583	CCNT2	Cyclin-T2 [OS=Homo sapiens]	4	2	2	2	730	81	8.92	4.83	2	12	High
FALSE	Master Protein	Q6ZUS6	CCDC149	coiled-coil domain-containing protein 149 [OS=Homo sapiens]	4	1	1	1	474	52.8	6.29	2.58	1	0	High
FALSE	Master Protein	Q92521	PIGB	GPI mannosyltransferase 3 [OS=Homo sapiens]	4	1	1	1	554	65	9.29	2.9	1	3	High
FALSE	Master Protein	Q9UBS8-1	RNF14	e3 ubiquitin-protein ligase rnf14 [OS=Homo sapiens]	4	1	2	1	474	53.8	4.75	3.59	1	2	High
FALSE	Master Protein	P49406	MRPL19	39S ribosomal protein L19, mitochondrial [OS=Homo sapiens]	4	1	1	1	292	33.5	9.5	2	1	5	High
FALSE	Master Protein	Q9H1P3-1	OSBPL2	Oxysterol-binding protein-related protein 2 [OS=Homo sapiens]	4	1	1	1	480	55.2	6.35	2.97	1	1	High
FALSE	Master Protein	O75083	WDR1	WD repeat-containing protein 1 [OS=Homo sapiens]	4	3	3	3	606	66.2	6.65	8.64	3	2	High
FALSE	Master Protein	P49454		Centromere protein F [OS=Homo sapiens]	3	6	7	5	3210	367.5	5.07	17.06	6	0	High
FALSE	Master Protein	O00370		LINE-1 retrotransposable element ORF2 protein [OS=Homo sapiens]	3	2	3	2	1275	148.9	9.66	8.26	2	0	High
FALSE	Master Protein	Q9BXX2-1	ANKRD30B	Ankyrin repeat domain-containing protein 30B [OS=Homo sapiens]	3	3	3	3	1392	158	6.35	8.09	3	0	High
FALSE	Master Protein	P49790-3	NUP153	Isoform 3 of Nuclear pore complex protein Nup153 [OS=Homo sapiens]	3	2	4	2	1506	157.2	8.84	5.88	2	0	High
FALSE	Master Protein	Q93050-1	ATP6V0A1	Isoform 2 of V-type proton ATPase 116 kDa subunit a isoform 1 [OS=Homo sapiens]	3	2	2	2	831	95.7	6.65	5.01	2	0	High
FALSE	Master Protein	O94851		[F-actin]-monooxygenase MICAL2 [OS=Homo sapiens]	3	1	1	1	1124	126.6	8.65	3.66	1	0	High
FALSE	Master Protein	Q9BVR0	HERC2P3	Putative HERC2-like protein 3 [OS=Homo sapiens]	3	1	1	1	1158	128.9	6.89	3.48	1	0	High
FALSE	Master Protein	Q99873		protein arginine N-methyltransferase 1 [OS=Homo sapiens]	3	1	1	1	361	41.5	5.43	3.46	1	0	High
FALSE	Master Protein	P34896-2	SHMT1	Isoform 2 of Serine hydroxymethyltransferase, cytosolic [OS=Homo sapiens]	3	1	1	1	444	49	7.69	3.17	1	0	High
FALSE	Master Protein	P61550	ERVS71-1	Endogenous retrovirus group S71 member 1 Env polyprotein [OS=Homo sapiens]	3	1	1	1	626	68.1	7.93	3.05	1	0	High
FALSE	Master Protein	O43824		Putative GTP-binding protein 6 [OS=Homo sapiens]	3	1	4	1	516	56.8	9.42	2.93	1	0	High
FALSE	Master Protein	Q6ZN84-2	CCDC81	Isoform 2 of Coiled-coil domain-containing protein 81 [OS=Homo sapiens]	3	1	1	1	562	66	9.17	2.91	1	0	High
FALSE	Master Protein	Q8NBH2		Kyphoscoliosis peptidase [OS=Homo sapiens]	3	1	1	1	561	63.8	7.52	2.9	1	0	High
FALSE	Master Protein	P59817		Zinc finger protein 280A [OS=Homo sapiens]	3	1	2	1	542	60.8	8.76	2.89	1	0	High
FALSE	Master Protein	A6NMY6	ANXA2P2	Putative annexin A2-like protein [OS=Homo sapiens]	3	1	1	1	339	38.6	6.95	2.89	1	0	High
FALSE	Master Protein	P59826		BPI fold-containing family B member 3 [OS=Homo sapiens]	3	1	1	1	476	50.3	6.74	2.84	1	0	High
FALSE	Master Protein	Q6ZW33		MICAL C-terminal-like protein [OS=Homo sapiens]	3	1	1	1	695	77.2	8.5	2.82	1	0	High
FALSE	Master Protein	P33261		Cytochrome P450 2C19 [OS=Homo sapiens]	3	1	1	1	490	55.9	7.39	2.75	1	0	High
FALSE	Master Protein	Q8NE28-1		Serine/threonine kinase-like domain-containing protein STKLD1 [OS=Homo sapiens]	3	1	2	1	680	75.6	5.36	2.7	1	0	High
FALSE	Master Protein	Q8IZM8		Zinc finger protein 654 [OS=Homo sapiens]	3	1	1	1	581	65.8	5.58	2.67	1	0	High
FALSE	Master Protein	P54792	DVL1P1	Putative segment polarity protein dishevelled homolog DVL1P1 [OS=Homo sapiens]	3	1	1	1	670	73.2	6.46	2.67	1	0	High
FALSE	Master Protein	A0A1B0GUU1	C17orf113	Transmembrane protein C17orf113 [OS=Homo sapiens]	3	1	1	1	675	72.4	6.23	2.61	1	0	High
FALSE	Master Protein	Q8IXZ3-1	SP8	Isoform 1 of Transcription factor Sp8 [OS=Homo sapiens]	3	1	1	1	448	45.2	8.91	2.59	1	0	High
FALSE	Master Protein	O94810-2	RGS11	Isoform 2 of Regulator of G-protein signaling 11 [OS=Homo sapiens]	3	1	1	1	456	51.5	8.98	2.59	1	0	High
FALSE	Master Protein	D6REC4		Cilia- and flagella-associated protein 99 [OS=Homo sapiens]	3	1	1	1	459	52.3	10.55	2.57	1	0	High
FALSE	Master Protein	A4D2B8-2	PMS2P1	Isoform 2 of Putative postmeiotic segregation increased 2-like protein 1 [OS=Homo sapiens]	3	1	1	1	412	44.5	8.51	2.46	1	0	High
FALSE	Master Protein	Q93086-1	P2RX5	Isoform 2 of P2X purinoceptor 5 [OS=Homo sapiens]	3	1	1	1	421	47.1	7.28	2.17	1	0	High
FALSE	Master Protein	Q70Z53-4	FRA10AC1	Isoform 4 of Protein FRA10AC1 [OS=Homo sapiens]	3	1	1	1	292	34.8	9.19	2.15	1	0	High
FALSE	Master Protein	Q8WZA6	OR1E3	Olfactory receptor 1E3 [OS=Homo sapiens]	3	1	1	1	343	38.5	8.51	2.05	1	1	High
FALSE	Master Protein	P26439-2	HSD3B2	Isoform 2 of 3 beta-hydroxysteroid dehydrogenase/Delta 5-->4-isomerase type 2 [OS=Homo sapiens]	3	1	1	1	222	25	6.32	2.03	1	0	High
FALSE	Master Protein	P62136-1	LOC111149674; Ppp1ca; PPP1CA	serine/threonine-protein phosphatase PP1-alpha catalytic subunit [OS=Homo sapiens]	3	1	1	1	330	37.5	6.33	2.66	1	38	High
FALSE	Master Protein	Q5T750	XP32	Skin-specific protein 32 [OS=Homo sapiens]	3	1	1	1	250	26.2	7.97	2.04	1	0	High
FALSE	Master Protein	Q86VH5-1	LRRTM3	Leucine-rich repeat transmembrane neuronal protein 3 [OS=Homo sapiens]	3	1	1	1	581	65.9	9.13	2.62	1	1	High
FALSE	Master Protein	Q9NVA2-1	Sept11; SEPT11; Septin11; SEPTIN11	Septin-11 [OS=Homo sapiens]	3	1	1	1	429	49.4	6.81	2.85	1	3	High
FALSE	Master Protein	P15336-1	ATF2	Cyclic AMP-dependent transcription factor ATF-2 [OS=Homo sapiens]	3	1	1	1	505	54.5	7.88	2.64	1	63	High
FALSE	Master Protein	Q96P26	NT5C1B	Cytosolic 5'-nucleotidase 1B [OS=Homo sapiens]	3	1	1	1	610	68.8	8.82	3.01	1	6	High
FALSE	Master Protein	Q99633-1	Prpf18; PRPF18	Pre-mRNA-splicing factor 18 [OS=Homo sapiens]	3	1	1	1	342	39.8	8.15	2.75	1	3	High
FALSE	Master Protein	Q9NPF2-1	CHST11	Carbohydrate sulfotransferase 11 [OS=Homo sapiens]	3	1	1	1	352	41.5	8.85	2.07	1	6	High
FALSE	Master Protein	Q9UG63	ABCF2	ATP-binding cassette sub-family F member 2 [OS=Homo sapiens]	3	1	1	1	623	71.2	7.37	2.87	1	2	High
FALSE	Master Protein	Q8TDC3-1	BRSK1	Serine/threonine-protein kinase BRSK1 [OS=Homo sapiens]	3	1	1	1	778	85	9.32	2.78	1	0	High
FALSE	Master Protein	O60828	PQBP1	Polyglutamine-binding protein 1 [OS=Homo sapiens]	3	1	1	1	265	30.5	6.33	2.07	1	2	High
FALSE	Master Protein	Q7KZI7-1	MARK2	Serine/threonine-protein kinase MARK2 [OS=Homo sapiens]	3	1	2	1	788	87.9	9.72	3.8	1	2	High
FALSE	Master Protein	Q6VAB6-1	KSR2	Kinase suppressor of Ras 2 [OS=Homo sapiens]	3	1	1	1	950	107.6	8.69	3.23	1	10	High
FALSE	Master Protein	Q7LGA3-1	HS2ST1	Heparan sulfate 2-O-sulfotransferase 1 [OS=Homo sapiens]	3	1	2	1	356	41.9	8.69	2.62	1	3	High
FALSE	Master Protein	O95235	KIF20A	kinesin-like protein KIF20A [OS=Homo sapiens]	3	1	1	1	890	100.2	6.92	3.15	1	4	High
FALSE	Master Protein	Q14738-1	PPP2R5D	Serine/threonine-protein phosphatase 2A 56 kDa regulatory subunit delta isoform [OS=Homo sapiens]	3	1	1	1	602	69.9	8.13	2.99	1	42	High
FALSE	Master Protein	P25440-1	BRD2	Bromodomain-containing protein 2 [OS=Homo sapiens]	3	1	1	1	801	88	9.09	3.62	1	1	High
FALSE	Master Protein	P61163	ACTR1A	Alpha-centractin [OS=Homo sapiens]	3	1	1	1	376	42.6	6.64	3.05	1	15	High
FALSE	Master Protein	Q5TBA9	FRY	Protein furry homolog [OS=Homo sapiens]	3	4	4	4	3013	338.7	5.99	13.01	4	0	High
FALSE	Master Protein	Q9UDR5	AASS	Alpha-aminoadipic semialdehyde synthase, mitochondrial [OS=Homo sapiens]	3	1	3	1	926	102.1	6.64	3.62	1	4	High
FALSE	Master Protein	P36873-1	PPP1CC	serine/threonine-protein phosphatase PP1-gamma catalytic subunit [OS=Homo sapiens]	3	1	1	1	323	37	6.54	2.22	1	38	High
FALSE	Master Protein	Q9BQS2-1	SYT15	Synaptotagmin-15 [OS=Homo sapiens]	3	1	1	1	421	47.3	7.4	2.11	1	0	High
FALSE	Master Protein	P55265-1	ADAR	Double-stranded RNA-specific adenosine deaminase [OS=Homo sapiens]	3	2	2	2	1226	136	8.65	5.9	2	9	High
FALSE	Master Protein	Q15437	SEC23B	protein transport protein Sec23B [OS=Homo sapiens]	3	1	2	1	767	86.4	6.89	2.99	1	2	High
FALSE	Master Protein	Q9BQG0	MYBBP1A	Myb-binding protein 1A [OS=Homo sapiens]	3	3	3	3	1328	148.8	9.28	9.76	3	2	High
FALSE	Master Protein	O95347-1	SMC2; SMC2L1	structural maintenance of chromosomes protein 2 [OS=Homo sapiens]	3	4	4	4	1197	135.6	8.43	9.48	4	3	High
FALSE	Master Protein	P22234	PAICS	multifunctional protein ADE2 [OS=Homo sapiens]	3	1	1	1	425	47	7.23	2.49	1	4	High
FALSE	Master Protein	Q5SRN2	TSBP1	Uncharacterized protein C6orf10 [OS=Homo sapiens]	3	1	3	1	563	61.6	9.25	3.31	1	0	High
FALSE	Master Protein	Q9Y6B7	AP4B1	AP-4 complex subunit beta-1 [OS=Homo sapiens]	3	1	1	1	739	83.2	5.86	3.34	1	3	High
FALSE	Master Protein	Q9Y230	RUVBL2	RuvB-like 2 [OS=Homo sapiens]	3	1	1	1	463	51.1	5.64	3.45	1	2	High
FALSE	Master Protein	Q16798	ME3	NADP-dependent malic enzyme, mitochondrial [OS=Homo sapiens]	3	1	1	1	604	67	7.97	3.16	1	5	High
FALSE	Master Protein	Q14314	FGL2	Fibroleukin [OS=Homo sapiens]	3	1	1	1	439	50.2	7.39	3.44	1	1	High
FALSE	Master Protein	P51003	PAPOLA	Poly(A) polymerase alpha [OS=Homo sapiens]	3	1	1	1	745	82.8	7.37	2.5	1	6	High
FALSE	Master Protein	Q07065	CKAP4	Cytoskeleton-associated protein 4 [OS=Homo sapiens]	3	1	1	1	602	66	5.92	3.25	1	7	High
FALSE	Master Protein	Q9Y250	LZTS1	Leucine zipper putative tumor suppressor 1 [OS=Homo sapiens]	3	1	1	1	596	66.6	7.09	2.52	1	0	High
FALSE	Master Protein	Q9NUT2-1	ABCB8	ATP-binding cassette sub-family B member 8, mitochondrial [OS=Homo sapiens]	3	1	1	1	735	79.9	8.98	2.77	1	2	High
FALSE	Master Protein	O43306	ADCY6	Adenylate cyclase type 6 [OS=Homo sapiens]	3	3	3	2	1168	130.5	8.22	7.99	3	75	High
FALSE	Master Protein	P15882	CHN1	N-chimaerin [OS=Homo sapiens]	3	1	1	1	459	53.1	6.98	2.82	1	2	High
FALSE	Master Protein	Q9UPZ3	HPS5	Hermansky-Pudlak syndrome 5 protein [OS=Homo sapiens]	3	2	2	2	1129	127.4	5.54	6.54	2	0	High
FALSE	Master Protein	Q86XP3-1	DDX42	ATP-dependent RNA helicase DDX42 [OS=Homo sapiens]	3	2	3	2	938	102.9	7.02	4.9	2	3	High
FALSE	Master Protein	Q71RC2	LARP4	La-related protein 4 [OS=Homo sapiens]	3	1	1	1	724	80.5	6.61	3.05	1	0	High
FALSE	Master Protein	Q96PX6	CCDC85A	Coiled-coil domain-containing protein 85A [OS=Homo sapiens]	3	1	1	1	553	59.9	8.79	2.82	1	0	High
FALSE	Master Protein	Q8N815	CNTD1	Cyclin N-terminal domain-containing protein 1 [OS=Homo sapiens]	3	1	1	1	330	36.9	6.93	2.53	1	0	High
FALSE	Master Protein	Q8IVW8	SPNS2	Protein spinster homolog 2 [OS=Homo sapiens]	3	1	1	1	549	58	9.25	3.15	1	1	High
FALSE	Master Protein	O60431	OR1I1	Olfactory receptor 1I1 [OS=Homo sapiens]	3	1	1	1	355	39.3	7.46	2.2	1	3	High
FALSE	Master Protein	Q15417	CNN3	Calponin-3 [OS=Homo sapiens]	3	1	1	1	329	36.4	6.05	2.16	1	0	High
FALSE	Master Protein	Q2WGN9	GAB4	GRB2-associated-binding protein 4 [OS=Homo sapiens]	3	1	1	1	574	62.3	7.59	2.34	1	0	High
FALSE	Master Protein	Q7Z3I7	ZNF572	Zinc finger protein 572 [OS=Homo sapiens]	3	1	2	1	529	61.2	8	2.85	1	0	High
FALSE	Master Protein	A6NGE4	DCAF8L1	DDB1- and CUL4-associated factor 8-like protein 1 [OS=Homo sapiens]	3	1	2	1	600	67.3	4.87	2.76	1	0	High
FALSE	Master Protein	Q49AN0-1	CRY2	cryptochrome-2 [OS=Homo sapiens]	3	1	1	1	593	66.9	8.35	2.8	1	5	High
FALSE	Master Protein	Q8WXA9	SREK1	Splicing regulatory glutamine/lysine-rich protein 1 [OS=Homo sapiens]	3	1	1	1	508	59.3	10.39	2.79	1	1	High
FALSE	Master Protein	Q32P51	HNRNPA1L2	Heterogeneous nuclear ribonucleoprotein A1-like 2 [OS=Homo sapiens]	3	1	1	1	320	34.2	9	2.75	1	2	High
FALSE	Master Protein	Q6ZU80	CEP128	centrosomal protein of 128 kDa [OS=Homo sapiens]	3	2	3	2	1094	127.9	6.52	5.42	2	0	High
FALSE	Master Protein	Q8IU68-1	TMC8	Transmembrane channel-like protein 8 [OS=Homo sapiens]	3	1	1	1	726	81.6	9.36	2.7	1	0	High
FALSE	Master Protein	Q96N38-1	ZNF714	Zinc finger protein 714 [OS=Homo sapiens]	3	1	3	1	554	63.8	9.1	2.89	1	2	High
FALSE	Master Protein	Q96LX7-4	CCDC17	Coiled-coil domain-containing protein 17 [OS=Homo sapiens]	3	1	1	1	622	67.7	7.18	3.09	1	0	High
FALSE	Master Protein	Q6K0P9-1	PYHIN1	Pyrin and HIN domain-containing protein 1 [OS=Homo sapiens]	3	1	1	1	492	55	9.8	2.73	1	0	High
FALSE	Master Protein	Q3MIT2	PUS10	Putative tRNA pseudouridine synthase Pus10 [OS=Homo sapiens]	3	1	1	1	529	60.2	6.54	3.03	1	0	High
FALSE	Master Protein	Q8NEG5	ZSWIM2	E3 ubiquitin-protein ligase ZSWIM2 [OS=Homo sapiens]	3	1	2	1	633	72.7	8.62	6.07	1	0	High
FALSE	Master Protein	Q6UWY0	ARSK	Arylsulfatase K [OS=Homo sapiens]	3	1	1	1	536	61.4	8.92	2.64	1	2	High
FALSE	Master Protein	P35663	CYLC1	Cylicin-1 [OS=Homo sapiens]	3	1	2	1	651	74.2	9.67	2.82	1	0	High
FALSE	Master Protein	P20853	CYP2A7	Cytochrome P450 2A7 [OS=Homo sapiens]	3	1	1	1	494	56.4	7.84	2.62	1	13	High
FALSE	Master Protein	Q8NEE8	TTC16	Tetratricopeptide repeat protein 16 [OS=Homo sapiens]	3	2	4	2	873	98.2	9.01	5.95	2	0	High
FALSE	Master Protein	Q07973-1	CYP24A1	1,25-dihydroxyvitamin D(3) 24-hydroxylase, mitochondrial [OS=Homo sapiens]	3	1	1	1	514	58.8	8.75	3.02	1	16	High
FALSE	Master Protein	O43174-1	CYP26A1	Cytochrome P450 26A1 [OS=Homo sapiens]	3	1	1	1	497	56.2	8.69	2.58	1	10	High
FALSE	Master Protein	Q8IWD5	MFSD6L	major facilitator superfamily domain-containing protein 6-like [OS=Homo sapiens]	3	1	1	1	586	64	8.59	2.55	1	0	High
FALSE	Master Protein	Q92466	DDB2	DNA damage-binding protein 2 [OS=Homo sapiens]	3	1	1	1	427	47.8	9.47	2.03	1	41	High
FALSE	Master Protein	Q92499	DDX1	ATP-dependent RNA helicase DDX1 [OS=Homo sapiens]	3	3	3	3	740	82.4	7.23	7.23	3	3	High
FALSE	Master Protein	O00571	DDX3X	ATP-dependent RNA helicase DDX3X [OS=Homo sapiens]	3	2	2	1	662	73.2	7.18	6.18	2	6	High
FALSE	Master Protein	Q14562	DHX8	ATP-dependent RNA helicase dhx8 [OS=Homo sapiens]	3	2	2	2	1220	139.2	8.32	5.83	2	2	High
FALSE	Master Protein	O43143	DHX15	Pre-mRNA-splicing factor ATP-dependent RNA helicase DHX15 [OS=Homo sapiens]	3	1	2	1	795	90.9	7.46	2.94	1	3	High
FALSE	Master Protein	Q7Z4T8-1	GALNTL5	Inactive polypeptide N-acetylgalactosaminyltransferase-like protein 5 [OS=Homo sapiens]	3	1	1	1	443	51.4	8.69	3.22	1	4	High
FALSE	Master Protein	Q02127	DHODH	Dihydroorotate dehydrogenase (Quinone), mitochondrial [OS=Homo sapiens]	3	1	1	1	395	42.8	9.67	2.61	1	5	High
FALSE	Master Protein	P36957	DLST	Dihydrolipoyllysine-residue succinyltransferase component of 2-oxoglutarate dehydrogenase complex, mitochondrial [OS=Homo sapiens]	3	1	1	1	453	48.7	8.95	2.06	1	13	High
FALSE	Master Protein	Q09019	DMWD	Dystrophia myotonica WD repeat-containing protein [OS=Homo sapiens]	3	1	1	1	674	70.4	7.24	2.68	1	0	High
FALSE	Master Protein	Q92608-1	DOCK2	Dedicator of cytokinesis protein 2 [OS=Homo sapiens]	3	3	3	3	1830	211.8	6.87	9.16	3	9	High
FALSE	Master Protein	P24530-1	EDNRB	Endothelin receptor type B [OS=Homo sapiens]	3	1	2	1	442	49.6	8.88	2.76	1	12	High
FALSE	Master Protein	P41091	EIF2S3	eukaryotic translation initiation factor 2 subunit 3 [OS=Homo sapiens]	3	1	1	1	472	51.1	8.4	2.76	1	12	High
FALSE	Master Protein	Q86SG2	ANKRD23	ankyrin repeat domain-containing protein 23 [OS=Homo sapiens]	3	1	1	1	305	34.3	9.45	2.02	1	0	High
FALSE	Master Protein	Q96CN5	LRRC45	leucine-rich repeat-containing protein 45 [OS=Homo sapiens]	3	1	2	1	670	75.9	6.23	2.98	1	0	High
FALSE	Master Protein	Q6P9G9-1	ZNF449	zinc finger protein 449 [OS=Homo sapiens]	3	1	1	1	518	59.9	7.31	3.07	1	0	High
FALSE	Master Protein	Q9H4G0-1	EPB41L1	Band 4.1-like protein 1 [OS=Homo sapiens]	3	1	1	1	881	98.4	5.62	3.23	1	5	High
FALSE	Master Protein	O95573	ACSL3	long-chain-fatty-acid--CoA ligase 3 [OS=Homo sapiens]	3	1	1	1	720	80.4	8.38	2.61	1	22	High
FALSE	Master Protein	P16930	FAH	Fumarylacetoacetase [OS=Homo sapiens]	3	1	1	1	419	46.3	6.95	2.57	1	4	High
FALSE	Master Protein	Q96FN4	CPNE2	Copine-2 [OS=Homo sapiens]	3	1	1	1	548	61.2	6.07	2.65	1	0	High
FALSE	Master Protein	Q96AP4-1	ZUFSP; ZUP1	zinc finger with UFM1-specific peptidase domain protein [OS=Homo sapiens]	3	1	1	1	578	65.9	6.49	2.86	1	0	High
FALSE	Master Protein	P86790	CCZ1B	Vacuolar fusion protein CCZ1 homolog B [OS=Homo sapiens]	3	1	1	1	482	55.8	6.48	2.55	1	1	High
FALSE	Master Protein	Q9Y678	COPG1	Coatomer subunit gamma-1 [OS=Homo sapiens]	3	2	2	2	874	97.7	5.47	5.47	2	3	High
FALSE	Master Protein	Q9Y2H8	ZNF510	Zinc finger protein 510 [OS=Homo sapiens]	3	1	1	1	683	79.1	8.97	2.59	1	2	High
FALSE	Master Protein	Q9Y6X9-1	MORC2	MORC family CW-type zinc finger protein 2 [OS=Homo sapiens]	3	1	1	1	1032	117.8	8.38	3.81	1	1	High
FALSE	Master Protein	Q9Y2L1-1	DIS3	exosome complex exonuclease RRP44 [OS=Homo sapiens]	3	3	3	3	958	108.9	7.14	8.08	3	7	High
FALSE	Master Protein	Q9BQ70	TCF25	Transcription factor 25 [OS=Homo sapiens]	3	1	1	1	676	76.6	6.35	2.92	1	0	High
FALSE	Master Protein	A5YKK6	CNOT1	CCR4-NOT transcription complex subunit 1 [OS=Homo sapiens]	3	2	2	2	2376	266.8	7.11	5.83	2	4	High
FALSE	Master Protein	O60341	KDM1A	Lysine-specific histone demethylase 1A [OS=Homo sapiens]	3	1	1	1	852	92.8	6.52	3.56	1	14	High
FALSE	Master Protein	Q9UIA9	XPO7	exportin-7 [OS=Homo sapiens]	3	3	3	3	1087	123.8	6.32	7.63	3	1	High
FALSE	Master Protein	Q96AJ1-1	CLUAP1	Clusterin-associated protein 1 [OS=Homo sapiens]	3	1	1	1	413	48.1	4.77	3.18	1	4	High
FALSE	Master Protein	Q9UH65	SWAP70	Switch-associated protein 70 [OS=Homo sapiens]	3	1	1	1	585	69	5.87	2.85	1	3	High
FALSE	Master Protein	Q8IUD2-1	ERC1	ELKS/Rab6-interacting/CAST family member 1 [OS=Homo sapiens]	3	2	3	2	1116	128	5.97	5.94	2	1	High
FALSE	Master Protein	Q92621	NUP205	Nuclear pore complex protein Nup205 [OS=Homo sapiens]	3	4	4	4	2012	227.8	6.19	10.98	4	31	High
FALSE	Master Protein	P53582	METAP1	Methionine aminopeptidase 1 [OS=Homo sapiens]	3	1	1	1	386	43.2	7.17	2.55	1	1	High
FALSE	Master Protein	Q96CS3	FAF2	FAS-associated factor 2 [OS=Homo sapiens]	3	1	1	1	445	52.6	5.62	3.45	1	2	High
FALSE	Master Protein	P17948-1	FLT1	Vascular endothelial growth factor receptor 1 [OS=Homo sapiens]	3	2	2	2	1338	150.7	8.38	6.17	2	22	High
FALSE	Master Protein	Q08AD1	CAMSAP2	Calmodulin-regulated spectrin-associated protein 2 [OS=Homo sapiens]	3	2	2	2	1489	168	6.8	5.92	2	0	High
FALSE	Master Protein	O15037	KHNYN	protein KHNYN [OS=Homo sapiens]	3	1	1	1	678	74.5	7.02	2.62	1	0	High
FALSE	Master Protein	Q9NRK6	ABCB10	ATP-binding cassette sub-family B member 10, mitochondrial [OS=Homo sapiens]	3	1	1	1	738	79.1	9.85	3.1	1	2	High
FALSE	Master Protein	O00541-1	PES1	Pescadillo homolog [OS=Homo sapiens]	3	1	1	1	588	68	7.33	2.59	1	1	High
FALSE	Master Protein	Q9BUB4	ADAT1	tRNA-specific adenosine deaminase 1 [OS=Homo sapiens]	3	1	2	1	502	55.4	9.01	5.73	1	1	High
FALSE	Master Protein	Q9BZE4	GTPBP4	Nucleolar GTP-binding protein 1 [OS=Homo sapiens]	3	2	2	2	634	73.9	9.5	5.37	2	1	High
FALSE	Master Protein	Q9UHN6-1	CEMIP2; TMEM2	Cell surface hyaluronidase [OS=Homo sapiens]	3	2	4	2	1383	154.3	8.15	5.31	2	0	High
FALSE	Master Protein	Q8NFD2	ANKK1	ankyrin repeat and protein kinase domain-containing protein 1 [OS=Homo sapiens]	3	1	1	1	765	84.6	7.08	2.52	1	0	High
FALSE	Master Protein	O00591	GABRP	Gamma-aminobutyric acid receptor subunit pi [OS=Homo sapiens]	3	1	1	1	440	50.6	6.99	2.74	1	7	High
FALSE	Master Protein	Q8IYJ2	C10orf67	uncharacterized protein C10orf67, mitochondrial [OS=Homo sapiens]	3	1	8	1	551	63.6	8.84	9.04	1	0	High
FALSE	Master Protein	O95922	TTLL1	probable tubulin polyglutamylase TTLL1 [OS=Homo sapiens]	3	1	1	1	423	49	8.72	2.04	1	1	High
FALSE	Master Protein	Q8WX92	NELFB	Negative elongation factor B [OS=Homo sapiens]	3	2	3	2	580	65.7	6.13	4.24	2	17	High
FALSE	Master Protein	Q9C075	KRT23	Keratin, type I cytoskeletal 23 [OS=Homo sapiens]	3	1	1	1	422	48.1	6.54	2.02	1	4	High
FALSE	Master Protein	O95995	GAS8	Growth arrest-specific protein 8 [OS=Homo sapiens]	3	1	3	1	478	56.3	7.94	2.19	1	2	High
FALSE	Master Protein	Q9BSI4	TINF2	TERF1-interacting nuclear factor 2 [OS=Homo sapiens]	3	1	1	1	451	50	7.96	2.96	1	14	High
FALSE	Master Protein	P32456	GBP2	Guanylate-binding protein 2 [OS=Homo sapiens]	3	1	2	1	591	67.2	5.71	2.77	1	3	High
FALSE	Master Protein	Q6P3X8-1	PGBD2	PiggyBac transposable element-derived protein 2 [OS=Homo sapiens]	3	1	2	1	592	68	8.54	3.06	1	0	High
FALSE	Master Protein	Q7Z494-1	NPHP3	Nephrocystin-3 [OS=Homo sapiens]	3	2	2	2	1330	150.8	6.76	6.57	2	3	High
FALSE	Master Protein	Q5TGY3	AHDC1	AT-hook DNA-binding motif-containing protein 1 [OS=Homo sapiens]	3	3	3	3	1603	168.2	9.04	7.43	3	1	High
FALSE	Master Protein	Q9UNQ2	DIMT1	Probable dimethyladenosine transferase [OS=Homo sapiens]	3	1	1	1	313	35.2	9.99	2.52	1	1	High
FALSE	Master Protein	Q08378	GOLGA3	Golgin subfamily A member 3 [OS=Homo sapiens]	3	3	3	3	1498	167.3	5.44	8	3	1	High
FALSE	Master Protein	Q9Y5P8-1	PPP2R3B	Serine/threonine-protein phosphatase 2A regulatory subunit B'' subunit beta [OS=Homo sapiens]	3	1	1	1	575	65	5.14	3.53	1	13	High
FALSE	Master Protein	Q7Z3B3	KANSL1	KAT8 regulatory NSL complex subunit 1 [OS=Homo sapiens]	3	1	1	1	1105	121	8.81	0	1	2	High
FALSE	Master Protein	Q9UKQ9	KLK9	Kallikrein-9 [OS=Homo sapiens]	3	1	2	1	250	27.5	7.39	4	1	0	High
FALSE	Master Protein	Q6X9E4	FBXW12	F-box/WD repeat-containing protein 12 [OS=Homo sapiens]	3	1	1	1	464	53	7.74	2.7	1	2	High
FALSE	Master Protein	Q9H0H5	RACGAP1	Rac GTPase-activating protein 1 [OS=Homo sapiens]	3	1	1	1	632	71	8.88	2.5	1	13	High
FALSE	Master Protein	P51841	GUCY2F	Retinal guanylyl cyclase 2 [OS=Homo sapiens]	3	1	1	1	1108	124.8	7.27	3.92	1	4	High
FALSE	Master Protein	P50995	ANXA11	annexin A11 [OS=Homo sapiens]	3	2	2	2	505	54.4	7.65	4.32	2	1	High
FALSE	Master Protein	P34932	HSPA4	Heat shock 70 kDa protein 4 [OS=Homo sapiens]	3	2	2	2	840	94.3	5.19	7.2	2	5	High
FALSE	Master Protein	P32314	FOXN2	Forkhead box protein N2 [OS=Homo sapiens]	3	1	1	1	431	47.1	6.42	2.08	1	0	High
FALSE	Master Protein	P32942	ICAM3	Intercellular adhesion molecule 3 [OS=Homo sapiens]	3	1	1	1	547	59.5	5.43	3.27	1	5	High
FALSE	Master Protein	G3V0H7	SLCO1B7	Putative solute carrier organic anion transporter family member 1B7 [OS=Homo sapiens]	3	2	3	2	640	71.2	8.5	4.28	2	0	High
FALSE	Master Protein	Q5HYW3	RTL5	Retrotransposon Gag-like protein 5 [OS=Homo sapiens]	3	1	1	1	569	64.7	4.75	2.55	1	0	High
FALSE	Master Protein	P48735	IDH2	Isocitrate dehydrogenase [NADP], mitochondrial [OS=Homo sapiens]	3	1	1	1	452	50.9	8.69	3.25	1	14	High
FALSE	Master Protein	A6NDB9	PALM3	Paralemmin-3 [OS=Homo sapiens]	3	1	1	1	673	71.7	4.53	2.58	1	0	High
FALSE	Master Protein	O60809	PRAMEF10	PRAME family member 10 [OS=Homo sapiens]	3	1	1	1	474	55.2	8.38	2.53	1	0	High
FALSE	Master Protein	Q96N87	SLC6A18	Sodium-dependent neutral amino acid transporter B(0)AT3 [OS=Homo sapiens]	3	1	1	1	628	70.9	7.3	2.74	1	7	High
FALSE	Master Protein	Q6TGC4	PADI6	Protein-arginine deiminase type-6 [OS=Homo sapiens]	3	1	1	1	694	77.7	5.27	3.46	1	2	High
FALSE	Master Protein	A5PLK6-1	RGSL1	Regulator of G-protein signaling protein-like [OS=Homo sapiens]	3	2	2	2	1076	125.6	9.01	5.73	2	3	High
FALSE	Master Protein	P45954	ACADSB	Short/branched chain specific acyl-CoA dehydrogenase, mitochondrial [OS=Homo sapiens]	3	1	1	1	432	47.5	6.99	2.89	1	6	High
FALSE	Master Protein	Q12905	ILF2	Interleukin enhancer-binding factor 2 [OS=Homo sapiens]	3	1	1	1	390	43	5.26	2.65	1	2	High
FALSE	Master Protein	O15357	INPPL1	Phosphatidylinositol 3,4,5-trisphosphate 5-phosphatase 2 [OS=Homo sapiens]	3	2	2	2	1258	138.5	6.54	6.1	2	11	High
FALSE	Master Protein	P46977	STT3A	Dolichyl-diphosphooligosaccharide--protein glycosyltransferase subunit STT3A [OS=Homo sapiens]	3	2	2	2	705	80.5	8.07	5.19	2	6	High
FALSE	Master Protein	Q8N8M0	NAT16	Probable N-acetyltransferase 16 [OS=Homo sapiens]	3	1	2	1	369	40.5	6.93	5.29	1	0	High
FALSE	Master Protein	P24043	LAMA2	Laminin subunit alpha-2 [OS=Homo sapiens]	3	3	3	3	3122	343.7	6.4	9.53	3	26	High
FALSE	Master Protein	Q5VWM3	PRAMEF18	PRAME family member 18 [OS=Homo sapiens]	3	1	1	1	479	55.3	7.94	2.67	1	0	High
FALSE	Master Protein	P53671	LIMK2	LIM domain kinase 2 [OS=Homo sapiens]	3	1	1	1	638	72.2	7.2	2.63	1	10	High
FALSE	Master Protein	P32121	ARRB2	Beta-arrestin-2 [OS=Homo sapiens]	3	1	1	1	409	46.1	7.69	3.12	1	38	High
FALSE	Master Protein	Q16819	MEP1A	Meprin A subunit alpha [OS=Homo sapiens]	3	1	1	1	746	84.4	5.72	2.89	1	1	High
FALSE	Master Protein	Q09328	MGAT5	Alpha-1,6-mannosylglycoprotein 6-beta-N-acetylglucosaminyltransferase A [OS=Homo sapiens]	3	1	3	1	741	84.5	8.12	6.18	1	4	High
FALSE	Master Protein	P07307	ASGR2	Asialoglycoprotein receptor 2 [OS=Homo sapiens]	3	1	2	1	311	35.1	6.25	2.13	1	2	High
FALSE	Master Protein	Q6ZTA4	TRIM67	Tripartite motif-containing protein 67 [OS=Homo sapiens]	3	1	1	1	783	83.8	7.33	2.65	1	0	High
FALSE	Master Protein	O43795	MYO1B	Unconventional myosin-Ib [OS=Homo sapiens]	3	3	3	3	1136	131.9	9.38	7.3	3	1	High
FALSE	Master Protein	Q92630-1	DYRK2	Dual specificity tyrosine-phosphorylation-regulated kinase 2 [OS=Homo sapiens]	3	1	1	1	601	66.6	9.67	2.72	1	2	High
FALSE	Master Protein	O43172-1	PRPF4	U4/U6 small nuclear ribonucleoprotein Prp4 [OS=Homo sapiens]	3	1	1	1	522	58.4	7.42	3.21	1	4	High
FALSE	Master Protein	P31939	ATIC	bifunctional purine biosynthesis protein purH [OS=Homo sapiens]	3	1	1	1	592	64.6	6.71	2.66	1	7	High
FALSE	Master Protein	P49821	NDUFV1	NADH dehydrogenase [ubiquinone] flavoprotein 1, mitochondrial [OS=Homo sapiens]	3	1	1	1	464	50.8	8.21	2.52	1	18	High
FALSE	Master Protein	P07197	NEFM	Neurofilament medium polypeptide [OS=Homo sapiens]	3	2	3	1	916	102.4	4.91	5.63	2	5	High
FALSE	Master Protein	P12036	NEFH	Neurofilament heavy polypeptide [OS=Homo sapiens]	3	2	2	1	1026	112.4	6.18	4.88	2	4	High
FALSE	Master Protein	P05023	ATP1A1	Sodium/potassium-transporting ATPase subunit alpha-1 [OS=Homo sapiens]	3	2	2	2	1023	112.8	5.49	6.6	2	23	High
FALSE	Master Protein	P06748	NPM1	Nucleophosmin [OS=Homo sapiens]	3	1	1	1	294	32.6	4.78	2.25	1	8	High
FALSE	Master Protein	P46459	NSF	Vesicle-fusing ATPase [OS=Homo sapiens]	3	2	2	2	744	82.5	6.95	4.75	2	11	High
FALSE	Master Protein	Q99572	P2RX7	P2X purinoceptor 7 [OS=Homo sapiens]	3	1	1	1	595	68.5	8.19	2.92	1	8	High
FALSE	Master Protein	Q9HBG4	ATP6V0A4	V-type proton ATPase 116 kDa subunit a isoform 4 [OS=Homo sapiens]	3	1	1	1	840	96.3	6.1	2.71	1	16	High
FALSE	Master Protein	Q15738	NSDHL	sterol-4-alpha-carboxylate 3-dehydrogenase, decarboxylating [OS=Homo sapiens]	3	1	1	1	373	41.9	8.06	2.33	1	6	High
FALSE	Master Protein	Q96D46	NMD3	60S ribosomal export protein NMD3 [OS=Homo sapiens]	3	1	1	1	503	57.6	7.14	3.18	1	2	High
FALSE	Master Protein	Q8WVM0	TFB1M	Dimethyladenosine transferase 1, mitochondrial [OS=Homo sapiens]	3	1	1	1	346	39.5	9.26	2.85	1	4	High
FALSE	Master Protein	Q9UHV5	RAPGEFL1	Rap guanine nucleotide exchange factor-like 1 [OS=Homo sapiens]	3	1	1	1	662	73.2	6.34	3.21	1	0	High
FALSE	Master Protein	Q6UWH4-1	GASK1B	protein FAM198B [OS=Homo sapiens]	3	1	1	1	519	57.5	9.7	2.85	1	0	High
FALSE	Master Protein	O43462	MBTPS2	Membrane-bound transcription factor site-2 protease [OS=Homo sapiens]	3	1	1	1	519	57.4	7.49	3.05	1	8	High
FALSE	Master Protein	Q7LFX5-1	CHST15	Carbohydrate sulfotransferase 15 [OS=Homo sapiens]	3	1	1	1	561	64.9	8.29	2.6	1	2	High
FALSE	Master Protein	Q9UBW5-1	BIN2	Bridging integrator 2 [OS=Homo sapiens]	3	1	1	1	565	61.8	5.15	3.65	1	3	High
FALSE	Master Protein	Q9UJX4	ANAPC5	Anaphase-promoting complex subunit 5 [OS=Homo sapiens]	3	1	1	1	755	85	6.87	2.68	1	25	High
FALSE	Master Protein	P51160	PDE6C	Cone cGMP-specific 3',5'-cyclic phosphodiesterase subunit alpha' [OS=Homo sapiens]	3	1	1	1	858	99.1	5.72	3.03	1	3	High
FALSE	Master Protein	Q8NEY8	PPHLN1	Periphilin-1 [OS=Homo sapiens]	3	1	1	1	458	52.7	9.11	2.13	1	0	High
FALSE	Master Protein	Q4G0J3	LARP7	La-related protein 7 [OS=Homo sapiens]	3	1	1	1	582	66.9	9.55	3.32	1	1	High
FALSE	Master Protein	Q9NZ08-1	ERAP1	endoplasmic reticulum aminopeptidase 1 [OS=Homo sapiens]	3	2	2	2	941	107.2	6.46	4.94	2	1	High
FALSE	Master Protein	P29622	SERPINA4	Kallistatin [OS=Homo sapiens]	3	1	1	1	427	48.5	7.75	2.54	1	1	High
FALSE	Master Protein	P50453	SERPINB9	Serpin B9 [OS=Homo sapiens]	3	1	1	1	376	42.4	5.86	2.75	1	3	High
FALSE	Master Protein	Q9P0K1	ADAM22	Disintegrin and metalloproteinase domain-containing protein 22 [OS=Homo sapiens]	3	1	2	1	906	100.4	7.2	3.77	1	1	High
FALSE	Master Protein	O15305	PMM2	Phosphomannomutase 2 [OS=Homo sapiens]	3	1	1	1	246	28.1	6.77	2.6	1	8	High
FALSE	Master Protein	P35670	ATP7B	Copper-transporting ATPase 2 [OS=Homo sapiens]	3	2	3	2	1465	157.2	6.7	6.14	2	5	High
FALSE	Master Protein	Q9NQW6	ANLN	Anillin [OS=Homo sapiens]	3	2	3	2	1124	124.1	8.07	5.45	2	5	High
FALSE	Master Protein	Q9NQI0	DDX4	Probable ATP-dependent RNA helicase DDX4 [OS=Homo sapiens]	3	1	1	1	724	79.3	5.87	3.11	1	3	High
FALSE	Master Protein	Q567U6	CCDC93	Coiled-coil domain-containing protein 93 [OS=Homo sapiens]	3	1	1	1	631	73.2	8.15	2.61	1	0	High
FALSE	Master Protein	Q8TAG9	EXOC6	Exocyst complex component 6 [OS=Homo sapiens]	3	1	1	1	804	93.7	6.2	3.16	1	5	High
FALSE	Master Protein	Q5T5J6	SWT1	Transcriptional protein SWT1 [OS=Homo sapiens]	3	2	2	2	900	103.2	8.81	4.93	2	0	High
FALSE	Master Protein	Q8TE68-1	EPS8L1	Epidermal growth factor receptor kinase substrate 8-like protein 1 [OS=Homo sapiens]	3	1	2	1	723	80.2	6.04	3.96	1	1	High
FALSE	Master Protein	P15309-1	ACP3	Prostatic acid phosphatase [OS=Homo sapiens]	3	1	1	1	386	44.5	6.24	2.04	1	1	High
FALSE	Master Protein	Q7Z4Q2	HEATR3	HEAT repeat-containing protein 3 [OS=Homo sapiens]	3	2	2	2	680	74.5	5.11	4.98	2	0	High
FALSE	Master Protein	Q96EY7-1	PTCD3	pentatricopeptide repeat domain-containing protein 3, mitochondrial [OS=Homo sapiens]	3	2	2	2	689	78.5	6.42	5.74	2	3	High
FALSE	Master Protein	Q9BZF9	UACA	Uveal autoantigen with coiled-coil domains and ankyrin repeats [OS=Homo sapiens]	3	2	4	2	1416	162.4	7.03	6.26	2	2	High
FALSE	Master Protein	Q9NVE5	USP40	Ubiquitin carboxyl-terminal hydrolase 40 [OS=Homo sapiens]	3	2	4	2	1235	140	5.67	5.42	2	0	High
FALSE	Master Protein	Q8WXF1	PSPC1	Paraspeckle component 1 [OS=Homo sapiens]	3	1	1	1	523	58.7	6.67	2.87	1	0	High
FALSE	Master Protein	Q69YN2-1	CWF19L1	CWF19-like protein 1 [OS=Homo sapiens]	3	1	1	1	538	60.6	7.24	2.69	1	0	High
FALSE	Master Protein	Q16537	PPP2R5E	Serine/threonine-protein phosphatase 2A 56 kDa regulatory subunit epsilon isoform [OS=Homo sapiens]	3	1	1	1	467	54.7	6.95	2.5	1	36	High
FALSE	Master Protein	Q9H089	LSG1	Large subunit GTPase 1 homolog [OS=Homo sapiens]	3	1	1	1	658	75.2	6.38	2.82	1	1	High
FALSE	Master Protein	Q9NRM6	IL17RB	Interleukin-17 receptor B [OS=Homo sapiens]	3	1	2	1	502	55.8	8.09	2.97	1	4	High
FALSE	Master Protein	Q9C0C7-1	AMBRA1	Activating molecule in BECN1-regulated autophagy protein 1 [OS=Homo sapiens]	3	2	2	2	1298	142.4	7.18	5.29	2	13	High
FALSE	Master Protein	Q9BX70-1	BTBD2	BTB/POZ domain-containing protein 2 [OS=Homo sapiens]	3	1	1	1	525	55.9	5.9	2.69	1	0	High
FALSE	Master Protein	Q08AM6	VAC14	Protein VAC14 homolog [OS=Homo sapiens]	3	1	1	1	782	87.9	6.13	2.63	1	5	High
FALSE	Master Protein	Q3V6T2-1	CCDC88A	Girdin [OS=Homo sapiens]	3	3	4	3	1871	215.9	6.21	8.63	3	3	High
FALSE	Master Protein	Q02156	PRKCE	Protein kinase C epsilon type [OS=Homo sapiens]	3	1	1	1	737	83.6	7.12	2.92	1	30	High
FALSE	Master Protein	P28482	MAPK1	mitogen-activated protein kinase 1 [OS=Homo sapiens]	3	1	1	1	360	41.4	6.98	2.03	1	299	High
FALSE	Master Protein	Q9BT22	ALG1	chitobiosyldiphosphodolichol beta-mannosyltransferase [OS=Homo sapiens]	3	1	1	1	464	52.5	7.23	3.38	1	6	High
FALSE	Master Protein	Q5VTR2	RNF20	E3 ubiquitin-protein ligase BRE1A [OS=Homo sapiens]	3	2	2	2	975	113.6	5.94	5.39	2	3	High
FALSE	Master Protein	P07225	PROS1	Vitamin K-dependent protein S [OS=Homo sapiens]	3	1	1	1	676	75.1	5.67	2.52	1	12	High
FALSE	Master Protein	Q96RR1-1	TWNK	Twinkle protein, mitochondrial [OS=Homo sapiens]	3	1	2	1	684	77.1	8.98	3.02	1	2	High
FALSE	Master Protein	Q9NQ32-1	C11orf16	Uncharacterized protein C11orf16 [OS=Homo sapiens]	3	1	1	1	467	51.6	8.1	2.52	1	0	High
FALSE	Master Protein	Q9NRX1	PNO1	RNA-binding protein pno1 [OS=Homo sapiens]	3	1	1	1	252	27.9	9.73	2.15	1	2	High
FALSE	Master Protein	Q9NQZ5	STARD7	StAR-related lipid transfer protein 7, mitochondrial [OS=Homo sapiens]	3	1	1	1	370	43.1	8.95	2.6	1	1	High
FALSE	Master Protein	Q969V3	NCLN	Nicalin [OS=Homo sapiens]	3	2	3	2	563	62.9	6.89	7.73	2	0	High
FALSE	Master Protein	P43686	PSMC4	26S proteasome regulatory subunit 6B [OS=Homo sapiens]	3	1	1	1	418	47.3	5.21	3.34	1	72	High
FALSE	Master Protein	Q9NQ75-1	CASS4	Cas scaffolding protein family member 4 [OS=Homo sapiens]	3	1	1	1	786	87.1	7.08	2.98	1	0	High
FALSE	Master Protein	Q9GZR2-1	REXO4	RNA exonuclease 4 [OS=Homo sapiens]	3	1	1	1	422	46.6	9.77	2.75	1	0	High
FALSE	Master Protein	Q2PPJ7-1	RALGAPA2	Ral GTPase-activating protein subunit alpha-2 [OS=Homo sapiens]	3	2	2	2	1873	210.6	6.07	2.52	2	1	High
FALSE	Master Protein	Q9UNM6	PSMD13	26S proteasome non-ATPase regulatory subunit 13 [OS=Homo sapiens]	3	1	1	1	376	42.9	5.81	2.87	1	73	High
FALSE	Master Protein	Q96KG9	SCYL1	N-terminal kinase-like protein [OS=Homo sapiens]	3	1	1	1	808	89.6	6.3	2.72	1	0	High
FALSE	Master Protein	Q9HCP6	HHATL	Protein-cysteine N-palmitoyltransferase HHAT-like protein [OS=Homo sapiens]	3	1	1	1	504	56.7	7.12	2.6	1	1	High
FALSE	Master Protein	Q9ULM2	ZNF490	Zinc finger protein 490 [OS=Homo sapiens]	3	1	1	1	529	61.3	8.7	2.91	1	2	High
FALSE	Master Protein	Q9ULM0-1	PLEKHH1	Pleckstrin homology domain-containing family H member 1 [OS=Homo sapiens]	3	2	2	2	1364	151.1	7.94	6.53	2	1	High
FALSE	Master Protein	Q3KR37	GRAMD1B	GRAM domain-containing protein 1B [OS=Homo sapiens]	3	1	1	1	738	85.3	6.21	2.56	1	1	High
FALSE	Master Protein	Q9NR64	KLHL1	Kelch-like protein 1 [OS=Homo sapiens]	3	1	1	1	748	82.6	6.39	3.09	1	0	High
FALSE	Master Protein	Q9HCI5	MAGEE1	Melanoma-associated antigen E1 [OS=Homo sapiens]	3	1	2	1	957	103.2	5.33	3.55	1	0	High
FALSE	Master Protein	Q9UBC2-1	EPS15L1	Epidermal growth factor receptor substrate 15-like 1 [OS=Homo sapiens]	3	1	1	1	864	94.2	5.11	3.25	1	5	High
FALSE	Master Protein	P41182-1	BCL6	B-cell lymphoma 6 protein [OS=Homo sapiens]	3	1	1	1	706	78.8	7.94	2.94	1	12	High
FALSE	Master Protein	Q9NRN7	AASDHPPT	L-aminoadipate-semialdehyde dehydrogenase-phosphopantetheinyl transferase [OS=Homo sapiens]	3	1	1	1	309	35.8	6.8	2.55	1	3	High
FALSE	Master Protein	Q9H4A4	RNPEP	aminopeptidase B [OS=Homo sapiens]	3	1	2	1	650	72.5	5.74	3.49	1	0	High
FALSE	Master Protein	Q5VZE5	NAA35	N-alpha-acetyltransferase 35, NatC auxiliary subunit [OS=Homo sapiens]	3	1	1	1	725	83.6	7.05	2.75	1	1	High
FALSE	Master Protein	P27694	RPA1	Replication protein A 70 kDa DNA-binding subunit [OS=Homo sapiens]	3	1	1	1	616	68.1	7.21	4.17	1	44	High
FALSE	Master Protein	Q96JJ3	ELMO2	Engulfment and cell motility protein 2 [OS=Homo sapiens]	3	1	1	1	720	82.6	5.9	3.48	1	9	High
FALSE	Master Protein	Q96HF1	SFRP2	Secreted frizzled-related protein 2 [OS=Homo sapiens]	3	1	1	1	295	33.5	7.42	2.02	1	7	High
FALSE	Master Protein	Q9H221-1	ABCG8	ATP-binding cassette sub-family G member 8 [OS=Homo sapiens]	3	1	2	1	673	75.6	8.22	3.26	1	14	High
FALSE	Master Protein	O43765	SGTA	Small glutamine-rich tetratricopeptide repeat-containing protein alpha [OS=Homo sapiens]	3	1	1	1	313	34	4.87	2.08	1	1	High
FALSE	Master Protein	Q9H9Q2	COPS7B	COP9 signalosome complex subunit 7b [OS=Homo sapiens]	3	1	1	1	264	29.6	6.15	2.31	1	5	High
FALSE	Master Protein	Q86VS3-1	IQCH	IQ domain-containing protein H [OS=Homo sapiens]	3	2	3	2	1027	117.3	9.1	6.04	2	0	High
FALSE	Master Protein	Q8TB22	SPATA20	Spermatogenesis-associated protein 20 [OS=Homo sapiens]	3	1	1	1	786	87.8	7.43	3.01	1	0	High
FALSE	Master Protein	Q9H6S0	YTHDC2	Probable ATP-dependent RNA helicase YTHDC2 [OS=Homo sapiens]	3	1	1	1	1430	160.1	8.4	4.25	1	0	High
FALSE	Master Protein	Q9BQK8-1	LPIN3	Phosphatidate phosphatase LPIN3 [OS=Homo sapiens]	3	1	1	1	851	93.6	5.52	4.2	1	11	High
FALSE	Master Protein	Q96AP0	ACD	Adrenocortical dysplasia protein homolog [OS=Homo sapiens]	3	1	1	1	544	57.7	6.74	2.88	1	0	High
FALSE	Master Protein	H3BSY2	GOLGA8M	golgin subfamily A member 8M [OS=Homo sapiens]	3	1	1	1	632	71.5	7.11	3.05	1	0	High
FALSE	Master Protein	C9JLR9	ZFTA	uncharacterized protein C11orf95 [OS=Homo sapiens]	3	1	2	1	678	73.2	6.16	3.2	1	0	High
FALSE	Master Protein	O60749	SNX2	Sorting nexin-2 [OS=Homo sapiens]	3	1	1	1	519	58.4	5.12	3.5	1	2	High
FALSE	Master Protein	P35711	SOX5	Transcription factor SOX-5 [OS=Homo sapiens]	3	1	1	1	763	84	6.6	3.17	1	4	High
FALSE	Master Protein	O15020	SPTBN2	Spectrin beta chain, non-erythrocytic 2 [OS=Homo sapiens]	3	8	8	5	2390	271.2	6.11	21.64	8	7	High
FALSE	Master Protein	P40763	STAT3	Signal transducer and activator of transcription 3 [OS=Homo sapiens]	3	1	2	1	770	88	6.3	2.78	1	136	High
FALSE	Master Protein	Q9BTW9	TBCD	Tubulin-specific chaperone D [OS=Homo sapiens]	3	2	2	2	1192	132.5	6.19	5.54	2	1	High
FALSE	Master Protein	Q9UGU0	TCF20	Transcription factor 20 [OS=Homo sapiens]	3	2	2	2	1960	211.6	9.04	2.59	2	1	High
FALSE	Master Protein	P22735	TGM1	Protein-glutamine gamma-glutamyltransferase K [OS=Homo sapiens]	3	1	3	1	817	89.7	6.04	8.76	1	1	High
FALSE	Master Protein	Q9Y490	TLN1	Talin-1 [OS=Homo sapiens]	3	4	5	4	2541	269.6	6.07	11.63	4	22	High
FALSE	Master Protein	Q03169	TNFAIP2	Tumor necrosis factor alpha-induced protein 2 [OS=Homo sapiens]	3	1	1	1	654	72.6	6.46	3.3	1	1	High
FALSE	Master Protein	P21580	TNFAIP3	Tumor necrosis factor alpha-induced protein 3 [OS=Homo sapiens]	3	1	4	1	790	89.6	8.22	2.92	1	21	High
FALSE	Master Protein	P11387	TOP1	DNA topoisomerase 1 [OS=Homo sapiens]	3	2	2	2	765	90.7	9.31	5.13	2	2	High
FALSE	Master Protein	Q99816	TSG101	tumor susceptibility gene 101 protein [OS=Homo sapiens]	3	1	1	1	390	43.9	6.46	2.73	1	9	High
FALSE	Master Protein	P23258	TUBG1	tubulin gamma-1 chain [OS=Homo sapiens]	3	1	1	1	451	51.1	6.14	2.79	1	9	High
FALSE	Master Protein	P07358	C8B	Complement component C8 beta chain [OS=Homo sapiens]	3	1	1	1	591	67	8.13	3.38	1	10	High
FALSE	Master Protein	P02748	C9	complement component C9 [OS=Homo sapiens]	3	1	1	1	559	63.1	5.59	2.73	1	12	High
FALSE	Master Protein	O94782	USP1	Ubiquitin carboxyl-terminal hydrolase 1 [OS=Homo sapiens]	3	1	1	1	785	88.2	5.45	4.19	1	5	High
FALSE	Master Protein	P19320-1	VCAM1	Vascular cell adhesion protein 1 [OS=Homo sapiens]	3	1	2	1	739	81.2	5.22	4.86	1	23	High
FALSE	Master Protein	O76090	BEST1	Bestrophin-1 [OS=Homo sapiens]	3	1	1	1	585	67.6	6.9	2.75	1	1	High
FALSE	Master Protein	P23381	WARS1	Tryptophan--tRNA ligase, cytoplasmic [OS=Homo sapiens]	3	1	1	1	471	53.1	6.23	4.18	1	5	High
FALSE	Master Protein	P52739	ZNF131	Zinc finger protein 131 [OS=Homo sapiens]	3	1	1	1	623	71.4	5.19	3.36	1	1	High
FALSE	Master Protein	Q9ULX5	RNF112	RING finger protein 112 [OS=Homo sapiens]	3	1	1	1	631	68.3	8.51	2.57	1	0	High
FALSE	Master Protein	O95201	ZNF205	zinc finger protein 205 [OS=Homo sapiens]	3	1	1	1	554	60.6	8.54	2.83	1	2	High
FALSE	Master Protein	Q13724-1	MOGS	Mannosyl-oligosaccharide glucosidase [OS=Homo sapiens]	3	1	1	1	837	91.9	8.9	3.17	1	7	High
FALSE	Master Protein	Q14722	KCNAB1	voltage-gated potassium channel subunit beta-1 [OS=Homo sapiens]	3	1	2	1	419	46.5	8.94	2.83	1	2	High
FALSE	Master Protein	Q96T21	SECISBP2	selenocysteine insertion sequence-binding protein 2 [OS=Homo sapiens]	3	2	2	2	854	95.4	8.12	4.66	2	1	High
FALSE	Master Protein	Q7L5A8	FA2H	Fatty acid 2-hydroxylase [OS=Homo sapiens]	3	1	1	1	372	42.8	8.66	2.88	1	2	High
FALSE	Master Protein	Q13093	PLA2G7	Platelet-activating factor acetylhydrolase [OS=Homo sapiens]	3	1	1	1	441	50	7.56	2.95	1	6	High
FALSE	Master Protein	Q6ZS17	RIPOR1	RHO family-interacting cell polarization regulator 1 [OS=Homo sapiens]	3	3	3	3	1223	132.2	6.28	7.72	3	0	High
FALSE	Master Protein	Q8TF17	SH3TC2	SH3 domain and tetratricopeptide repeat-containing protein 2 [OS=Homo sapiens]	3	2	2	2	1288	144.7	6.37	5.77	2	1	High
FALSE	Master Protein	A1A4S6	ARHGAP10	Rho GTPase-activating protein 10 [OS=Homo sapiens]	3	1	2	1	786	89.3	7.18	3.41	1	7	High
FALSE	Master Protein	Q8IXK2	GALNT12	Polypeptide N-acetylgalactosaminyltransferase 12 [OS=Homo sapiens]	3	1	1	1	581	66.9	6.8	2.52	1	5	High
FALSE	Master Protein	Q4AE62	GTDC1	glycosyltransferase-like domain-containing protein 1 [OS=Homo sapiens]	3	1	2	1	458	52.6	7.25	2.74	1	0	High
FALSE	Master Protein	A0AVK6	E2F8	Transcription factor E2F8 [OS=Homo sapiens]	3	2	3	2	867	94.1	8.98	4.62	2	1	High
FALSE	Master Protein	Q9H9D4	ZNF408	zinc finger protein 408 [OS=Homo sapiens]	3	1	1	1	720	78.4	7.24	2.54	1	0	High
FALSE	Master Protein	Q9BW27	NUP85	nuclear pore complex protein Nup85 [OS=Homo sapiens]	3	1	1	1	656	75	5.55	2.58	1	37	High
FALSE	Master Protein	Q9BZ23	PANK2	Pantothenate kinase 2, mitochondrial [OS=Homo sapiens]	3	1	1	1	570	62.6	9.28	2.87	1	5	High
FALSE	Master Protein	Q96JH7	VCPIP1	Deubiquitinating protein VCIP135 [OS=Homo sapiens]	3	2	2	2	1222	134.2	7.2	4.84	2	2	High
FALSE	Master Protein	Q8ND07	BBOF1	basal body-orientation factor 1 [OS=Homo sapiens]	3	1	1	1	529	61.9	9.04	3.3	1	0	High
FALSE	Master Protein	Q7L2K0-1	TEDC2	Uncharacterized protein C16orf59 [OS=Homo sapiens]	3	1	1	1	433	46.4	9.38	2.59	1	1	High
FALSE	Master Protein	Q93034	CUL5	Cullin-5 [OS=Homo sapiens]	3	2	3	2	780	90.9	7.94	5.01	2	10	High
FALSE	Master Protein	Q9BZW7	TSGA10	Testis-specific gene 10 protein [OS=Homo sapiens]	3	1	2	1	698	81.4	5.97	2.99	1	0	High
FALSE	Master Protein	Q9C0F1-1	CEP44	centrosomal protein of 44 kDa [OS=Homo sapiens]	3	1	2	1	390	44.1	5.21	2.67	1	1	High
FALSE	Master Protein	Q13367	AP3B2	AP-3 complex subunit beta-2 [OS=Homo sapiens]	3	2	3	2	1082	119	5.59	4.81	2	1	High
FALSE	Master Protein	P27824	CANX	Calnexin [OS=Homo sapiens]	3	2	2	2	592	67.5	4.6	4.63	2	13	High
FALSE	Master Protein	Q02040-1	AKAP17A	A-kinase anchor protein 17A [OS=Homo sapiens]	3	1	1	1	695	80.7	9.73	2.58	1	0	High
FALSE	Master Protein	Q96NG3-1	ODAD4	Tetratricopeptide repeat protein 25 [OS=Homo sapiens]	3	1	1	1	672	76.6	5.6	3.4	1	1	High
FALSE	Master Protein	Q8NF64	ZMIZ2	Zinc finger MIZ domain-containing protein 2 [OS=Homo sapiens]	3	1	1	1	920	96.5	7.12	3.12	1	0	High
FALSE	Master Protein	Q96J02	ITCH	E3 ubiquitin-protein ligase Itchy homolog [OS=Homo sapiens]	3	1	2	1	903	102.7	6.3	3.24	1	17	High
FALSE	Master Protein	Q9BQ04	RBM4B	RNA-binding protein 4B [OS=Homo sapiens]	3	1	1	1	359	40.1	6.74	2.32	1	0	High
FALSE	Master Protein	P51878-1	CASP5	Caspase-5 [OS=Homo sapiens]	3	1	1	1	434	49.7	9.16	2.54	1	5	High
FALSE	Master Protein	Q9BXB7	SPATA16	Spermatogenesis-associated protein 16 [OS=Homo sapiens]	3	1	2	1	569	65.2	9.14	3.42	1	0	High
FALSE	Master Protein	Q99755	PIP5K1A	Phosphatidylinositol 4-phosphate 5-kinase type-1 alpha [OS=Homo sapiens]	3	1	1	1	562	62.6	8.21	2.71	1	14	High
FALSE	Master Protein	Q8NEN0	ARMC2	Armadillo repeat-containing protein 2 [OS=Homo sapiens]	3	1	1	1	867	96.8	8.22	3.23	1	0	High
FALSE	Master Protein	Q9H7B2	RPF2	Ribosome production factor 2 homolog [OS=Homo sapiens]	3	1	1	1	306	35.6	9.99	2.09	1	0	High
FALSE	Master Protein	Q96J01	THOC3	THO complex subunit 3 [OS=Homo sapiens]	3	1	1	1	351	38.7	6.09	2.46	1	5	High
FALSE	Master Protein	Q96ME7	ZNF512	Zinc finger protein 512 [OS=Homo sapiens]	3	1	2	1	567	64.6	9.76	2.67	1	0	High
FALSE	Master Protein	Q9UJA3	MCM8	DNA helicase MCM8 [OS=Homo sapiens]	3	1	1	1	840	93.6	7.75	2.51	1	7	High
FALSE	Master Protein	Q13618	CUL3	Cullin-3 [OS=Homo sapiens]	3	2	3	1	768	88.9	8.48	4.67	2	16	High
FALSE	Master Protein	Q8NHM5-1	KDM2B	Lysine-specific demethylase 2B [OS=Homo sapiens]	3	3	4	3	1336	152.5	8.56	8.86	3	2	High
FALSE	Master Protein	Q5SV97-1	PERM1	PGC-1 and ERR-induced regulator in muscle protein 1 [OS=Homo sapiens]	3	1	1	1	790	81.3	5.58	2.53	1	1	High
FALSE	Master Protein	Q96JX3-1	SERAC1	protein SERAC1 [OS=Homo sapiens]	3	1	1	1	654	74.1	7.68	3.03	1	0	High
FALSE	Master Protein	Q14004-1	CDC2L5; CDK13	Cyclin-dependent kinase 13 [OS=Homo sapiens]	3	3	6	2	1512	164.8	9.69	12.77	3	2	High
FALSE	Master Protein	Q14152	EIF3A	Eukaryotic translation initiation factor 3 subunit A [OS=Homo sapiens]	3	4	4	4	1382	166.5	6.79	10.75	4	8	High
FALSE	Master Protein	O15372	EIF3H	Eukaryotic translation initiation factor 3 subunit H [OS=Homo sapiens]	3	1	1	1	352	39.9	6.54	2.19	1	11	High
FALSE	Master Protein	Q86V97	KBTBD6	kelch repeat and BTB domain-containing protein 6 [OS=Homo sapiens]	3	1	1	1	674	76.1	6.07	2.59	1	2	High
FALSE	Master Protein	Q8IXI1	RHOT2	Mitochondrial Rho GTPase 2 [OS=Homo sapiens]	3	1	2	1	618	68.1	5.86	5.18	1	2	High
FALSE	Master Protein	O75146	HIP1R	Huntingtin-interacting protein 1-related protein [OS=Homo sapiens]	3	1	1	1	1068	119.3	6.67	3.14	1	2	High
FALSE	Master Protein	A0AVI2	FER1L5	Fer-1-like protein 5 [OS=Homo sapiens]	3	2	3	2	2057	237.8	8.05	6.72	2	0	High
FALSE	Master Protein	O60271	SPAG9	C-jun-amino-terminal kinase-interacting protein 4 [OS=Homo sapiens]	3	2	4	2	1321	146.1	5.15	7.48	2	1	High
FALSE	Master Protein	Q86TI2	DPP9	Dipeptidyl peptidase 9 [OS=Homo sapiens]	3	1	1	1	863	98.2	6.46	3.25	1	1	High
FALSE	Master Protein	Q17RB8	LONRF1	LON peptidase N-terminal domain and RING finger protein 1 [OS=Homo sapiens]	3	1	1	1	773	86.7	7.2	3.23	1	1	High
FALSE	Master Protein	O75901	RASSF9	Ras association domain-containing protein 9 [OS=Homo sapiens]	3	1	1	1	435	50	5.31	2.81	1	0	High
FALSE	Master Protein	Q9NR30-1	DDX21	Nucleolar RNA helicase 2 [OS=Homo sapiens]	3	2	2	2	783	87.3	9.28	5.5	2	2	High
FALSE	Master Protein	Q5VZP5	STYXL2	inactive dual specificity phosphatase 27 [OS=Homo sapiens]	3	2	7	2	1158	130.1	5.17	5.42	2	0	High
FALSE	Master Protein	Q9Y4C4	MFHAS1	Malignant fibrous histiocytoma-amplified sequence 1 [OS=Homo sapiens]	3	2	2	2	1052	116.9	7.88	5.17	2	0	High
FALSE	Master Protein	P35606	COPB2	Coatomer subunit beta' [OS=Homo sapiens]	3	2	2	2	906	102.4	5.27	4.53	2	2	High
FALSE	Master Protein	Q96A19	CCDC102A	Coiled-coil domain-containing protein 102A [OS=Homo sapiens]	3	1	2	1	550	62.6	5.58	5.87	1	0	High
FALSE	Master Protein	O60551	NMT2	Glycylpeptide N-tetradecanoyltransferase 2 [OS=Homo sapiens]	3	1	1	1	498	56.9	7.58	2.88	1	2	High
FALSE	Master Protein	Q9BUQ8	DDX23	Probable ATP-dependent RNA helicase DDX23 [OS=Homo sapiens]	3	1	1	1	820	95.5	9.55	2.64	1	3	High
FALSE	Master Protein	Q96J88-1	EPSTI1	Epithelial-stromal interaction protein 1 [OS=Homo sapiens]	3	1	1	1	318	36.8	9.89	2.04	1	2	High
FALSE	Master Protein	O95819	MAP4K4	Mitogen-activated protein kinase kinase kinase kinase 4 [OS=Homo sapiens]	3	2	4	2	1239	142	7.46	6.73	2	8	High
FALSE	Master Protein	Q9UQF2	MAPK8IP1	C-Jun-amino-terminal kinase-interacting protein 1 [OS=Homo sapiens]	3	1	1	1	711	77.5	4.98	3.26	1	2	High
FALSE	Master Protein	Q9Y2K9	STXBP5L	syntaxin-binding protein 5-like [OS=Homo sapiens]	3	1	2	1	1186	131.8	6.95	0	1	0	High
FALSE	Master Protein	O60841	EIF5B	Eukaryotic translation initiation factor 5B [OS=Homo sapiens]	3	1	1	1	1220	138.7	5.49	3.27	1	3	High
FALSE	Master Protein	Q14147	DHX34	Probable ATP-dependent RNA helicase DHX34 [OS=Homo sapiens]	3	1	2	1	1143	128	7.56	3.45	1	0	High
FALSE	Master Protein	Q7L311	ARMCX2	Armadillo repeat-containing X-linked protein 2 [OS=Homo sapiens]	3	1	1	1	632	65.6	8.53	2.98	1	0	High
FALSE	Master Protein	Q16181	SEPTIN7	Septin-7 [OS=Homo sapiens]	3	1	1	1	437	50.6	8.63	2.63	1	2	High
FALSE	Master Protein	Q9Y663	HS3ST3A1	Heparan sulfate glucosamine 3-O-sulfotransferase 3A1 [OS=Homo sapiens]	3	1	1	1	406	44.9	9.5	2.99	1	3	High
FALSE	Master Protein	Q9Y4E8	USP15	ubiquitin carboxyl-terminal hydrolase 15 [OS=Homo sapiens]	3	2	3	2	981	112.3	5.22	5.29	2	4	High
FALSE	Master Protein	Q99996		A-kinase anchor protein 9 [OS=Homo sapiens]	2	6	7	5	3911	453.4	4.98	16.27	6	0	High
FALSE	Master Protein	Q15149-8	PLEC	Isoform 8 of Plectin [OS=Homo sapiens]	2	5	7	5	4525	513.4	5.76	13.22	5	0	High
FALSE	Master Protein	A7E2Y1		Myosin-7B [OS=Homo sapiens]	2	3	3	3	1941	221.3	6.01	7.44	3	0	High
FALSE	Master Protein	O15021		Microtubule-associated serine/threonine-protein kinase 4 [OS=Homo sapiens]	2	2	2	2	2626	284.2	8.62	6.56	2	0	High
FALSE	Master Protein	E5RHQ5	NPIPB11	Nuclear pore complex-interacting protein family member B11 [OS=Homo sapiens]	2	1	3	1	1161	129.1	10.04	6.26	1	0	High
FALSE	Master Protein	P46100		transcriptional regulator ATRX [OS=Homo sapiens]	2	2	2	2	2492	282.4	6.58	6.03	2	0	High
FALSE	Master Protein	Q9P212-2	PLCE1	Isoform 2 of 1-phosphatidylinositol 4,5-bisphosphate phosphodiesterase epsilon-1 [OS=Homo sapiens]	2	2	2	2	1994	223.7	6.62	5.92	2	0	High
FALSE	Master Protein	Q7Z2K8-2	GPRIN1	Isoform 2 of G protein-regulated inducer of neurite outgrowth 1 [OS=Homo sapiens]	2	1	3	1	798	80.9	8.51	5.66	1	0	High
FALSE	Master Protein	Q8TCX5		Rhophilin-1 [OS=Homo sapiens]	2	2	3	2	695	76.2	7.77	5.35	2	0	High
FALSE	Master Protein	Q9P2D6-4	FAM135A	Isoform 4 of Protein FAM135A [OS=Homo sapiens]	2	2	3	2	1469	164.6	5.38	5.33	2	0	High
FALSE	Master Protein	Q9P1Z9		Coiled-coil domain-containing protein 180 [OS=Homo sapiens]	2	2	2	1	1646	191	6.04	5.21	2	0	High
FALSE	Master Protein	P57071-2	PRDM15	Isoform 2 of PR domain zinc finger protein 15 [OS=Homo sapiens]	2	2	3	2	1198	135.6	8.07	5.03	2	0	High
FALSE	Master Protein	Q460N5-1	PARP14	Isoform 1 of Poly [ADP-ribose] polymerase 14 [OS=Homo sapiens]	2	2	2	2	1720	193.6	7.97	4.85	2	0	High
FALSE	Master Protein	Q8TBY8-1		Polyamine-modulated factor 1-binding protein 1 [OS=Homo sapiens]	2	2	2	2	1022	119	6.29	4.75	2	0	High
FALSE	Master Protein	Q2V2M9-2	FHOD3	Isoform 2 of FH1/FH2 domain-containing protein 3 [OS=Homo sapiens]	2	2	2	2	1401	156.7	5.88	4.71	2	0	High
FALSE	Master Protein	O60885-3	BRD4	Isoform B of Bromodomain-containing protein 4 [OS=Homo sapiens]	2	1	1	1	794	88.2	8.4	3.92	1	0	High
FALSE	Master Protein	Q63HR2-4	TNS2	Isoform 4 of Tensin-2 [OS=Homo sapiens]	2	1	1	1	1419	153.5	8.29	3.72	1	0	High
FALSE	Master Protein	Q96SB4-3	SRPK1	Isoform 1 of SRSF protein kinase 1 [OS=Homo sapiens]	2	1	2	1	826	92.4	7.71	3.4	1	0	High
FALSE	Master Protein	Q8IYB7-2	DIS3L2	Isoform 2 of DIS3-like exonuclease 2 [OS=Homo sapiens]	2	1	1	1	619	69	6.11	3.39	1	0	High
FALSE	Master Protein	Q8N398-1		von Willebrand factor A domain-containing protein 5B2 [OS=Homo sapiens]	2	1	1	1	1253	132.7	6.46	3.27	1	0	High
FALSE	Master Protein	Q9H334-4		Isoform 4 of Forkhead box protein P1 [OS=Homo sapiens]	2	1	1	1	662	74.3	7.53	3.24	1	0	High
FALSE	Master Protein	Q14999-2	CUL7	Isoform 2 of Cullin-7 [OS=Homo sapiens]	2	1	1	1	1782	199.6	5.97	3.16	1	0	High
FALSE	Master Protein	Q9BYB0	SHANK3	SH3 and multiple ankyrin repeat domains protein 3 [OS=Homo sapiens]	2	1	1	1	1731	184.6	8.88	3.12	1	2	High
FALSE	Master Protein	Q03112		Mds1 and evi1 complex locus protein evi1 [OS=Homo sapiens]	2	1	1	1	1051	118.2	6.74	3.11	1	0	High
FALSE	Master Protein	Q9H165-6	BCL11A	Isoform 6 of B-cell lymphoma/leukemia 11A [OS=Homo sapiens]	2	1	3	1	801	87.5	6.52	3.1	1	0	High
FALSE	Master Protein	Q8TD43-2	TRPM4	Isoform 2 of Transient receptor potential cation channel subfamily M member 4 [OS=Homo sapiens]	2	1	2	1	1040	115.5	8	3.09	1	0	High
FALSE	Master Protein	Q99102-13	MUC4	Isoform 13 of Mucin-4 [OS=Homo sapiens]	2	1	1	1	1176	130.3	6.34	3.07	1	0	High
FALSE	Master Protein	Q6ZN08	ZNF66	Putative zinc finger protein 66 [OS=Homo sapiens]	2	1	3	1	573	65.8	9.33	3.02	1	0	High
FALSE	Master Protein	Q9P2M7-1		cingulin [OS=Homo sapiens]	2	1	2	1	1197	136.3	5.54	3.02	1	0	High
FALSE	Master Protein	Q96IV0-2	NGLY1	Isoform 2 of Peptide-N(4)-(N-acetyl-beta-glucosaminyl)asparagine amidase [OS=Homo sapiens]	2	1	1	1	636	72.2	8.12	3.02	1	0	High
FALSE	Master Protein	Q9HAU0-5	PLEKHA5	Isoform 5 of Pleckstrin homology domain-containing family A member 5 [OS=Homo sapiens]	2	1	1	1	1060	121.2	8.07	2.96	1	0	High
FALSE	Master Protein	Q13402-4	MYO7A	Isoform 4 of Unconventional myosin-VIIa [OS=Homo sapiens]	2	1	1	1	1203	138.6	8.57	2.93	1	0	High
FALSE	Master Protein	Q9NXE4-1	SMPD4	Sphingomyelin phosphodiesterase 4 [OS=Homo sapiens]	2	1	2	1	827	93.3	7.97	2.9	1	0	High
FALSE	Master Protein	Q14934-2	NFATC4	Isoform 2 of Nuclear factor of activated T-cells, cytoplasmic 4 [OS=Homo sapiens]	2	1	1	1	965	101.6	5.53	2.88	1	0	High
FALSE	Master Protein	Q9HCH0		Nck-associated protein 5-like [OS=Homo sapiens]	2	1	1	1	1330	138.9	8.13	2.85	1	0	High
FALSE	Master Protein	Q14995		Nuclear receptor subfamily 1 group D member 2 [OS=Homo sapiens]	2	1	2	1	579	64.6	7.84	2.78	1	0	High
FALSE	Master Protein	Q96MR6-2	CFAP57	Isoform 2 of Cilia- and flagella-associated protein 57 [OS=Homo sapiens]	2	1	1	1	698	78.1	6.93	2.77	1	0	High
FALSE	Master Protein	Q92800-4	EZH1	Isoform 4 of Histone-lysine N-methyltransferase EZH1 [OS=Homo sapiens]	2	1	1	1	677	76.9	6.9	2.69	1	0	High
FALSE	Master Protein	Q9Y2K2		Serine/threonine-protein kinase SIK3 [OS=Homo sapiens]	2	1	1	1	1263	139.9	6.7	2.68	1	0	High
FALSE	Master Protein	P13591-1	NCAM1	Isoform 2 of Neural cell adhesion molecule 1 [OS=Homo sapiens]	2	1	1	1	848	93.3	4.87	2.62	1	0	High
FALSE	Master Protein	A8CG34-1		Nuclear envelope pore membrane protein POM 121C [OS=Homo sapiens]	2	1	1	1	1229	125	10.37	2.62	1	0	High
FALSE	Master Protein	Q9Y6F1-1		Poly [ADP-ribose] polymerase 3 [OS=Homo sapiens]	2	1	1	1	533	60	6.74	2.59	1	0	High
FALSE	Master Protein	Q5VUR7	ANKRD20A3P	Ankyrin repeat domain-containing protein 20A3 [OS=Homo sapiens]	2	1	1	1	823	94	7.94	2.55	1	0	High
FALSE	Master Protein	Q8N5C8		TGF-beta-activated kinase 1 and MAP3K7-binding protein 3 [OS=Homo sapiens]	2	1	1	1	712	78.6	8.46	2.53	1	0	High
FALSE	Master Protein	Q9C0E4-1		Glutamate receptor-interacting protein 2 [OS=Homo sapiens]	2	1	1	1	1043	112.4	6.49	2.51	1	0	High
FALSE	Master Protein	Q5T7V8		RAB6-interacting golgin [OS=Homo sapiens]	2	1	1	1	394	45	7.08	2.39	1	0	High
FALSE	Master Protein	P01857	IGHG1	Immunoglobulin heavy constant gamma 1 [OS=Homo sapiens]	2	1	1	1	330	36.1	8.19	2.34	1	10	High
FALSE	Master Protein	Q96RD6-1	PANX2	Isoform 1 of Pannexin-2 [OS=Homo sapiens]	2	1	3	1	643	70.6	8.82	2.12	1	0	High
FALSE	Master Protein	Q9BZE9-3	ASPSCR1	Isoform 3 of Tether containing UBX domain for GLUT4 [OS=Homo sapiens]	2	1	1	1	501	54.5	6.93	2.09	1	0	High
FALSE	Master Protein	Q9HBR0-2	SLC38A10	Isoform 2 of Putative sodium-coupled neutral amino acid transporter 10 [OS=Homo sapiens]	2	1	1	1	780	83.3	6.24	2.06	1	0	High
FALSE	Master Protein	Q9P2N7-5	KLHL13	Isoform 5 of Kelch-like protein 13 [OS=Homo sapiens]	2	1	2	1	658	74.6	6.83	2.04	1	0	High
FALSE	Master Protein	Q5TG30	ARHGAP40	Rho GTPase-activating protein 40 [OS=Homo sapiens]	2	1	1	1	622	68.9	7.84	2.02	1	2	High
FALSE	Master Protein	P80303		Nucleobindin-2 [OS=Homo sapiens]	2	1	1	1	420	50.2	5.12	2.01	1	0	High
FALSE	Master Protein	Q5VYK3	ECPAS	Proteasome-associated protein ECM29 homolog [OS=Homo sapiens]	2	1	1	1	1845	204.2	7.12	0	1	0	High
FALSE	Master Protein	P62195-1	LOC101353736; LOC111158036; LOC112837724; Psmc5; PSMC5	26S proteasome regulatory subunit 8 [OS=Homo sapiens]	2	1	1	1	406	45.6	7.55	2.06	1	260	High
FALSE	Master Protein	Q9Y3Q0	NAALAD2	N-acetylated-alpha-linked acidic dipeptidase 2 [OS=Homo sapiens]	2	1	1	1	740	83.5	8.5	2.58	1	1	High
FALSE	Master Protein	Q8WUM4	PDCD6IP	Programmed cell death 6-interacting protein [OS=Homo sapiens]	2	2	2	2	868	96	6.52	4.11	2	7	High
FALSE	Master Protein	Q9Y223-1	GNE	bifunctional UDP-N-acetylglucosamine 2-epimerase/N-acetylmannosamine kinase [OS=Homo sapiens]	2	1	1	1	722	79.2	6.8	2.52	1	5	High
FALSE	Master Protein	O94905-1	ERLIN2	Erlin-2 [OS=Homo sapiens]	2	1	1	1	339	37.8	5.62	2.45	1	4	High
FALSE	Master Protein	Q86TJ2-1	TADA2B	Transcriptional adapter 2-beta [OS=Homo sapiens]	2	1	1	1	420	48.4	7.83	2.09	1	2	High
FALSE	Master Protein	Q86T29	ZNF605	Zinc finger protein 605 [OS=Homo sapiens]	2	1	2	1	641	74.3	9.11	2.84	1	2	High
FALSE	Master Protein	P63010-1	Ap2b1; AP2B1; LOC101351101; LOC111151383	AP-2 complex subunit beta [OS=Homo sapiens]	2	2	2	2	937	104.5	5.38	4.5	2	32	High
FALSE	Master Protein	Q9UBU8-1	MORF4L1	Mortality factor 4-like protein 1 [OS=Homo sapiens]	2	1	1	1	362	41.4	9.28	2.42	1	2	High
FALSE	Master Protein	Q96I24-1	FUBP3	Far upstream element-binding protein 3 [OS=Homo sapiens]	2	1	1	1	572	61.6	8.38	2.01	1	0	High
FALSE	Master Protein	Q9Y2A7-1	NCKAP1	Nck-associated protein 1 [OS=Homo sapiens]	2	2	2	2	1128	128.7	6.62	5.56	2	12	High
FALSE	Master Protein	Q8IUC8-1	GALNT13	Polypeptide N-acetylgalactosaminyltransferase 13 [OS=Homo sapiens]	2	1	1	1	556	64	6.83	2.05	1	4	High
FALSE	Master Protein	Q9ULB4	CDH9	Cadherin-9 [OS=Homo sapiens]	2	1	1	1	789	88.6	4.91	2.54	1	4	High
FALSE	Master Protein	P20020	ATP2B1	Plasma membrane calcium-transporting ATPase 1 [OS=Homo sapiens]	2	2	3	2	1258	138.7	6.04	4.27	2	1	High
FALSE	Master Protein	Q6IE81-1	JADE1	Protein Jade-1 [OS=Homo sapiens]	2	1	4	1	842	95.5	7.91	3.02	1	1	High
FALSE	Master Protein	P16591-1	FER; Pe1Fe3	tyrosine-protein kinase Fer [OS=Homo sapiens]	2	1	1	1	822	94.6	7.14	2.53	1	2	High
FALSE	Master Protein	Q15418-1	RPS6KA1	Ribosomal protein S6 kinase alpha-1 [OS=Homo sapiens]	2	1	1	1	735	82.7	7.83	3.06	1	34	High
FALSE	Master Protein	Q8IYB4-1	PEX5L	PEX5-related protein [OS=Homo sapiens]	2	1	2	1	626	69.7	5.29	2.87	1	1	High
FALSE	Master Protein	Q5H9R7-1	PPP6R3	Serine/threonine-protein phosphatase 6 regulatory subunit 3 [OS=Homo sapiens]	2	1	1	1	873	97.6	4.6	2.51	1	2	High
FALSE	Master Protein	O60486	PLXNC1	Plexin-C1 [OS=Homo sapiens]	2	1	1	1	1568	175.6	7.61	3.31	1	2	High
FALSE	Master Protein	Q13263	TRIM28	Transcription intermediary factor 1-beta [OS=Homo sapiens]	2	1	1	1	835	88.5	5.77	2.78	1	6	High
FALSE	Master Protein	O00566	MPHOSPH10	U3 small nucleolar ribonucleoprotein protein Mpp10 [OS=Homo sapiens]	2	1	1	1	681	78.8	4.86	2.75	1	3	High
FALSE	Master Protein	O75955	FLOT1	Flotillin-1 [OS=Homo sapiens]	2	1	1	1	427	47.3	7.49	2.46	1	9	High
FALSE	Master Protein	Q8TBC4-1	UBA3	NEDD8-activating enzyme E1 catalytic subunit [OS=Homo sapiens]	2	1	1	1	463	51.8	5.45	2.37	1	6	High
FALSE	Master Protein	Q13061	TRDN	Triadin [OS=Homo sapiens]	2	1	1	1	729	81.5	9.42	2.56	1	4	High
FALSE	Master Protein	Q9HCB6	SPON1	Spondin-1 [OS=Homo sapiens]	2	1	1	1	807	90.9	6.11	3.01	1	3	High
FALSE	Master Protein	Q96EZ8	MCRS1	Microspherule protein 1 [OS=Homo sapiens]	2	1	1	1	462	51.8	9.38	2.32	1	4	High
FALSE	Master Protein	O96008	TOMM40	Mitochondrial import receptor subunit TOM40 homolog [OS=Homo sapiens]	2	1	1	1	361	37.9	7.25	2.57	1	5	High
FALSE	Master Protein	Q8WXW3	PIBF1	Progesterone-induced-blocking factor 1 [OS=Homo sapiens]	2	1	1	1	757	89.8	6.02	2.58	1	3	High
FALSE	Master Protein	Q01518-1	CAP1	adenylyl cyclase-associated protein 1 [OS=Homo sapiens]	2	1	1	1	475	51.9	8.06	2.73	1	6	High
FALSE	Master Protein	Q9Y4L1	HYOU1	Hypoxia up-regulated protein 1 [OS=Homo sapiens]	2	2	2	2	999	111.3	5.22	4.72	2	4	High
FALSE	Master Protein	O76041	NEBL	Nebulette [OS=Homo sapiens]	2	1	1	1	1014	116.4	7.99	2.83	1	0	High
FALSE	Master Protein	Q6P2Q9	PRPF8	Pre-mRNA-processing-splicing factor 8 [OS=Homo sapiens]	2	4	4	4	2335	273.4	8.84	9.99	4	4	High
FALSE	Master Protein	Q99501	GAS2L1	GAS2-like protein 1 [OS=Homo sapiens]	2	1	1	1	681	72.7	10.05	2.17	1	1	High
FALSE	Master Protein	Q9Y450-1	HBS1L	HBS1-like protein [OS=Homo sapiens]	2	1	1	1	684	75.4	6.61	2.99	1	3	High
FALSE	Master Protein	Q13576-1	IQGAP2	Ras GTPase-activating-like protein IQGAP2 [OS=Homo sapiens]	2	3	3	2	1575	180.5	5.64	7.3	3	8	High
FALSE	Master Protein	Q08462	ADCY2	Adenylate cyclase type 2 [OS=Homo sapiens]	2	1	1	1	1091	123.5	8.09	2.93	1	73	High
FALSE	Master Protein	Q9Y5X5	NPFFR2	Neuropeptide FF receptor 2 [OS=Homo sapiens]	2	1	1	1	522	60.2	9.33	2	1	4	High
FALSE	Master Protein	Q9UNF1	MAGED2	Melanoma-associated antigen D2 [OS=Homo sapiens]	2	1	1	1	606	64.9	9.32	3.19	1	1	High
FALSE	Master Protein	P53677	AP3M2	AP-3 complex subunit mu-2 [OS=Homo sapiens]	2	1	1	1	418	46.9	7.56	2.57	1	1	High
FALSE	Master Protein	Q16891	IMMT	MICOS complex subunit Mic60 [OS=Homo sapiens]	2	1	1	1	758	83.6	6.48	3.5	1	1	High
FALSE	Master Protein	Q9NZT2-1	OGFR	opioid growth factor receptor [OS=Homo sapiens]	2	1	1	1	677	73.3	4.84	3.55	1	0	High
FALSE	Master Protein	O00308	WWP2	NEDD4-like E3 ubiquitin-protein ligase WWP2 [OS=Homo sapiens]	2	1	1	1	870	98.9	7.12	3.56	1	6	High
FALSE	Master Protein	Q92547	TOPBP1	DNA topoisomerase 2-binding protein 1 [OS=Homo sapiens]	2	2	3	2	1522	170.6	6.96	6.22	2	8	High
FALSE	Master Protein	Q9UMQ6	CAPN11	Calpain-11 [OS=Homo sapiens]	2	1	1	1	739	84.4	5.6	3	1	2	High
FALSE	Master Protein	Q9Y5B9	SUPT16H	FACT complex subunit SPT16 [OS=Homo sapiens]	2	1	2	1	1047	119.8	5.66	3.54	1	12	High
FALSE	Master Protein	Q8NCI6	GLB1L3	Beta-galactosidase-1-like protein 3 [OS=Homo sapiens]	2	1	1	1	653	74.8	8.95	2.49	1	0	High
FALSE	Master Protein	P51828	ADCY7	adenylate cyclase type 7 [OS=Homo sapiens]	2	1	1	1	1080	120.2	8.12	2.54	1	70	High
FALSE	Master Protein	P40145	ADCY8	Adenylate cyclase type 8 [OS=Homo sapiens]	2	1	2	1	1251	140	6.99	3.37	1	75	High
FALSE	Master Protein	Q86VQ6	TXNRD3	Thioredoxin reductase 3 [OS=Homo sapiens]	2	1	3	1	643	70.6	7.87	2.78	1	8	High
FALSE	Master Protein	O15111	CHUK	Inhibitor of nuclear factor kappa-B kinase subunit alpha [OS=Homo sapiens]	2	1	1	1	745	84.6	6.73	2.68	1	136	High
FALSE	Master Protein	Q96PY5	FMNL2	Formin-like protein 2 [OS=Homo sapiens]	2	1	1	1	1086	123.2	7.4	2.69	1	4	High
FALSE	Master Protein	Q8IYR2	SMYD4	SET and MYND domain-containing protein 4 [OS=Homo sapiens]	2	1	1	1	804	89.2	6.83	2.86	1	1	High
FALSE	Master Protein	O60503	ADCY9	Adenylate cyclase type 9 [OS=Homo sapiens]	2	2	2	2	1353	150.6	7.34	4.92	2	73	High
FALSE	Master Protein	Q8N137	CNTROB	Centrobin [OS=Homo sapiens]	2	2	2	2	903	101.2	5.54	4.7	2	0	High
FALSE	Master Protein	Q9UPQ3-1	AGAP1	Arf-GAP with GTPase, ANK repeat and PH domain-containing protein 1 [OS=Homo sapiens]	2	1	1	1	857	94.4	7.94	2.82	1	1	High
FALSE	Master Protein	Q96CW1	AP2M1	AP-2 complex subunit mu [OS=Homo sapiens]	2	1	1	1	435	49.6	9.54	3.12	1	25	High
FALSE	Master Protein	P10909-1	CLU	Clusterin [OS=Homo sapiens]	2	1	1	1	449	52.5	6.27	2.06	1	8	High
FALSE	Master Protein	Q8NDG6-1	TDRD9	atp-dependent rna helicase tdrd9 [OS=Homo sapiens]	2	1	1	1	1382	155.6	7.05	3.06	1	1	High
FALSE	Master Protein	Q86W28	NLRP8	NACHT, LRR and PYD domains-containing protein 8 [OS=Homo sapiens]	2	1	2	1	1048	119.4	7.96	5.31	1	0	High
FALSE	Master Protein	Q5JPB2	ZNF831	zinc finger protein 831 [OS=Homo sapiens]	2	2	3	2	1677	177.8	8.34	4.9	2	0	High
FALSE	Master Protein	Q9H490	PIGU	Phosphatidylinositol glycan anchor biosynthesis class U protein [OS=Homo sapiens]	2	1	1	1	435	50	7.72	2.45	1	3	High
FALSE	Master Protein	Q68DQ2	CRYBG3	very large A-kinase anchor protein [OS=Homo sapiens]	2	2	4	2	2970	330.4	5.2	6.68	2	0	High
FALSE	Master Protein	Q8WTQ7	GRK7	Rhodopsin kinase [OS=Homo sapiens]	2	1	2	1	553	62.2	6.57	2.21	1	4	High
FALSE	Master Protein	Q4L235-1	AASDH	Acyl-CoA synthetase family member 4 [OS=Homo sapiens]	2	1	1	1	1098	122.5	7.24	2.51	1	0	High
FALSE	Master Protein	Q7Z745-1	MROH2B	Maestro heat-like repeat-containing protein family member 2B [OS=Homo sapiens]	2	1	1	1	1585	180.7	6.28	3.3	1	0	High
FALSE	Master Protein	Q63HQ2-1	EGFLAM	pikachurin [OS=Homo sapiens]	2	1	1	1	1017	111.2	7.4	2.96	1	0	High
FALSE	Master Protein	Q8TED9	AFAP1L1	Actin filament-associated protein 1-like 1 [OS=Homo sapiens]	2	1	2	1	768	86.4	6.8	2.57	1	0	High
FALSE	Master Protein	P36551	CPOX	Oxygen-dependent coproporphyrinogen-III oxidase, mitochondrial [OS=Homo sapiens]	2	1	1	1	454	50.1	8.25	2.79	1	6	High
FALSE	Master Protein	P50416	CPT1A	Carnitine O-palmitoyltransferase 1, liver isoform [OS=Homo sapiens]	2	1	1	1	773	88.3	8.65	3.39	1	24	High
FALSE	Master Protein	Q68DX3	FRMPD2	FERM and PDZ domain-containing protein 2 [OS=Homo sapiens]	2	1	2	1	1309	144.2	6.74	3.08	1	0	High
FALSE	Master Protein	Q96N23	CFAP54	Cilia- and flagella-associated protein 54 [OS=Homo sapiens]	2	3	3	3	3096	351.7	8.1	8.35	3	0	High
FALSE	Master Protein	Q9P225	DNAH2	Dynein heavy chain 2, axonemal [OS=Homo sapiens]	2	4	4	4	4427	507.4	6.37	12.55	4	3	High
FALSE	Master Protein	P56545	CTBP2	c-terminal-binding protein 2 [OS=Homo sapiens]	2	1	1	1	445	48.9	6.95	2.33	1	15	High
FALSE	Master Protein	O60716-1	CTNND1	Catenin delta-1 [OS=Homo sapiens]	2	1	1	1	968	108.1	6.23	4.15	1	8	High
FALSE	Master Protein	Q6NUI2-1	GPAT2	Glycerol-3-phosphate acyltransferase 2, mitochondrial [OS=Homo sapiens]	2	1	1	1	795	87.8	7.61	2.59	1	5	High
FALSE	Master Protein	Q8N9V3	WDSUB1	WD repeat, SAM and U-box domain-containing protein 1 [OS=Homo sapiens]	2	1	1	1	476	52.8	6.37	2.24	1	0	High
FALSE	Master Protein	Q17R98	ZNF827	zinc finger protein 827 [OS=Homo sapiens]	2	1	1	1	1081	119.1	6.89	2.75	1	0	High
FALSE	Master Protein	Q8IYL2	TRMT44	probable tRNA (uracil-O(2)-)-methyltransferase [OS=Homo sapiens]	2	1	1	1	757	84.6	7.27	4.22	1	1	High
FALSE	Master Protein	Q4VCS5	AMOT	Angiomotin [OS=Homo sapiens]	2	2	2	2	1084	118	7.64	4.99	2	5	High
FALSE	Master Protein	P10632-1	CYP2C8	Cytochrome P450 2C8 [OS=Homo sapiens]	2	1	2	1	490	55.8	8.5	2.07	1	21	High
FALSE	Master Protein	P30566	ADSL	adenylosuccinate lyase [OS=Homo sapiens]	2	1	1	1	484	54.9	7.11	2.62	1	6	High
FALSE	Master Protein	Q1EHB4	SLC5A12	Sodium-coupled monocarboxylate transporter 2 [OS=Homo sapiens]	2	1	1	1	618	67.6	8.1	2.63	1	3	High
FALSE	Master Protein	Q8NA47	CCDC63	Coiled-coil domain-containing protein 63 [OS=Homo sapiens]	2	1	1	1	563	66.2	9.06	2.41	1	0	High
FALSE	Master Protein	Q6ZMZ3	SYNE3	Nesprin-3 [OS=Homo sapiens]	2	1	2	1	975	112.1	6.23	3.57	1	1	High
FALSE	Master Protein	O60477	BRINP1	BMP/retinoic acid-inducible neural-specific protein 1 [OS=Homo sapiens]	2	1	1	1	761	88.7	8.91	3.01	1	1	High
FALSE	Master Protein	Q6ZNA1	ZNF836	Zinc finger protein 836 [OS=Homo sapiens]	2	1	1	1	936	107.6	9.22	3.11	1	1	High
FALSE	Master Protein	P07585	DCN	decorin [OS=Homo sapiens]	2	1	1	1	359	39.7	8.54	2.26	1	16	High
FALSE	Master Protein	Q6PJW8	CNST	Consortin [OS=Homo sapiens]	2	1	1	1	725	79.5	4.53	2.86	1	0	High
FALSE	Master Protein	P39656	DDOST	Dolichyl-diphosphooligosaccharide--protein glycosyltransferase 48 kDa subunit [OS=Homo sapiens]	2	1	1	1	456	50.8	6.55	2.23	1	10	High
FALSE	Master Protein	Q460N3	PARP15	Poly [ADP-ribose] polymerase 15 [OS=Homo sapiens]	2	1	1	1	678	74.5	8.82	2.61	1	0	High
FALSE	Master Protein	Q702N8-1	XIRP1	Xin actin-binding repeat-containing protein 1 [OS=Homo sapiens]	2	2	3	2	1843	198.4	6.15	5.47	2	0	High
FALSE	Master Protein	Q96FC9-1	DDX11	ATP-dependent DNA helicase DDX11 [OS=Homo sapiens]	2	1	1	1	970	108.2	7.31	3.02	1	1	High
FALSE	Master Protein	Q8N568	DCLK2	Serine/threonine-protein kinase DCLK2 [OS=Homo sapiens]	2	1	1	1	766	83.6	8.34	2.56	1	0	High
FALSE	Master Protein	Q8TDX9	PKD1L1	Polycystic kidney disease protein 1-like 1 [OS=Homo sapiens]	2	2	2	2	2849	315.2	7.06	6.03	2	1	High
FALSE	Master Protein	Q9H2U1	DHX36	ATP-dependent RNA helicase DHX36 [OS=Homo sapiens]	2	1	1	1	1008	114.7	7.68	3.2	1	3	High
FALSE	Master Protein	Q15392	DHCR24	Delta(24)-sterol reductase [OS=Homo sapiens]	2	1	1	1	516	60.1	8.16	2.25	1	9	High
FALSE	Master Protein	O60879	DIAPH2	Protein diaphanous homolog 2 [OS=Homo sapiens]	2	1	2	1	1101	125.5	6.58	2.74	1	2	High
FALSE	Master Protein	Q15700	DLG2	Disks large homolog 2 [OS=Homo sapiens]	2	1	1	1	870	97.5	6.47	2.64	1	11	High
FALSE	Master Protein	P55039	DRG2	Developmentally-regulated GTP-binding protein 2 [OS=Homo sapiens]	2	1	1	1	364	40.7	8.88	2.12	1	0	High
FALSE	Master Protein	Q14574-1	DSC3	Desmocollin-3 [OS=Homo sapiens]	2	1	1	1	896	99.9	6.1	2.99	1	3	High
FALSE	Master Protein	Q9H8V3	ECT2	Protein ECT2 [OS=Homo sapiens]	2	2	2	2	914	103.4	7.71	5.96	2	7	High
FALSE	Master Protein	Q92633	LPAR1	lysophosphatidic acid receptor 1 [OS=Homo sapiens]	2	1	1	1	364	41.1	8.53	2.02	1	16	High
FALSE	Master Protein	P35869	AHR	Aryl hydrocarbon receptor [OS=Homo sapiens]	2	1	1	1	848	96.1	6.38	2.88	1	18	High
FALSE	Master Protein	Q08426	EHHADH	Peroxisomal bifunctional enzyme [OS=Homo sapiens]	2	1	2	1	723	79.4	9.14	5.85	1	22	High
FALSE	Master Protein	Q8IZD4	DCP1B	mRNA-decapping enzyme 1B [OS=Homo sapiens]	2	1	1	1	617	67.7	8.56	2.01	1	2	High
FALSE	Master Protein	P29317	EPHA2	Ephrin type-A receptor 2 [OS=Homo sapiens]	2	1	2	1	976	108.2	6.23	3.53	1	26	High
FALSE	Master Protein	Q7RTR2-1	NLRC3	NLR family CARD domain-containing protein 3 [OS=Homo sapiens]	2	1	1	1	1065	114.6	8.29	2.85	1	1	High
FALSE	Master Protein	Q8NDW8	TTC21A	Tetratricopeptide repeat protein 21A [OS=Homo sapiens]	2	1	2	1	1320	150.8	7.24	3.45	1	0	High
FALSE	Master Protein	Q86XR2-1	NIBAN3	Niban-like protein 2 [OS=Homo sapiens]	2	1	2	1	697	77.4	8.63	2.62	1	0	High
FALSE	Master Protein	P40222	TXLNA	alpha-taxilin [OS=Homo sapiens]	2	1	1	1	546	61.9	6.52	2.65	1	1	High
FALSE	Master Protein	Q4G0U5-1	CFAP221	cilia- and flagella-associated protein 221 [OS=Homo sapiens]	2	1	1	1	840	96.8	8.62	2.63	1	0	High
FALSE	Master Protein	Q14246	ADGRE1	Adhesion G protein-coupled receptor E1 [OS=Homo sapiens]	2	1	2	1	886	97.6	6.8	2.53	1	2	High
FALSE	Master Protein	P29323	EPHB2	Ephrin type-B receptor 2 [OS=Homo sapiens]	2	1	2	1	1055	117.4	6.55	2.54	1	15	High
FALSE	Master Protein	P42566-1	EPS15	epidermal growth factor receptor substrate 15 [OS=Homo sapiens]	2	1	1	1	896	98.6	4.64	2.6	1	9	High
FALSE	Master Protein	P02768-1	ALB	Serum albumin [OS=Homo sapiens]	2	2	4	2	609	69.3	6.28	16.84	2	16	High
FALSE	Master Protein	P00488	F13A1	Coagulation factor XIII A chain [OS=Homo sapiens]	2	1	1	1	732	83.2	6.09	2.73	1	6	High
FALSE	Master Protein	Q8N7J2-1	AMER2	APC membrane recruitment protein 2 [OS=Homo sapiens]	2	1	1	1	671	69.5	6.99	2.21	1	0	High
FALSE	Master Protein	Q8IWF9	CCDC83	Coiled-coil domain-containing protein 83 [OS=Homo sapiens]	2	1	2	1	413	48.8	5.45	2.04	1	0	High
FALSE	Master Protein	Q86Y34	ADGRG3	Adhesion G protein-coupled receptor G3 [OS=Homo sapiens]	2	1	1	1	549	60.8	8.72	2.12	1	1	High
FALSE	Master Protein	Q8IXS0	FAM217A	Protein FAM217A [OS=Homo sapiens]	2	1	1	1	508	57.4	8.44	2.08	1	0	High
FALSE	Master Protein	Q6ZVC0-1	NYAP1	Neuronal tyrosine-phosphorylated phosphoinositide-3-kinase adapter 1 [OS=Homo sapiens]	2	1	1	1	841	87.9	9.66	2.72	1	0	High
FALSE	Master Protein	P04075	ALDOA	fructose-bisphosphate aldolase A [OS=Homo sapiens]	2	1	1	1	364	39.4	8.09	2.41	1	17	High
FALSE	Master Protein	Q9H0D6-1	XRN2	5'-3' exoribonuclease 2 [OS=Homo sapiens]	2	1	3	1	950	108.5	7.47	2.69	1	5	High
FALSE	Master Protein	Q9C000	NLRP1	NACHT, LRR and PYD domains-containing protein 1 [OS=Homo sapiens]	2	1	1	1	1473	165.8	6.84	3.1	1	4	High
FALSE	Master Protein	P48643	CCT5	T-complex protein 1 subunit epsilon [OS=Homo sapiens]	2	1	1	1	541	59.6	5.66	2.27	1	7	High
FALSE	Master Protein	Q9ULW0	TPX2	Targeting protein for Xklp2 [OS=Homo sapiens]	2	1	1	1	747	85.6	9.23	2.6	1	3	High
FALSE	Master Protein	Q4KWH8-1	PLCH1	1-phosphatidylinositol 4,5-bisphosphate phosphodiesterase eta-1 [OS=Homo sapiens]	2	2	2	2	1693	189.1	7.74	5.59	2	5	High
FALSE	Master Protein	O94953	KDM4B	lysine-specific demethylase 4B [OS=Homo sapiens]	2	1	1	1	1096	121.8	7.09	3.26	1	3	High
FALSE	Master Protein	O15014	ZNF609	zinc finger protein 609 [OS=Homo sapiens]	2	1	1	1	1411	151.1	8.03	2.73	1	0	High
FALSE	Master Protein	Q9UPS6-1	SETD1B	Histone-lysine N-methyltransferase SETD1B [OS=Homo sapiens]	2	2	4	2	1966	212.7	4.96	6.36	2	3	High
FALSE	Master Protein	Q6WCQ1	MPRIP	Myosin phosphatase Rho-interacting protein [OS=Homo sapiens]	2	1	1	1	1025	116.5	6.21	3.12	1	1	High
FALSE	Master Protein	Q14166	TTLL12	Tubulin--tyrosine ligase-like protein 12 [OS=Homo sapiens]	2	1	1	1	644	74.4	5.53	2.05	1	1	High
FALSE	Master Protein	Q9NU22	MDN1	Midasin [OS=Homo sapiens]	2	5	7	5	5596	632.4	5.68	13.73	5	1	High
FALSE	Master Protein	Q9Y4B5	MTCL1	Microtubule cross-linking factor 1 [OS=Homo sapiens]	2	2	2	2	1905	209.4	6.43	5.9	2	0	High
FALSE	Master Protein	O94889	KLHL18	Kelch-like protein 18 [OS=Homo sapiens]	2	1	1	1	574	63.6	5.6	2.4	1	0	High
FALSE	Master Protein	Q5T1M5	FKBP15	FK506-binding protein 15 [OS=Homo sapiens]	2	1	1	1	1219	133.5	5.2	2.53	1	1	High
FALSE	Master Protein	P42695	NCAPD3	condensin-2 complex subunit D3 [OS=Homo sapiens]	2	2	2	2	1498	168.8	7.5	5.01	2	1	High
FALSE	Master Protein	Q5TAX3	TUT4	Terminal uridylyltransferase 4 [OS=Homo sapiens]	2	1	1	1	1644	185	7.97	3.76	1	1	High
FALSE	Master Protein	Q9Y2I9	TBC1D30	TBC1 domain family member 30 [OS=Homo sapiens]	2	1	1	1	924	102.7	8.29	3.05	1	0	High
FALSE	Master Protein	Q5T4S7-1	UBR4	e3 ubiquitin-protein ligase UBR4 [OS=Homo sapiens]	2	5	7	5	5183	573.5	6.04	14.72	5	4	High
FALSE	Master Protein	O94927	HAUS5	HAUS augmin-like complex subunit 5 [OS=Homo sapiens]	2	1	1	1	633	71.6	8.51	2.06	1	7	High
FALSE	Master Protein	Q9H2P0	ADNP	Activity-dependent neuroprotector homeobox protein [OS=Homo sapiens]	2	1	3	1	1102	123.5	7.34	3	1	0	High
FALSE	Master Protein	Q8WWZ7-1	ABCA5	ATP-binding cassette sub-family A member 5 [OS=Homo sapiens]	2	1	2	1	1642	186.4	6.95	2.62	1	2	High
FALSE	Master Protein	Q9Y2U8	LEMD3	inner nuclear membrane protein Man1 [OS=Homo sapiens]	2	1	2	1	911	99.9	7.55	2.64	1	12	High
FALSE	Master Protein	P42345	MTOR	Serine/threonine-protein kinase mTOR [OS=Homo sapiens]	2	2	2	2	2549	288.7	7.17	6.05	2	131	High
FALSE	Master Protein	Q149N8	SHPRH	E3 ubiquitin-protein ligase SHPRH [OS=Homo sapiens]	2	2	2	2	1683	193	7.47	5.89	2	1	High
FALSE	Master Protein	Q9ULV3	CIZ1	Cip1-interacting zinc finger protein [OS=Homo sapiens]	2	1	1	1	898	100	6.11	2.75	1	0	High
FALSE	Master Protein	Q70CQ1-1	USP49	Ubiquitin carboxyl-terminal hydrolase 49 [OS=Homo sapiens]	2	1	2	1	688	79.1	9.19	2.03	1	1	High
FALSE	Master Protein	Q8NFW9	MYRIP	Rab effector MyRIP [OS=Homo sapiens]	2	1	1	1	859	95.6	5.6	3.03	1	2	High
FALSE	Master Protein	Q9H8H0	NOL11	nucleolar protein 11 [OS=Homo sapiens]	2	1	1	1	719	81.1	6.07	3.13	1	2	High
FALSE	Master Protein	Q9NQW1-1	SEC31B	Protein transport protein Sec31B [OS=Homo sapiens]	2	1	1	1	1179	128.6	8.29	2.7	1	2	High
FALSE	Master Protein	O75127	PTCD1	pentatricopeptide repeat-containing protein 1, mitochondrial [OS=Homo sapiens]	2	1	1	1	700	78.8	8.59	2.56	1	0	High
FALSE	Master Protein	Q9P0K7-1	RAI14	Ankycorbin [OS=Homo sapiens]	2	1	1	1	980	110	6.21	3.26	1	0	High
FALSE	Master Protein	Q8ND56	LSM14A	protein LSM14 homolog A [OS=Homo sapiens]	2	1	1	1	463	50.5	9.52	2.08	1	0	High
FALSE	Master Protein	Q14C86-1	GAPVD1	GTPase-activating protein and VPS9 domain-containing protein 1 [OS=Homo sapiens]	2	3	3	3	1478	164.9	5.22	6.77	3	2	High
FALSE	Master Protein	Q9UGI8	TES	Testin [OS=Homo sapiens]	2	1	1	1	421	48	7.68	2.49	1	0	High
FALSE	Master Protein	Q8TDR0-1	TRAF3IP1	TRAF3-interacting protein 1 [OS=Homo sapiens]	2	1	1	1	691	78.6	7.93	2.27	1	4	High
FALSE	Master Protein	Q8NE09	RGS22	regulator of G-protein signaling 22 [OS=Homo sapiens]	2	1	2	1	1264	147.1	7.9	2.7	1	1	High
FALSE	Master Protein	Q9UK05	GDF2	Growth/differentiation factor 2 [OS=Homo sapiens]	2	1	1	1	429	47.3	6.48	2.03	1	2	High
FALSE	Master Protein	Q9UI46	DNAI1	Dynein intermediate chain 1, axonemal [OS=Homo sapiens]	2	1	1	1	699	79.2	6.87	2.16	1	4	High
FALSE	Master Protein	P98194-1	ATP2C1	Calcium-transporting ATPase type 2C member 1 [OS=Homo sapiens]	2	1	1	1	919	100.5	6.74	2.8	1	1	High
FALSE	Master Protein	Q8IZ73	RPUSD2	RNA pseudouridylate synthase domain-containing protein 2 [OS=Homo sapiens]	2	1	1	1	545	61.3	7.17	2.03	1	0	High
FALSE	Master Protein	P10071	GLI3	Transcriptional activator GLI3 [OS=Homo sapiens]	2	1	1	1	1580	169.8	7.4	3.78	1	22	High
FALSE	Master Protein	Q5JWF2-1	GNAS	Guanine nucleotide-binding protein G(S) subunit alpha isoforms XLas [OS=Homo sapiens]	2	2	2	1	1037	111	5.03	4.63	2	26	High
FALSE	Master Protein	P16520	GNB3	Guanine nucleotide-binding protein G(I)/G(S)/G(T) subunit beta-3 [OS=Homo sapiens]	2	1	1	1	340	37.2	5.67	2.23	1	58	High
FALSE	Master Protein	Q5VZ66	JAKMIP3	Janus kinase and microtubule-interacting protein 3 [OS=Homo sapiens]	2	1	1	1	844	98.5	5.66	2.54	1	0	High
FALSE	Master Protein	Q86XJ1	GAS2L3	GAS2-like protein 3 [OS=Homo sapiens]	2	1	1	1	694	75.2	9.63	2.59	1	0	High
FALSE	Master Protein	Q96JM3	CHAMP1	Chromosome alignment-maintaining phosphoprotein 1 [OS=Homo sapiens]	2	1	1	1	812	89	8.44	2.55	1	0	High
FALSE	Master Protein	Q15760	GPR19	Probable G-protein coupled receptor 19 [OS=Homo sapiens]	2	1	1	1	415	47.7	9.55	2.52	1	1	High
FALSE	Master Protein	Q5BKZ1	ZNF326	DBIRD complex subunit ZNF326 [OS=Homo sapiens]	2	1	1	1	582	65.6	5.15	2.71	1	0	High
FALSE	Master Protein	Q8NCX0	CCDC150	Coiled-coil domain-containing protein 150 [OS=Homo sapiens]	2	2	2	2	1101	128.7	7.02	5.92	2	0	High
FALSE	Master Protein	Q6ZP82	CCDC141	coiled-coil domain-containing protein 141 [OS=Homo sapiens]	2	1	1	1	1450	166.2	5.58	3.28	1	0	High
FALSE	Master Protein	A1X283	SH3PXD2B	SH3 and PX domain-containing protein 2B [OS=Homo sapiens]	2	1	1	1	911	101.5	8.69	2.5	1	0	High
FALSE	Master Protein	Q2VIQ3	KIF4B	Chromosome-associated kinesin KIF4B [OS=Homo sapiens]	2	2	3	2	1234	139.9	6.18	4.87	2	4	High
FALSE	Master Protein	O60826	CCDC22	Coiled-coil domain-containing protein 22 [OS=Homo sapiens]	2	1	1	1	627	70.7	6.74	2.01	1	1	High
FALSE	Master Protein	Q9Y613	FHOD1	FH1/FH2 domain-containing protein 1 [OS=Homo sapiens]	2	1	1	1	1164	126.5	6.39	3.02	1	2	High
FALSE	Master Protein	Q9UHD2	TBK1	Serine/threonine-protein kinase TBK1 [OS=Homo sapiens]	2	1	1	1	729	83.6	6.79	2.27	1	56	High
FALSE	Master Protein	P78347	GTF2I	General transcription factor II-I [OS=Homo sapiens]	2	1	2	1	998	112.3	6.39	3.01	1	4	High
FALSE	Master Protein	Q12789-2	GTF3C1	General transcription factor 3C polypeptide 1 [OS=Homo sapiens]	2	2	3	2	2109	238.7	7.3	8.75	2	3	High
FALSE	Master Protein	Q10570	CPSF1	Cleavage and polyadenylation specificity factor subunit 1 [OS=Homo sapiens]	2	2	2	2	1443	160.8	6.4	6.54	2	8	High
FALSE	Master Protein	Q96DM3	RMC1	Uncharacterized protein C18orf8 [OS=Homo sapiens]	2	1	1	1	657	74.9	7.83	2.01	1	0	High
FALSE	Master Protein	Q9UI17	DMGDH	Dimethylglycine dehydrogenase, mitochondrial [OS=Homo sapiens]	2	1	1	1	866	96.8	7.62	2.94	1	4	High
FALSE	Master Protein	Q13033	STRN3	Striatin-3 [OS=Homo sapiens]	2	1	2	1	797	87.2	5.36	2.54	1	0	High
FALSE	Master Protein	Q02846	GUCY2D	Retinal guanylyl cyclase 1 [OS=Homo sapiens]	2	1	1	1	1103	120	7.44	3.22	1	5	High
FALSE	Master Protein	P51610-1	HCFC1	Host cell factor 1 [OS=Homo sapiens]	2	2	2	2	2035	208.6	7.46	5.61	2	6	High
FALSE	Master Protein	Q5QJE6	DNTTIP2	Deoxynucleotidyltransferase terminal-interacting protein 2 [OS=Homo sapiens]	2	1	1	1	756	84.4	6.16	2.83	1	0	High
FALSE	Master Protein	O00291	HIP1	Huntingtin-interacting protein 1 [OS=Homo sapiens]	2	1	1	1	1037	116.1	5.3	2.67	1	6	High
FALSE	Master Protein	P10074	ZBTB48	Telomere zinc finger-associated protein [OS=Homo sapiens]	2	1	1	1	688	77	8.18	2.57	1	0	High
FALSE	Master Protein	P51659-1	HSD17B4	peroxisomal multifunctional enzyme type 2 [OS=Homo sapiens]	2	1	1	1	736	79.6	8.84	2.64	1	13	High
FALSE	Master Protein	P38646	HSPA9	Stress-70 protein, mitochondrial [OS=Homo sapiens]	2	1	1	1	679	73.6	6.16	2.78	1	7	High
FALSE	Master Protein	Q9UFE4-1	CCDC39	Coiled-coil domain-containing protein 39 [OS=Homo sapiens]	2	1	1	1	941	109.8	6.44	3.4	1	1	High
FALSE	Master Protein	Q695T7	SLC6A19	sodium-dependent neutral amino acid transporter B(0)AT1 [OS=Homo sapiens]	2	1	1	1	634	71.1	5.03	2.05	1	10	High
FALSE	Master Protein	P0C7P3-1	SLFN14	Protein Slfn14 [OS=Homo sapiens]	2	1	1	1	912	103.8	8.24	2.91	1	0	High
FALSE	Master Protein	Q5T9S5-1	CCDC18	Coiled-coil domain-containing protein 18 [OS=Homo sapiens]	2	1	2	1	1454	168.9	5.66	3.11	1	0	High
FALSE	Master Protein	P11717	IGF2R	Cation-independent mannose-6-phosphate receptor [OS=Homo sapiens]	2	2	2	2	2491	274.2	5.94	3.39	2	7	High
FALSE	Master Protein	P14616	INSRR	Insulin receptor-related protein [OS=Homo sapiens]	2	2	2	2	1297	143.6	6.47	5.73	2	3	High
FALSE	Master Protein	O95255-1	ABCC6	multidrug resistance-associated protein 6 [OS=Homo sapiens]	2	1	1	1	1503	164.8	8.5	3.25	1	4	High
FALSE	Master Protein	P06756	ITGAV	Integrin alpha-V [OS=Homo sapiens]	2	1	1	1	1048	116	5.68	2.68	1	45	High
FALSE	Master Protein	P05107	ITGB2	Integrin beta-2 [OS=Homo sapiens]	2	1	1	1	769	84.7	6.95	2.57	1	38	High
FALSE	Master Protein	P19823	ITIH2	Inter-alpha-trypsin inhibitor heavy chain H2 [OS=Homo sapiens]	2	1	1	1	946	106.4	6.86	3.31	1	2	High
FALSE	Master Protein	P27987	ITPKB	inositol-trisphosphate 3-kinase B [OS=Homo sapiens]	2	1	1	1	946	102.3	8.43	2.53	1	6	High
FALSE	Master Protein	Q14573	ITPR3	Inositol 1,4,5-trisphosphate receptor type 3 [OS=Homo sapiens]	2	3	3	3	2671	303.9	6.48	8.68	3	74	High
FALSE	Master Protein	P48444	ARCN1	Coatomer subunit delta [OS=Homo sapiens]	2	1	1	1	511	57.2	6.21	2.84	1	3	High
FALSE	Master Protein	Q49MI3	CERKL	Ceramide kinase-like protein [OS=Homo sapiens]	2	1	1	1	558	62.6	8.27	2.47	1	0	High
FALSE	Master Protein	P35968	KDR	Vascular endothelial growth factor receptor 2 [OS=Homo sapiens]	2	1	1	1	1356	151.4	5.85	3.05	1	37	High
FALSE	Master Protein	P23276	KEL	kell blood group glycoprotein [OS=Homo sapiens]	2	1	1	1	732	82.8	7.9	3.26	1	1	High
FALSE	Master Protein	Q5SZL2	CEP85L	Centrosomal protein of 85 kDa-like [OS=Homo sapiens]	2	1	1	1	805	91.8	6.33	3	1	0	High
FALSE	Master Protein	Q5D862	FLG2	Filaggrin-2 [OS=Homo sapiens]	2	1	1	1	2391	247.9	8.31	4.45	1	1	High
FALSE	Master Protein	Q6EKJ0-1	GTF2IRD2B	General transcription factor II-I repeat domain-containing protein 2B [OS=Homo sapiens]	2	1	1	1	949	107.2	5.85	2.83	1	0	High
FALSE	Master Protein	Q68CJ6	NUGGC	Nuclear GTPase SLIP-GC [OS=Homo sapiens]	2	1	1	1	796	91.1	8.63	3.42	1	0	High
FALSE	Master Protein	Q6ZN11-1	ZNF793	Zinc finger protein 793 [OS=Homo sapiens]	2	1	2	1	406	46.9	9.33	2.04	1	2	High
FALSE	Master Protein	Q14739	LBR	Lamin-B receptor [OS=Homo sapiens]	2	1	1	1	615	70.7	9.36	2.09	1	19	High
FALSE	Master Protein	P48357-1	LEPR	leptin receptor [OS=Homo sapiens]	2	2	2	2	1165	132.4	6.52	4.65	2	11	High
FALSE	Master Protein	Q8WWI1	LMO7	LIM domain only protein 7 [OS=Homo sapiens]	2	2	3	2	1683	192.6	8.09	5.81	2	4	High
FALSE	Master Protein	P0DJD0	RGPD1	RANBP2-like and GRIP domain-containing protein 1 [OS=Homo sapiens]	2	2	3	2	1748	196.5	6.14	5.96	2	0	High
FALSE	Master Protein	O75581	LRP6	Low-density lipoprotein receptor-related protein 6 [OS=Homo sapiens]	2	2	2	2	1613	180.3	5.31	6.41	2	31	High
FALSE	Master Protein	Q96JE9-1	MAP6	Microtubule-associated protein 6 [OS=Homo sapiens]	2	1	1	1	813	86.5	9.16	2.57	1	0	High
FALSE	Master Protein	Q9UIS9-1	MBD1	Methyl-CpG-binding domain protein 1 [OS=Homo sapiens]	2	1	1	1	605	66.6	9.04	2.06	1	2	High
FALSE	Master Protein	P33993-1	MCM7	DNA replication licensing factor MCM7 [OS=Homo sapiens]	2	2	2	2	719	81.3	6.46	4.35	2	14	High
FALSE	Master Protein	O00255-1	MEN1	Menin [OS=Homo sapiens]	2	1	1	1	615	68	6.55	2.62	1	8	High
FALSE	Master Protein	P42568	MLLT3	protein af-9 [OS=Homo sapiens]	2	1	1	1	568	63.3	8.63	3.43	1	5	High
FALSE	Master Protein	P43246-1	MSH2	DNA mismatch repair protein MSH2 [OS=Homo sapiens]	2	1	1	1	934	104.7	5.77	2.83	1	16	High
FALSE	Master Protein	P51532-1	SMARCA4	Transcription activator BRG1 [OS=Homo sapiens]	2	2	2	2	1647	184.5	7.88	5.98	2	13	High
FALSE	Master Protein	Q9UKX2	MYH2	myosin-2 [OS=Homo sapiens]	2	2	2	2	1941	222.9	5.82	5.98	2	2	High
FALSE	Master Protein	Q93008-1	USP9X	Isoform 2 of Probable ubiquitin carboxyl-terminal hydrolase FAF-X [OS=Homo sapiens]	2	4	4	3	2554	290.3	5.8	9.76	4	8	High
FALSE	Master Protein	O60934	NBN	Nibrin [OS=Homo sapiens]	2	1	2	1	754	84.9	6.9	2.78	1	30	High
FALSE	Master Protein	O75306-1	NDUFS2	NADH dehydrogenase [ubiquinone] iron-sulfur protein 2, mitochondrial [OS=Homo sapiens]	2	1	1	1	463	52.5	7.55	3.11	1	18	High
FALSE	Master Protein	Q92832	NELL1	Protein kinase c-binding protein nell1 [OS=Homo sapiens]	2	1	1	1	810	89.6	6.04	2.59	1	0	High
FALSE	Master Protein	P46087	NOP2	Probable 28S rRNA (cytosine(4447)-C(5))-methyltransferase [OS=Homo sapiens]	2	1	1	1	812	89.2	9.23	3.05	1	3	High
FALSE	Master Protein	Q99743	NPAS2	Neuronal PAS domain-containing protein 2 [OS=Homo sapiens]	2	1	1	1	824	91.7	6.81	2.52	1	6	High
FALSE	Master Protein	Q01814	ATP2B2	Plasma membrane calcium-transporting ATPase 2 [OS=Homo sapiens]	2	1	3	1	1243	136.8	5.91	2.67	1	15	High
FALSE	Master Protein	Q9ULJ3	ZBTB21	Zinc finger and BTB domain-containing protein 21 [OS=Homo sapiens]	2	1	1	1	1066	118.8	8.29	2.81	1	0	High
FALSE	Master Protein	Q9H361	PABPC3	Polyadenylate-binding protein 3 [OS=Homo sapiens]	2	1	1	1	631	70	9.67	2.16	1	2	High
FALSE	Master Protein	P29122	PCSK6	proprotein convertase subtilisin/kexin type 6 [OS=Homo sapiens]	2	1	1	1	969	106.4	7.68	2.93	1	4	High
FALSE	Master Protein	Q9NP80-1	IPLA2(GAMMA); PNPLA8	Calcium-independent phospholipase A2-gamma [OS=Homo sapiens]	2	1	1	1	782	88.4	9.23	2.52	1	3	High
FALSE	Master Protein	Q4KMG0-1	CDON	Cell adhesion molecule-related/down-regulated by oncogenes [OS=Homo sapiens]	2	1	1	1	1287	139.1	6.51	3.1	1	8	High
FALSE	Master Protein	P05165-1	PCCA	Propionyl-CoA carboxylase alpha chain, mitochondrial [OS=Homo sapiens]	2	1	1	1	728	80	7.52	2.6	1	8	High
FALSE	Master Protein	O60245-1	PCDH7	Protocadherin-7 [OS=Homo sapiens]	2	1	3	1	1069	116	5.19	2.85	1	3	High
FALSE	Master Protein	Q9BT78	COPS4	COP9 signalosome complex subunit 4 [OS=Homo sapiens]	2	1	1	1	406	46.2	5.83	2.58	1	6	High
FALSE	Master Protein	Q9Y6G9	DYNC1LI1	Cytoplasmic dynein 1 light intermediate chain 1 [OS=Homo sapiens]	2	1	1	1	523	56.5	6.42	3.05	1	18	High
FALSE	Master Protein	Q9UK59	DBR1	lariat debranching enzyme [OS=Homo sapiens]	2	1	1	1	544	61.5	5.47	2.21	1	0	High
FALSE	Master Protein	Q6PII3	CCDC174	Coiled-coil domain-containing protein 174 [OS=Homo sapiens]	2	1	1	1	467	53.9	6.33	2.71	1	0	High
FALSE	Master Protein	O95071	UBR5	E3 ubiquitin-protein ligase UBR5 [OS=Homo sapiens]	2	3	3	3	2799	309.2	5.85	8.72	3	2	High
FALSE	Master Protein	P27815-1	PDE4A	cAMP-specific 3',5'-cyclic phosphodiesterase 4A [OS=Homo sapiens]	2	1	1	1	886	98.1	5.21	2.67	1	9	High
FALSE	Master Protein	Q9UI08	EVL	Ena/VASP-like protein [OS=Homo sapiens]	2	1	1	1	416	44.6	8.84	2.03	1	4	High
FALSE	Master Protein	Q9P2R3	ANKFY1	Rabankyrin-5 [OS=Homo sapiens]	2	2	2	2	1169	128.3	6.1	5.42	2	1	High
FALSE	Master Protein	O00623	PEX12	peroxisome assembly protein 12 [OS=Homo sapiens]	2	1	1	1	359	40.8	9.11	2.17	1	4	High
FALSE	Master Protein	P52209	PGD	6-phosphogluconate dehydrogenase, decarboxylating [OS=Homo sapiens]	2	1	1	1	483	53.1	7.23	2.71	1	11	High
FALSE	Master Protein	P38606	ATP6V1A	V-type proton ATPase catalytic subunit A [OS=Homo sapiens]	2	1	1	1	617	68.3	5.52	2.5	1	16	High
FALSE	Master Protein	P36871-1	PGM1	Phosphoglucomutase-1 [OS=Homo sapiens]	2	1	1	1	562	61.4	6.76	2.19	1	17	High
FALSE	Master Protein	Q8NEB9	PIK3C3	Phosphatidylinositol 3-kinase catalytic subunit type 3 [OS=Homo sapiens]	2	1	1	1	887	101.5	6.81	2.98	1	39	High
FALSE	Master Protein	P16885	PLCG2	1-phosphatidylinositol 4,5-bisphosphate phosphodiesterase gamma-2 [OS=Homo sapiens]	2	1	1	1	1265	147.8	6.64	3.39	1	67	High
FALSE	Master Protein	Q9NY74	ETAA1	Ewing's tumor-associated antigen 1 [OS=Homo sapiens]	2	1	1	1	926	103.4	7.62	2.71	1	0	High
FALSE	Master Protein	P35900	KRT20	Keratin, type I cytoskeletal 20 [OS=Homo sapiens]	2	1	1	1	424	48.5	5.69	2.21	1	4	High
FALSE	Master Protein	Q9H3G5	CPVL	Probable serine carboxypeptidase CPVL [OS=Homo sapiens]	2	1	1	1	476	54.1	5.62	2.33	1	0	High
FALSE	Master Protein	Q7Z478	DHX29	ATP-dependent RNA helicase Dhx29 [OS=Homo sapiens]	2	1	1	1	1369	155.1	8.09	3.55	1	1	High
FALSE	Master Protein	Q9NXP7	GIN1	Gypsy retrotransposon integrase-like protein 1 [OS=Homo sapiens]	2	1	1	1	522	59.8	7.97	2.57	1	0	High
FALSE	Master Protein	Q9H6U6-1	BCAS3	breast carcinoma-amplified sequence 3 [OS=Homo sapiens]	2	1	1	1	928	101.2	6.7	3.61	1	1	High
FALSE	Master Protein	Q6BDS2	UHRF1BP1	UHRF1-binding protein 1 [OS=Homo sapiens]	2	1	1	1	1440	159.4	6.14	3.7	1	0	High
FALSE	Master Protein	Q08J23	NSUN2	tRNA (Cytosine(34)-C(5))-methyltransferase [OS=Homo sapiens]	2	1	1	1	767	86.4	6.77	2.65	1	1	High
FALSE	Master Protein	Q53TQ3-2	INO80D	Isoform 2 of INO80 complex subunit D [OS=Homo sapiens]	2	1	1	1	1027	113.1	7.78	3.09	1	3	High
FALSE	Master Protein	Q86XI2-1	NCAPG2	condensin-2 complex subunit G2 [OS=Homo sapiens]	2	1	3	1	1143	130.9	6.87	3.54	1	2	High
FALSE	Master Protein	Q9H892	TTC12	tetratricopeptide repeat protein 12 [OS=Homo sapiens]	2	1	1	1	705	78.7	5.66	2.94	1	0	High
FALSE	Master Protein	Q8N302-1	AGGF1	angiogenic factor with G patch and FHA domains 1 [OS=Homo sapiens]	2	1	1	1	714	80.9	5.44	2.08	1	1	High
FALSE	Master Protein	Q68EM7	ARHGAP17	Rho GTPase-activating protein 17 [OS=Homo sapiens]	2	1	4	1	881	95.4	7.62	2.98	1	7	High
FALSE	Master Protein	Q6PI48	DARS2	Aspartate--tRNA ligase, mitochondrial [OS=Homo sapiens]	2	1	1	1	645	73.5	8.02	2.41	1	2	High
FALSE	Master Protein	P30154	PPP2R1B	Serine/threonine-protein phosphatase 2A 65 kDa regulatory subunit A beta isoform [OS=Homo sapiens]	2	1	1	1	601	66.2	4.94	2.07	1	53	High
FALSE	Master Protein	Q9NVE4	CCDC87	Coiled-coil domain-containing protein 87 [OS=Homo sapiens]	2	1	1	1	849	96.3	8.59	3.2	1	0	High
FALSE	Master Protein	A0AVT1-1	UBA6; UBE1L2	Ubiquitin-like modifier-activating enzyme 6 [OS=Homo sapiens]	2	1	1	1	1052	117.9	6.14	3.13	1	3	High
FALSE	Master Protein	Q6TDU7-1	DNAI7	protein CASC1 [OS=Homo sapiens]	2	1	1	1	716	83.1	5.29	2.72	1	0	High
FALSE	Master Protein	Q7Z6B0-1	CCDC91; DKFZP779L1558	Coiled-coil domain-containing protein 91 [OS=Homo sapiens]	2	1	1	1	441	49.9	5.07	2.13	1	0	High
FALSE	Master Protein	P48147	PREP	prolyl endopeptidase [OS=Homo sapiens]	2	1	2	1	710	80.6	5.86	2.51	1	1	High
FALSE	Master Protein	Q9P0M6	MACROH2A2	Core histone macro-H2A.2 [OS=Homo sapiens]	2	1	1	1	372	40	9.69	2.02	1	7	High
FALSE	Master Protein	Q86VH2-1	KIF27	kinesin-like protein KIF27 [OS=Homo sapiens]	2	3	3	3	1401	160.2	7.28	6.95	3	2	High
FALSE	Master Protein	Q96BY6-1	DOCK10	Dedicator of cytokinesis protein 10 [OS=Homo sapiens]	2	2	2	2	2186	249.4	7.14	6	2	5	High
FALSE	Master Protein	Q9H9A6	LRRC40	Leucine-rich repeat-containing protein 40 [OS=Homo sapiens]	2	1	1	1	602	68.2	6.43	2.93	1	0	High
FALSE	Master Protein	Q6IN85	PPP4R3A	Serine/threonine-protein phosphatase 4 regulatory subunit 3A [OS=Homo sapiens]	2	1	1	1	833	95.3	4.94	2.82	1	2	High
FALSE	Master Protein	Q96P70	IPO9	Importin-9 [OS=Homo sapiens]	2	2	2	2	1041	115.9	4.81	4.63	2	1	High
FALSE	Master Protein	P10644	PRKAR1A	cAMP-dependent protein kinase type I-alpha regulatory subunit [OS=Homo sapiens]	2	1	1	1	381	43	5.35	2.16	1	25	High
FALSE	Master Protein	Q9NV72-1	ZNF701	Zinc finger protein 701 [OS=Homo sapiens]	2	1	1	1	531	60.9	9.28	2.52	1	2	High
FALSE	Master Protein	Q6ZV73-1	FGD6	FYVE, RhoGEF and PH domain-containing protein 6 [OS=Homo sapiens]	2	1	1	1	1430	160.7	7.03	3.96	1	0	High
FALSE	Master Protein	Q9H270	VPS11	Vacuolar protein sorting-associated protein 11 homolog [OS=Homo sapiens]	2	1	1	1	941	107.8	7.05	2.6	1	4	High
FALSE	Master Protein	Q58WW2	DCAF6	DDB1- and CUL4-associated factor 6 [OS=Homo sapiens]	2	1	1	1	860	96.2	5.27	2.81	1	1	High
FALSE	Master Protein	Q9HC77	CENPJ	centromere protein J [OS=Homo sapiens]	2	2	2	2	1338	152.9	6.61	5.37	2	8	High
FALSE	Master Protein	Q96RT1	ERBIN	Erbin [OS=Homo sapiens]	2	1	2	1	1412	158.2	5.5	3.01	1	27	High
FALSE	Master Protein	Q9Y5H3-1	PCDHGA10	Protocadherin gamma-A10 [OS=Homo sapiens]	2	1	1	1	936	101.4	4.92	2.61	1	0	High
FALSE	Master Protein	Q32MH5	FAM214A	Protein FAM214A [OS=Homo sapiens]	2	1	1	1	1076	121.6	7.9	2.76	1	0	High
FALSE	Master Protein	Q5T5P2-1	KIAA1217	Sickle tail protein homolog [OS=Homo sapiens]	2	2	2	2	1943	214	7.06	5.77	2	0	High
FALSE	Master Protein	Q96SM3	CPXM1	Probable carboxypeptidase X1 [OS=Homo sapiens]	2	1	1	1	734	81.6	6.67	2.56	1	0	High
FALSE	Master Protein	Q9NYU2-1	UGGT1	UDP-glucose:glycoprotein glucosyltransferase 1 [OS=Homo sapiens]	2	2	2	2	1555	177.1	5.63	4.32	2	3	High
FALSE	Master Protein	Q96G46	DUS3L	tRNA-dihydrouridine(47) synthase [NAD(P)(+)]-like [OS=Homo sapiens]	2	1	2	1	650	72.5	8.05	2.64	1	0	High
FALSE	Master Protein	Q9NS87	KIF15	Kinesin-like protein KIF15 [OS=Homo sapiens]	2	1	1	1	1388	160.1	6	4.41	1	4	High
FALSE	Master Protein	P35998	PSMC2	26S proteasome regulatory subunit 7 [OS=Homo sapiens]	2	1	1	1	433	48.6	5.95	2.18	1	72	High
FALSE	Master Protein	Q7Z3J2-1	VPS35L	UPF0505 protein C16orf62 [OS=Homo sapiens]	2	1	1	1	963	109.5	7.21	3.26	1	1	High
FALSE	Master Protein	Q9GZR7	DDX24	ATP-dependent RNA helicase DDX24 [OS=Homo sapiens]	2	1	2	1	859	96.3	9.06	3.61	1	0	High
FALSE	Master Protein	Q9NQ90-1	ANO2	Anoctamin-2 [OS=Homo sapiens]	2	1	1	1	1003	113.9	6.55	3.06	1	3	High
FALSE	Master Protein	Q3MIN7-1	RGL3	Ral guanine nucleotide dissociation stimulator-like 3 [OS=Homo sapiens]	2	1	1	1	710	78	7.68	2.6	1	1	High
FALSE	Master Protein	Q8IZE3	SCYL3	Protein-associating with the carboxyl-terminal domain of ezrin [OS=Homo sapiens]	2	1	2	1	742	82.8	5.05	2.67	1	0	High
FALSE	Master Protein	Q8IWA5	SLC44A2	Choline transporter-like protein 2 [OS=Homo sapiens]	2	1	1	1	706	80.1	8.57	2.9	1	4	High
FALSE	Master Protein	Q9P241	ATP10D	Probable phospholipid-transporting ATPase VD [OS=Homo sapiens]	2	2	2	2	1426	160.2	7.15	5.1	2	1	High
FALSE	Master Protein	Q86SQ4	ADGRG6	Adhesion G-protein coupled receptor G6 [OS=Homo sapiens]	2	1	1	1	1221	136.6	7.87	3.58	1	1	High
FALSE	Master Protein	P26599	PTBP1	Polypyrimidine tract-binding protein 1 [OS=Homo sapiens]	2	1	1	1	531	57.2	9.17	2.4	1	5	High
FALSE	Master Protein	Q9ULH7	MRTFB	MKL/myocardin-like protein 2 [OS=Homo sapiens]	2	1	1	1	1088	118.1	6.28	2.57	1	0	High
FALSE	Master Protein	Q96L96	ALPK3	Alpha-protein kinase 3 [OS=Homo sapiens]	2	2	2	2	1907	201.1	7.58	6.15	2	0	High
FALSE	Master Protein	Q9P2L0-1	WDR35	WD repeat-containing protein 35 [OS=Homo sapiens]	2	2	2	2	1181	133.5	6.38	5.64	2	5	High
FALSE	Master Protein	Q7RTP6	MICAL3	[F-actin]-monooxygenase MICAL3 [OS=Homo sapiens]	2	2	3	2	2002	224.2	5.55	5.52	2	0	High
FALSE	Master Protein	Q9P2F8-1	SIPA1L2	Signal-induced proliferation-associated 1-like protein 2 [OS=Homo sapiens]	2	1	1	1	1722	190.3	6.77	0	1	1	High
FALSE	Master Protein	Q9P2E7	PCDH10	Protocadherin-10 [OS=Homo sapiens]	2	1	2	1	1040	112.9	4.87	2.6	1	0	High
FALSE	Master Protein	Q4ADV7	RIC1	RAB6A-GEF complex partner protein 1 [OS=Homo sapiens]	2	1	1	1	1423	159.2	6.38	2.89	1	3	High
FALSE	Master Protein	Q8TF72	SHROOM3	protein Shroom3 [OS=Homo sapiens]	2	2	2	2	1996	216.7	7.8	5.71	2	0	High
FALSE	Master Protein	Q9P246	STIM2	Stromal interaction molecule 2 [OS=Homo sapiens]	2	1	1	1	746	83.9	6.76	2.55	1	2	High
FALSE	Master Protein	Q9P1Z2-1	CALCOCO1	Calcium-binding and coiled-coil domain-containing protein 1 [OS=Homo sapiens]	2	1	1	1	691	77.3	4.82	2.18	1	0	High
FALSE	Master Protein	Q9HCK8-1	CHD8	Chromodomain-helicase-dna-binding protein 8 [OS=Homo sapiens]	2	2	4	2	2581	290.3	6.47	6.21	2	6	High
FALSE	Master Protein	Q9H254	SPTBN4	Spectrin beta chain, non-erythrocytic 4 [OS=Homo sapiens]	2	2	2	2	2564	288.8	6.01	6.05	2	4	High
FALSE	Master Protein	Q8N163-1	CCAR2	Cell cycle and apoptosis regulator protein 2 [OS=Homo sapiens]	2	1	1	1	923	102.8	5.22	2.65	1	1	High
FALSE	Master Protein	Q6ZRH7	CATSPERG	Cation channel sperm-associated protein subunit gamma [OS=Homo sapiens]	2	2	3	2	1159	132.9	6.37	6.11	2	1	High
FALSE	Master Protein	P10586-1	PTPRF	Receptor-type tyrosine-protein phosphatase F [OS=Homo sapiens]	2	2	2	2	1907	212.7	6.3	5.99	2	8	High
FALSE	Master Protein	Q9UF12	PRODH2	Hydroxyproline dehydrogenase [OS=Homo sapiens]	2	1	1	1	536	58.8	8.6	2.16	1	4	High
FALSE	Master Protein	P47897	QARS1	glutamine--tRNA ligase [OS=Homo sapiens]	2	1	1	1	775	87.7	7.15	3.11	1	5	High
FALSE	Master Protein	Q92696	RABGGTA	geranylgeranyl transferase type-2 subunit alpha [OS=Homo sapiens]	2	1	1	1	567	65	5.67	2.18	1	2	High
FALSE	Master Protein	P49792	RANBP2	E3 SUMO-protein ligase RanBP2 [OS=Homo sapiens]	2	3	3	3	3224	358	6.2	7.69	3	38	High
FALSE	Master Protein	P20936-1	RASA1	ras GTPase-activating protein 1 [OS=Homo sapiens]	2	1	1	1	1047	116.3	6.54	2.56	1	18	High
FALSE	Master Protein	Q15283-1	RASA2	ras GTPase-activating protein 2 [OS=Homo sapiens]	2	1	1	1	850	96.6	7.2	2.58	1	8	High
FALSE	Master Protein	Q99708-1	RBBP8	DNA endonuclease RBBP8 [OS=Homo sapiens]	2	1	2	1	897	101.9	6.3	2.68	1	19	High
FALSE	Master Protein	P28749-1	RBL1	Retinoblastoma-like protein 1 [OS=Homo sapiens]	2	1	2	1	1068	120.8	7.5	3	1	18	High
FALSE	Master Protein	Q05823	RNASEL	2-5A-dependent ribonuclease [OS=Homo sapiens]	2	1	1	1	741	83.5	6.65	2.24	1	6	High
FALSE	Master Protein	Q8NDL9	AGBL5	Cytosolic carboxypeptidase-like protein 5 [OS=Homo sapiens]	2	1	1	1	886	97.5	9.17	2.62	1	1	High
FALSE	Master Protein	P61221	ABCE1	ATP-binding cassette sub-family E member 1 [OS=Homo sapiens]	2	1	1	1	599	67.3	8.34	2.41	1	2	High
FALSE	Master Protein	P23921	RRM1	Ribonucleoside-diphosphate reductase large subunit [OS=Homo sapiens]	2	1	1	1	792	90	7.15	2.69	1	10	High
FALSE	Master Protein	O15265	ATXN7	Ataxin-7 [OS=Homo sapiens]	2	1	1	1	892	95.4	9.85	3.22	1	2	High
FALSE	Master Protein	Q9Y5Y9	SCN10A	Sodium channel protein type 10 subunit alpha [OS=Homo sapiens]	2	2	2	2	1956	220.5	5.96	5.48	2	2	High
FALSE	Master Protein	Q96GW7	BCAN	Brevican core protein [OS=Homo sapiens]	2	1	1	1	911	99.1	4.64	2.84	1	13	High
FALSE	Master Protein	O75626-1	PRDM1	PR domain zinc finger protein 1 [OS=Homo sapiens]	2	1	1	1	825	91.7	8.48	3.66	1	7	High
FALSE	Master Protein	Q9H4Z2	ZNF335	Zinc finger protein 335 [OS=Homo sapiens]	2	1	1	1	1342	144.8	6.42	3.06	1	1	High
FALSE	Master Protein	Q9BYT9	ANO3	Anoctamin-3 [OS=Homo sapiens]	2	1	1	1	981	114.6	8.66	2.6	1	1	High
FALSE	Master Protein	Q9BYX4-1	IFIH1	Interferon-induced helicase C domain-containing protein 1 [OS=Homo sapiens]	2	1	1	1	1025	116.6	5.52	3.44	1	22	High
FALSE	Master Protein	Q6P179	ERAP2	Endoplasmic reticulum aminopeptidase 2 [OS=Homo sapiens]	2	1	1	1	960	110.4	6.71	2.52	1	1	High
FALSE	Master Protein	Q96CC6	RHBDF1	Inactive rhomboid protein 1 [OS=Homo sapiens]	2	1	2	1	855	97.3	8.44	3.39	1	0	High
FALSE	Master Protein	Q8WTT2	NOC3L	Nucleolar complex protein 3 homolog [OS=Homo sapiens]	2	1	1	1	800	92.5	9.17	3.21	1	0	High
FALSE	Master Protein	A6NEF3	GOLGA6L4	Golgin subfamily A member 6-like protein 4 [OS=Homo sapiens]	2	1	1	1	574	67.5	4.79	2.62	1	0	High
FALSE	Master Protein	Q9H2Y7	ZNF106	Zinc finger protein 106 [OS=Homo sapiens]	2	1	1	1	1883	208.8	7.15	3	1	0	High
FALSE	Master Protein	Q86UP0	CDH24	Cadherin-24 [OS=Homo sapiens]	2	1	1	1	819	87.7	4.79	2.77	1	4	High
FALSE	Master Protein	Q6UWL2	SUSD1	Sushi domain-containing protein 1 [OS=Homo sapiens]	2	1	1	1	747	82.7	6.43	2.83	1	0	High
FALSE	Master Protein	Q9HAK2	EBF2	Transcription factor COE2 [OS=Homo sapiens]	2	1	1	1	575	62.6	9.06	2.74	1	0	High
FALSE	Master Protein	Q6P1M9	ARMCX5	Armadillo repeat-containing X-linked protein 5 [OS=Homo sapiens]	2	1	1	1	558	62.3	8.73	2.1	1	0	High
FALSE	Master Protein	Q9H5V8-1	CDCP1	CUB domain-containing protein 1 [OS=Homo sapiens]	2	1	2	1	836	92.9	7.96	3.44	1	0	High
FALSE	Master Protein	P13497	BMP1	Bone morphogenetic protein 1 [OS=Homo sapiens]	2	1	1	1	986	111.2	6.9	3.59	1	9	High
FALSE	Master Protein	P81133	SIM1	Single-minded homolog 1 [OS=Homo sapiens]	2	1	1	1	766	85.5	7.43	3.01	1	0	High
FALSE	Master Protein	Q70E73	RAPH1	Ras-associated and pleckstrin homology domains-containing protein 1 [OS=Homo sapiens]	2	1	2	1	1250	135.2	8.85	3.8	1	0	High
FALSE	Master Protein	Q96Q45	TMEM237	transmembrane protein 237 [OS=Homo sapiens]	2	1	1	1	408	45.5	6.47	2.23	1	2	High
FALSE	Master Protein	Q68E01	INTS3	Integrator complex subunit 3 [OS=Homo sapiens]	2	1	1	1	1043	118	5.8	2.78	1	1	High
FALSE	Master Protein	Q8IZ21-1	PHACTR4	Phosphatase and actin regulator 4 [OS=Homo sapiens]	2	1	1	1	702	78.2	6.62	2.92	1	0	High
FALSE	Master Protein	Q16658	FSCN1	Fascin [OS=Homo sapiens]	2	1	1	1	493	54.5	7.24	2.34	1	3	High
FALSE	Master Protein	Q07890	SOS2	Son of sevenless homolog 2 [OS=Homo sapiens]	2	2	3	2	1332	152.9	6.84	5.6	2	74	High
FALSE	Master Protein	P38398	BRCA1	Breast cancer type 1 susceptibility protein [OS=Homo sapiens]	2	2	2	2	1863	207.6	5.41	5.29	2	43	High
FALSE	Master Protein	P36956	SREBF1	Sterol regulatory element-binding protein 1 [OS=Homo sapiens]	2	1	1	1	1147	121.6	8.13	3.01	1	26	High
FALSE	Master Protein	P28290	ITPRID2	Sperm-specific antigen 2 [OS=Homo sapiens]	2	1	1	1	1259	138.3	5.19	2.58	1	0	High
FALSE	Master Protein	P51692	STAT5B	Signal transducer and activator of transcription 5B [OS=Homo sapiens]	2	1	1	1	787	89.8	6.05	3.13	1	66	High
FALSE	Master Protein	O43815	STRN	striatin [OS=Homo sapiens]	2	1	1	1	780	86.1	5.27	2.74	1	7	High
FALSE	Master Protein	Q6P1X5	TAF2	Transcription initiation factor TFIID subunit 2 [OS=Homo sapiens]	2	1	1	1	1199	136.9	8.19	3.61	1	10	High
FALSE	Master Protein	Q15542	TAF5	Transcription initiation factor TFIID subunit 5 [OS=Homo sapiens]	2	1	1	1	800	86.8	5.64	2.16	1	12	High
FALSE	Master Protein	Q03518	TAP1	Antigen peptide transporter 1 [OS=Homo sapiens]	2	1	1	1	808	87.2	8.02	2.57	1	9	High
FALSE	Master Protein	Q06187	BTK	Tyrosine-protein kinase BTK [OS=Homo sapiens]	2	1	1	1	659	76.2	7.77	3.08	1	25	High
FALSE	Master Protein	P02786	TFRC	Transferrin receptor protein 1 [OS=Homo sapiens]	2	1	1	1	760	84.8	6.61	3.39	1	25	High
FALSE	Master Protein	Q9UMF0	ICAM5	intercellular adhesion molecule 5 [OS=Homo sapiens]	2	1	1	1	924	97.1	5.95	3.28	1	2	High
FALSE	Master Protein	Q04725	TLE2	Transducin-like enhancer protein 2 [OS=Homo sapiens]	2	1	1	1	743	79.8	6.62	2.66	1	6	High
FALSE	Master Protein	P29144	TPP2	Tripeptidyl-peptidase 2 [OS=Homo sapiens]	2	1	1	1	1249	138.3	6.32	3.39	1	1	High
FALSE	Master Protein	Q9UBN4	TRPC4	Short transient receptor potential channel 4 [OS=Homo sapiens]	2	1	2	1	977	112	7.75	2.75	1	4	High
FALSE	Master Protein	Q99615-1	DNAJC7	DnaJ homolog subfamily C member 7 [OS=Homo sapiens]	2	1	1	1	494	56.4	6.96	2.51	1	4	High
FALSE	Master Protein	P54198	HIRA	Protein HIRA [OS=Homo sapiens]	2	1	1	1	1017	111.8	8.07	2.71	1	3	High
FALSE	Master Protein	P0C221	CCDC175	Coiled-coil domain-containing protein 175 [OS=Homo sapiens]	2	1	1	1	793	93.6	6.71	2.53	1	0	High
FALSE	Master Protein	P14679-1	TYR	Tyrosinase [OS=Homo sapiens]	2	1	1	1	529	60.4	6.11	2.62	1	6	High
FALSE	Master Protein	P11172	UMPS	uridine 5'-monophosphate synthase [OS=Homo sapiens]	2	1	1	1	480	52.2	7.24	2.65	1	7	High
FALSE	Master Protein	P18206	VCL	Vinculin [OS=Homo sapiens]	2	1	2	1	1134	123.7	5.66	2.82	1	25	High
FALSE	Master Protein	P98155-1	VLDLR	very low-density lipoprotein receptor [OS=Homo sapiens]	2	1	1	1	873	96	4.79	2.64	1	6	High
FALSE	Master Protein	P47989	XDH	Xanthine dehydrogenase/oxidase [OS=Homo sapiens]	2	1	2	1	1333	146.3	7.66	3.06	1	13	High
FALSE	Master Protein	Q15928	ZNF141	Zinc finger protein 141 [OS=Homo sapiens]	2	1	1	1	474	55.2	9.31	2.51	1	2	High
FALSE	Master Protein	Q9BQ39	DDX50	ATP-dependent RNA helicase DDX50 [OS=Homo sapiens]	2	2	2	2	737	82.5	9.17	4.42	2	0	High
FALSE	Master Protein	Q9H7F0-1	ATP13A3	probable cation-transporting ATPase 13A3 [OS=Homo sapiens]	2	1	1	1	1226	138	6.64	2.75	1	0	High
FALSE	Master Protein	Q5FYB0	ARSJ	Arylsulfatase J [OS=Homo sapiens]	2	1	1	1	599	67.2	9.01	2.57	1	2	High
FALSE	Master Protein	Q8N3A8-1	PARP8	Poly [ADP-ribose] polymerase 8 [OS=Homo sapiens]	2	1	1	1	854	95.8	8.28	2.97	1	4	High
FALSE	Master Protein	Q8TEX9-1	IPO4	Importin-4 [OS=Homo sapiens]	2	1	1	1	1081	118.6	4.96	2.74	1	1	High
FALSE	Master Protein	Q9H5L6	THAP9	DNA transposase THAP9 [OS=Homo sapiens]	2	1	1	1	903	103.3	9.13	2.51	1	0	High
FALSE	Master Protein	Q96BJ8	ELMO3	Engulfment and cell motility protein 3 [OS=Homo sapiens]	2	1	1	1	720	81.4	6.3	2.51	1	1	High
FALSE	Master Protein	Q7Z4L5	TTC21B	Tetratricopeptide repeat protein 21B [OS=Homo sapiens]	2	1	1	1	1316	150.8	6.96	3.28	1	4	High
FALSE	Master Protein	Q5VTH9-1	DNAI4	WD repeat-containing protein 78 [OS=Homo sapiens]	2	1	1	1	848	94.5	5.76	2.76	1	0	High
FALSE	Master Protein	Q9NP73-1	ALG13	Putative bifunctional UDP-N-acetylglucosamine transferase and deubiquitinase ALG13 [OS=Homo sapiens]	2	1	1	1	1137	126	6.74	3.42	1	5	High
FALSE	Master Protein	Q8IYQ7	THNSL1	Threonine synthase-like 1 [OS=Homo sapiens]	2	1	1	1	743	83	7.12	2.57	1	0	High
FALSE	Master Protein	Q7Z736	PLEKHH3	Pleckstrin homology domain-containing family H member 3 [OS=Homo sapiens]	2	1	1	1	793	85.3	7.83	2.85	1	0	High
FALSE	Master Protein	Q8NDX5-1	PHC3	Polyhomeotic-like protein 3 [OS=Homo sapiens]	2	1	2	1	983	106.1	6.62	2.71	1	9	High
FALSE	Master Protein	Q9HAH1	ZNF556	Zinc finger protein 556 [OS=Homo sapiens]	2	1	1	1	456	51.5	9.91	2.03	1	2	High
FALSE	Master Protein	O15078-1	CEP290	Centrosomal protein of 290 kDa [OS=Homo sapiens]	2	4	4	4	2479	290.2	5.95	10.17	4	12	High
FALSE	Master Protein	Q9H0K4	RSPH6A	Radial spoke head protein 6 homolog A [OS=Homo sapiens]	2	1	1	1	717	80.9	4.39	2.68	1	0	High
FALSE	Master Protein	Q6PIJ6-1	FBXO38	F-box only protein 38 [OS=Homo sapiens]	2	1	1	1	1188	133.9	6.33	3.09	1	0	High
FALSE	Master Protein	Q92797-1	SYMPK	Symplekin [OS=Homo sapiens]	2	1	1	1	1274	141.1	6.13	3.08	1	7	High
FALSE	Master Protein	Q14683	SMC1A	structural maintenance of chromosomes protein 1a [OS=Homo sapiens]	2	2	2	2	1233	143.1	7.64	4.96	2	23	High
FALSE	Master Protein	Q9Y6Q1	CAPN6	Calpain-6 [OS=Homo sapiens]	2	1	1	1	641	74.5	7.05	2.83	1	2	High
FALSE	Master Protein	O00507-1	USP9Y	Probable ubiquitin carboxyl-terminal hydrolase FAF-Y [OS=Homo sapiens]	2	3	4	2	2555	290.9	5.86	7.5	3	0	High
FALSE	Master Protein	O14497	ARID1A	AT-rich interactive domain-containing protein 1A [OS=Homo sapiens]	2	1	1	1	2285	241.9	6.7	3.8	1	7	High
FALSE	Master Protein	P20810-1	CAST	Calpastatin [OS=Homo sapiens]	2	1	1	1	708	76.5	5.07	2.13	1	3	High
FALSE	Master Protein	Q969V4	TEKT1	Tektin-1 [OS=Homo sapiens]	2	1	1	1	418	48.3	6.37	2.19	1	0	High
FALSE	Master Protein	Q9H3E2	SNX25	Sorting nexin-25 [OS=Homo sapiens]	2	1	1	1	840	97.9	6.38	2.86	1	0	High
FALSE	Master Protein	Q9H040-1	C1orf124; SPRTN	SprT-like domain-containing protein Spartan [OS=Homo sapiens]	2	1	1	1	489	55.1	8.15	2.78	1	2	High
FALSE	Master Protein	Q8TBZ2	MYCBPAP	MYCBP-associated protein [OS=Homo sapiens]	2	1	1	1	947	108.1	7.49	2.8	1	0	High
FALSE	Master Protein	Q9H0G5	NSRP1	Nuclear speckle splicing regulatory protein 1 [OS=Homo sapiens]	2	1	1	1	558	66.4	8.84	2.07	1	0	High
FALSE	Master Protein	Q9H0E7	USP44	Ubiquitin carboxyl-terminal hydrolase 44 [OS=Homo sapiens]	2	1	2	1	712	81.1	7.9	2.93	1	1	High
FALSE	Master Protein	Q68DN1	C2orf16	Uncharacterized protein C2orf16 [OS=Homo sapiens]	2	2	2	2	1984	224.2	10.08	6.1	2	0	High
FALSE	Master Protein	Q4VNC1	ATP13A4	probable cation-transporting ATPase 13A4 [OS=Homo sapiens]	2	1	1	1	1196	133.9	6.7	2.57	1	1	High
FALSE	Master Protein	O95294-1	RASAL1	RasGAP-activating-like protein 1 [OS=Homo sapiens]	2	1	1	1	804	90	6.51	2.8	1	3	High
FALSE	Master Protein	Q13616	CUL1	Cullin-1 [OS=Homo sapiens]	2	1	1	1	776	89.6	8	3.22	1	52	High
FALSE	Master Protein	P41180	CASR	Extracellular calcium-sensing receptor [OS=Homo sapiens]	2	1	1	1	1078	120.6	5.9	2.88	1	6	High
FALSE	Master Protein	O60264	SMARCA5	SWI/SNF-related matrix-associated actin-dependent regulator of chromatin subfamily A member 5 [OS=Homo sapiens]	2	2	2	2	1052	121.8	8.09	4.41	2	4	High
FALSE	Master Protein	Q9BXY5-1	CAPS2	Calcyphosin-2 [OS=Homo sapiens]	2	1	1	1	557	63.8	8.66	2.23	1	0	High
FALSE	Master Protein	O14654	IRS4	insulin receptor substrate 4 [OS=Homo sapiens]	2	1	1	1	1257	133.7	8.44	3.26	1	20	High
FALSE	Master Protein	Q5VT25-1	CDC42BPA	Serine/threonine-protein kinase MRCK alpha [OS=Homo sapiens]	2	2	2	2	1732	197.2	6.58	6.29	2	5	High
FALSE	Master Protein	Q96GA3	LTV1	protein LTV1 homolog [OS=Homo sapiens]	2	1	1	1	475	54.8	4.91	2.32	1	1	High
FALSE	Master Protein	Q13136	PPFIA1	Liprin-alpha-1 [OS=Homo sapiens]	2	1	2	1	1202	135.7	6.29	2.85	1	6	High
FALSE	Master Protein	Q70EL2-1	USP45	Ubiquitin carboxyl-terminal hydrolase 45 [OS=Homo sapiens]	2	1	1	1	814	91.7	8.02	2.79	1	1	High
FALSE	Master Protein	Q99569	PKP4	Plakophilin-4 [OS=Homo sapiens]	2	1	1	1	1192	131.8	8.94	3.33	1	5	High
FALSE	Master Protein	O95163	ELP1	Elongator complex protein 1 [OS=Homo sapiens]	2	2	2	2	1332	150.2	5.94	6.56	2	1	High
FALSE	Master Protein	Q9H1R3	MYLK2	Myosin light chain kinase 2, skeletal/cardiac muscle [OS=Homo sapiens]	2	1	1	1	596	64.6	7.02	2.04	1	12	High
FALSE	Master Protein	Q9C0B2	CFAP74	Cilia- and flagella-associated protein 74 [OS=Homo sapiens]	2	2	2	2	1584	178.5	6.42	5.39	2	0	High
FALSE	Master Protein	Q9C0D2	CEP295	centrosomal protein of 295 kDa [OS=Homo sapiens]	2	3	4	3	2601	295	6	8.38	3	1	High
FALSE	Master Protein	Q9C0D5	TANC1	Protein TANC1 [OS=Homo sapiens]	2	3	5	3	1861	202.1	8.32	8.11	3	0	High
FALSE	Master Protein	Q9C0D7	ZC3H12C	Probable ribonuclease ZC3H12C [OS=Homo sapiens]	2	1	1	1	883	99.3	6.93	3.71	1	0	High
FALSE	Master Protein	Q8IXS2-1	CCDC65	Coiled-coil domain-containing protein 65 [OS=Homo sapiens]	2	1	1	1	484	57.3	7.43	2.29	1	1	High
FALSE	Master Protein	Q9Y265	RUVBL1	RuvB-like 1 [OS=Homo sapiens]	2	1	1	1	456	50.2	6.42	2.87	1	10	High
FALSE	Master Protein	O95279	KCNK5	potassium channel subfamily K member 5 [OS=Homo sapiens]	2	1	1	1	499	55.1	6.74	2.34	1	3	High
FALSE	Master Protein	Q9Y4H2	IRS2	Insulin receptor substrate 2 [OS=Homo sapiens]	2	1	1	1	1338	137.2	8.65	4.27	1	53	High
FALSE	Master Protein	O15371	EIF3D	Eukaryotic translation initiation factor 3 subunit D [OS=Homo sapiens]	2	1	1	1	548	63.9	6.05	2.06	1	9	High
FALSE	Master Protein	O00303	EIF3F	Eukaryotic translation initiation factor 3 subunit F [OS=Homo sapiens]	2	1	1	1	357	37.5	5.45	2.56	1	9	High
FALSE	Master Protein	Q13310	PABPC4	Polyadenylate-binding protein 4 [OS=Homo sapiens]	2	1	1	1	644	70.7	9.26	2.59	1	2	High
FALSE	Master Protein	O15327	INPP4B	Type II inositol 3,4-bisphosphate 4-phosphatase [OS=Homo sapiens]	2	1	1	1	924	104.7	6.27	2.56	1	7	High
FALSE	Master Protein	P49915	GMPS	GMP synthase [glutamine-hydrolyzing] [OS=Homo sapiens]	2	1	1	1	693	76.7	6.87	2.55	1	6	High
FALSE	Master Protein	O15056	SYNJ2	Synaptojanin-2 [OS=Homo sapiens]	2	2	2	2	1496	165.4	7.34	5.5	2	5	High
FALSE	Master Protein	Q96AE4	FUBP1	Far upstream element-binding protein 1 [OS=Homo sapiens]	2	1	1	1	644	67.5	7.61	2.77	1	0	High
FALSE	Master Protein	Q9NVP1	DDX18	ATP-dependent RNA helicase DDX18 [OS=Homo sapiens]	2	1	1	1	670	75.4	9.5	2.67	1	0	High
FALSE	Master Protein	O95180	CACNA1H	voltage-dependent T-type calcium channel subunit alpha-1H [OS=Homo sapiens]	2	2	3	2	2353	259	7.37	8.29	2	10	High
FALSE	Master Protein	Q9UNS1	TIMELESS	Protein timeless homolog [OS=Homo sapiens]	2	2	3	2	1208	138.6	5.4	5.97	2	1	High
[truncated: 490 more rows]

## Sheet: anti-IgG
Checked	Master	Accession	Gene Symbol	Description	Coverage [%]	# Peptides	# PSMs	# Unique Peptides	# AAs	MW [kDa]	calc. pI	Score Sequest HT: Sequest HT	# Peptides (by Search Engine): Sequest HT	# Protein Pathway Groups	Found in Sample
FALSE	Master Protein	Q5QNW6	HIST2H2BF	Histone H2B type 2-F OS=Homo sapiens OX=9606 GN=H2BC18 PE=1 SV=3	83	16	23	1	126	13.9	10.32	71.6	16	11	High
FALSE	Master Protein	O60814	HIST1H2BK	Histone H2B type 1-K OS=Homo sapiens OX=9606 GN=H2BC12 PE=1 SV=3	83	16	22	2	126	13.9	10.32	67.15	16	77	High
FALSE	Master Protein	Q16778	HIST2H2BE	Histone H2B type 2-E OS=Homo sapiens OX=9606 GN=H2BC21 PE=1 SV=3	83	16	19	4	126	13.9	10.32	59.26	16	75	High
FALSE	Master Protein	P08670	VIM	Vimentin OS=Homo sapiens OX=9606 GN=VIM PE=1 SV=4	81	47	59	45	466	53.6	5.12	198.86	47	20	High
FALSE	Master Protein	P62249	RPS16	40S ribosomal protein S16 OS=Homo sapiens OX=9606 GN=RPS16 PE=1 SV=2	78	16	19	16	146	16.4	10.21	54.74	16	38	High
FALSE	Master Protein	P61254	RPL26	60S ribosomal protein L26 OS=Homo sapiens OX=9606 GN=RPL26 PE=1 SV=1	76	15	17	3	145	17.2	10.55	48.86	15	34	High
FALSE	Master Protein	Q9UNX3	RPL26L1	60S ribosomal protein L26-like 1 OS=Homo sapiens OX=9606 GN=RPL26L1 PE=1 SV=1	74	14	14	2	145	17.2	10.55	40.37	14	33	High
FALSE	Master Protein	P16403	HIST1H1C	Histone H1.2 OS=Homo sapiens OX=9606 GN=H1-2 PE=1 SV=2	73	32	53	9	213	21.4	10.93	178.55	32	10	High
FALSE	Master Protein	P62829	RPL23	60S ribosomal protein L23 OS=Homo sapiens OX=9606 GN=RPL23 PE=1 SV=1	73	12	16	12	140	14.9	10.51	52.92	12	34	High
FALSE	Master Protein	P62888	RPL30	60S ribosomal protein L30 OS=Homo sapiens OX=9606 GN=RPL30 PE=1 SV=2	71	10	12	10	115	12.8	9.63	44.02	10	35	High
FALSE	Master Protein	P16402	HIST1H1D	Histone H1.3 OS=Homo sapiens OX=9606 GN=H1-3 PE=1 SV=2	71	32	51	10	221	22.3	11.02	170.52	32	10	High
FALSE	Master Protein	P60709	ACTB	Actin, cytoplasmic 1 OS=Homo sapiens OX=9606 GN=ACTB PE=1 SV=1	69	25	53	11	375	41.7	5.48	183.83	25	102	High
FALSE	Master Protein	P62280	RPS11	40S ribosomal protein S11 OS=Homo sapiens OX=9606 GN=RPS11 PE=1 SV=3	66	12	17	12	158	18.4	10.3	56.59	12	38	High
FALSE	Master Protein	P46779	RPL28	60S ribosomal protein L28 OS=Homo sapiens OX=9606 GN=RPL28 PE=1 SV=3	65	14	18	14	137	15.7	12.02	55.69	14	34	High
FALSE	Master Protein	P36578	RPL4	60S ribosomal protein L4 OS=Homo sapiens OX=9606 GN=RPL4 PE=1 SV=5	65	34	38	34	427	47.7	11.06	124.68	34	34	High
FALSE	Master Protein	P62910	RPL32	60S ribosomal protein L32 OS=Homo sapiens OX=9606 GN=RPL32 PE=1 SV=2	64	12	14	12	135	15.9	11.33	45.3	12	34	High
FALSE	Master Protein	P08708	RPS17; RPS17L	40S ribosomal protein S17 OS=Homo sapiens OX=9606 GN=RPS17 PE=1 SV=2	64	9	11	9	135	15.5	9.85	36.64	9	38	High
FALSE	Master Protein	P10412	HIST1H1E	Histone H1.4 OS=Homo sapiens OX=9606 GN=H1-4 PE=1 SV=2	63	28	46	5	219	21.9	11.03	156.27	28	11	High
FALSE	Master Protein	P62913	RPL11	60S ribosomal protein L11 OS=Homo sapiens OX=9606 GN=RPL11 PE=1 SV=2	63	13	15	13	178	20.2	9.6	45.5	13	34	High
FALSE	Master Protein	P62917	RPL8	60S ribosomal protein L8 OS=Homo sapiens OX=9606 GN=RPL8 PE=1 SV=2	63	19	23	19	257	28	11.03	77.64	19	34	High
FALSE	Master Protein	P61353	RPL27	60S ribosomal protein L27 OS=Homo sapiens OX=9606 GN=RPL27 PE=1 SV=2	63	10	10	10	136	15.8	10.56	29.01	10	34	High
FALSE	Master Protein	P62701	RPS4X	40S ribosomal protein S4, X isoform OS=Homo sapiens OX=9606 GN=RPS4X PE=1 SV=2	62	18	27	10	263	29.6	10.15	91.14	18	38	High
FALSE	Master Protein	P62906	RPL10A	60S ribosomal protein L10a OS=Homo sapiens OX=9606 GN=RPL10A PE=1 SV=2	62	16	20	16	217	24.8	9.94	65.92	16	34	High
FALSE	Master Protein	P62269	RPS18	40S ribosomal protein S18 OS=Homo sapiens OX=9606 GN=RPS18 PE=1 SV=3	61	12	16	12	152	17.7	10.99	45.98	12	38	High
FALSE	Master Protein	P05387	RPLP2	60S acidic ribosomal protein P2 OS=Homo sapiens OX=9606 GN=RPLP2 PE=1 SV=1	61	5	6	5	115	11.7	4.54	25.83	5	34	High
FALSE	Master Protein	P35579	MYH9	Myosin-9 OS=Homo sapiens OX=9606 GN=MYH9 PE=1 SV=4	60	137	179	123	1960	226.4	5.6	630.1	137	23	High
FALSE	Master Protein	P18077	RPL35A	60S ribosomal protein L35a OS=Homo sapiens OX=9606 GN=RPL35A PE=1 SV=2	60	11	12	11	110	12.5	11.06	33.27	11	34	High
FALSE	Master Protein	P18621	RPL17	60S ribosomal protein L17 OS=Homo sapiens OX=9606 GN=RPL17 PE=1 SV=3	59	13	15	13	184	21.4	10.17	50.59	13	34	High
FALSE	Master Protein	P40429	RPL13A	60S ribosomal protein L13a OS=Homo sapiens OX=9606 GN=RPL13A PE=1 SV=2	58	12	17	12	203	23.6	10.93	49.69	12	34	High
FALSE	Master Protein	P61247	RPS3A	40S ribosomal protein S3a OS=Homo sapiens OX=9606 GN=RPS3A PE=1 SV=2	57	19	24	19	264	29.9	9.73	72.18	19	38	High
FALSE	Master Protein	P83731	RPL24	60S ribosomal protein L24 OS=Homo sapiens OX=9606 GN=RPL24 PE=1 SV=1	57	14	18	14	157	17.8	11.25	54.18	14	34	High
FALSE	Master Protein	P62899	RPL31	60S ribosomal protein L31 OS=Homo sapiens OX=9606 GN=RPL31 PE=1 SV=1	57	9	10	9	125	14.5	10.54	28.94	9	34	High
FALSE	Master Protein	P62841	RPS15	40S ribosomal protein S15 OS=Homo sapiens OX=9606 GN=RPS15 PE=1 SV=2	56	7	9	7	145	17	10.39	30.69	7	38	High
FALSE	Master Protein	Q02543	RPL18A	60S ribosomal protein L18a OS=Homo sapiens OX=9606 GN=RPL18A PE=1 SV=2	56	14	16	14	176	20.7	10.71	50.03	14	34	High
FALSE	Master Protein	P83881	RPL36A	60S ribosomal protein L36a OS=Homo sapiens OX=9606 GN=RPL36A PE=1 SV=2	56	9	9	3	106	12.4	10.58	28.31	9	34	High
FALSE	Master Protein	P23396	RPS3	40S ribosomal protein S3 OS=Homo sapiens OX=9606 GN=RPS3 PE=1 SV=2	55	12	14	12	243	26.7	9.66	43.99	12	38	High
FALSE	Master Protein	P62244	RPS15A	40S ribosomal protein S15a OS=Homo sapiens OX=9606 GN=RPS15A PE=1 SV=2	55	8	8	8	130	14.8	10.13	20.67	8	38	High
FALSE	Master Protein	P46781	RPS9	40S ribosomal protein S9 OS=Homo sapiens OX=9606 GN=RPS9 PE=1 SV=3	55	17	21	17	194	22.6	10.65	58.17	17	39	High
FALSE	Master Protein	Q969Q0	RPL36AL	60S ribosomal protein L36a-like OS=Homo sapiens OX=9606 GN=RPL36AL PE=1 SV=3	55	8	8	2	106	12.5	10.65	24.33	8	33	High
FALSE	Master Protein	P62241	RPS8	40S ribosomal protein S8 OS=Homo sapiens OX=9606 GN=RPS8 PE=1 SV=2	54	12	15	12	208	24.2	10.32	48.86	12	38	High
FALSE	Master Protein	P30050	RPL12	60S ribosomal protein L12 OS=Homo sapiens OX=9606 GN=RPL12 PE=1 SV=1	53	6	6	6	165	17.8	9.42	22.21	6	34	High
FALSE	Master Protein	Q02539	HIST1H1A	Histone H1.1 OS=Homo sapiens OX=9606 GN=H1-1 PE=1 SV=3	53	16	25	4	215	21.8	10.99	88.5	16	10	High
FALSE	Master Protein	Q92522	H1FX	Histone H1.10 OS=Homo sapiens OX=9606 GN=H1-10 PE=1 SV=1	51	13	14	13	213	22.5	10.76	48.74	13	0	High
FALSE	Master Protein	P46778	RPL21	60S ribosomal protein L21 OS=Homo sapiens OX=9606 GN=RPL21 PE=1 SV=2	51	9	10	9	160	18.6	10.49	31.95	9	34	High
FALSE	Master Protein	P62805	HIST1H4A; HIST1H4F; HIST1H4D; HIST1H4J; HIST2H4A; HIST2H4B; HIST1H4H; HIST1H4C; HIST4H4; HIST1H4E; HIST1H4I; HIST1H4B; HIST1H4K; HIST1H4L	Histone H4 OS=Homo sapiens OX=9606 GN=H4C1 PE=1 SV=2	50	9	13	9	103	11.4	11.36	42.08	9	82	High
FALSE	Master Protein	P46777	RPL5	60S ribosomal protein L5 OS=Homo sapiens OX=9606 GN=RPL5 PE=1 SV=3	50	20	33	20	297	34.3	9.72	103.29	20	34	High
FALSE	Master Protein	P39023	RPL3	60S ribosomal protein L3 OS=Homo sapiens OX=9606 GN=RPL3 PE=1 SV=2	50	25	35	25	403	46.1	10.18	116.76	25	34	High
FALSE	Master Protein	P18124	RPL7	60S ribosomal protein L7 OS=Homo sapiens OX=9606 GN=RPL7 PE=1 SV=1	50	17	21	17	248	29.2	10.65	73.68	17	34	High
FALSE	Master Protein	P62424	RPL7A	60S ribosomal protein L7a OS=Homo sapiens OX=9606 GN=RPL7A PE=1 SV=2	50	22	26	22	266	30	10.61	77.31	22	34	High
FALSE	Master Protein	P84098	RPL19	60S ribosomal protein L19 OS=Homo sapiens OX=9606 GN=RPL19 PE=1 SV=1	49	17	27	16	196	23.5	11.47	83.24	17	34	High
FALSE	Master Protein	P04264	KRT1	Keratin, type II cytoskeletal 1 OS=Homo sapiens OX=9606 GN=KRT1 PE=1 SV=6	48	28	36	24	644	66	8.12	114.11	28	7	High
FALSE	Master Protein	Q7L7L0	HIST3H2A	Histone H2A type 3 OS=Homo sapiens OX=9606 GN=H2AW PE=1 SV=3	48	8	9	1	130	14.1	11.05	28.99	8	13	High
FALSE	Master Protein	P62318	SNRPD3	Small nuclear ribonucleoprotein Sm D3 OS=Homo sapiens OX=9606 GN=SNRPD3 PE=1 SV=1	48	4	4	4	126	13.9	10.32	13.32	4	17	High
FALSE	Master Protein	P62851	RPS25	40S ribosomal protein S25 OS=Homo sapiens OX=9606 GN=RPS25 PE=1 SV=1	48	10	12	10	125	13.7	10.11	46.31	10	38	High
FALSE	Master Protein	P16401	HIST1H1B	Histone H1.5 OS=Homo sapiens OX=9606 GN=H1-5 PE=1 SV=3	48	22	36	13	226	22.6	10.92	122.87	22	10	High
FALSE	Master Protein	P60660	MYL6	Myosin light polypeptide 6 OS=Homo sapiens OX=9606 GN=MYL6 PE=1 SV=2	48	7	7	5	151	16.9	4.65	20.61	7	19	High
FALSE	Master Protein	P52272	HNRNPM	Heterogeneous nuclear ribonucleoprotein M OS=Homo sapiens OX=9606 GN=HNRNPM PE=1 SV=3	48	33	43	33	730	77.5	8.7	120.22	33	11	High
FALSE	Master Protein	P20671	HIST1H2AD	Histone H2A type 1-D OS=Homo sapiens OX=9606 GN=H2AC7 PE=1 SV=2	48	9	11	2	130	14.1	10.9	36.79	9	66	High
FALSE	Master Protein	P62750	RPL23A	60S ribosomal protein L23a OS=Homo sapiens OX=9606 GN=RPL23A PE=1 SV=1	47	13	17	13	156	17.7	10.45	57.11	13	34	High
FALSE	Master Protein	Q9Y3U8	RPL36	60S ribosomal protein L36 OS=Homo sapiens OX=9606 GN=RPL36 PE=1 SV=3	47	9	11	9	105	12.2	11.59	31.09	9	34	High
FALSE	Master Protein	P62266	RPS23	40S ribosomal protein S23 OS=Homo sapiens OX=9606 GN=RPS23 PE=1 SV=3	47	8	9	8	143	15.8	10.49	29.04	8	38	High
FALSE	Master Protein	P49207	RPL34	60S ribosomal protein L34 OS=Homo sapiens OX=9606 GN=RPL34 PE=1 SV=3	47	10	11	10	117	13.3	11.47	28.44	10	34	High
FALSE	Master Protein	P37108	SRP14	Signal recognition particle 14 kDa protein OS=Homo sapiens OX=9606 GN=SRP14 PE=1 SV=2	47	8	9	8	136	14.6	10.04	30.51	8	7	High
FALSE	Master Protein	P62277	RPS13	40S ribosomal protein S13 OS=Homo sapiens OX=9606 GN=RPS13 PE=1 SV=2	46	7	9	7	151	17.2	10.54	29.3	7	38	High
FALSE	Master Protein	P26373	RPL13	60S ribosomal protein L13 OS=Homo sapiens OX=9606 GN=RPL13 PE=1 SV=4	46	14	18	14	211	24.2	11.65	58.38	14	34	High
FALSE	Master Protein	Q00839	HNRNPU	Heterogeneous nuclear ribonucleoprotein U OS=Homo sapiens OX=9606 GN=HNRNPU PE=1 SV=6	45	33	38	32	825	90.5	6	125.55	33	6	High
FALSE	Master Protein	P22090	RPS4Y1	40S ribosomal protein S4, Y isoform 1 OS=Homo sapiens OX=9606 GN=RPS4Y1 PE=1 SV=2	43	14	16	6	263	29.4	10.24	51.41	14	38	High
FALSE	Master Protein	Q02878	RPL6	60S ribosomal protein L6 OS=Homo sapiens OX=9606 GN=RPL6 PE=1 SV=3	43	16	19	16	288	32.7	10.58	58.14	16	34	High
FALSE	Master Protein	Q07020	RPL18	60S ribosomal protein L18 OS=Homo sapiens OX=9606 GN=RPL18 PE=1 SV=2	43	12	19	12	188	21.6	11.72	54.76	12	34	High
FALSE	Master Protein	P25398	RPS12	40S ribosomal protein S12 OS=Homo sapiens OX=9606 GN=RPS12 PE=1 SV=3	43	4	4	4	132	14.5	7.21	13.75	4	38	High
FALSE	Master Protein	P32969	RPL9	60S ribosomal protein L9 OS=Homo sapiens OX=9606 GN=RPL9 PE=1 SV=1	43	8	8	8	192	21.9	9.95	30.24	8	34	High
FALSE	Master Protein	P06748	NPM1	Nucleophosmin OS=Homo sapiens OX=9606 GN=NPM1 PE=1 SV=2	42	15	18	15	294	32.6	4.78	63.99	15	18	High
FALSE	Master Protein	P62979	RPS27A	Ubiquitin-40S ribosomal protein S27a OS=Homo sapiens OX=9606 GN=RPS27A PE=1 SV=2	41	6	7	6	156	18	9.64	24.42	6	364	High
FALSE	Master Protein	O14950	MYL12B; MYL12A	Myosin regulatory light chain 12B OS=Homo sapiens OX=9606 GN=MYL12B PE=1 SV=2	41	8	11	8	172	19.8	4.84	34.75	8	22	High
FALSE	Master Protein	P39019	RPS19	40S ribosomal protein S19 OS=Homo sapiens OX=9606 GN=RPS19 PE=1 SV=2	40	8	9	8	145	16.1	10.32	22.72	8	38	High
FALSE	Master Protein	P61313	RPL15	60S ribosomal protein L15 OS=Homo sapiens OX=9606 GN=RPL15 PE=1 SV=2	40	8	10	8	204	24.1	11.62	29	8	34	High
FALSE	Master Protein	P62847	RPS24	40S ribosomal protein S24 OS=Homo sapiens OX=9606 GN=RPS24 PE=1 SV=1	40	6	7	6	133	15.4	10.78	25.61	6	38	High
FALSE	Master Protein	P62753	RPS6	40S ribosomal protein S6 OS=Homo sapiens OX=9606 GN=RPS6 PE=1 SV=1	39	15	15	15	249	28.7	10.84	43.43	15	62	High
FALSE	Master Protein	P61513	RPL37A	60S ribosomal protein L37a OS=Homo sapiens OX=9606 GN=RPL37A PE=1 SV=2	38	3	5	3	92	10.3	10.43	13.61	3	34	High
FALSE	Master Protein	P08779	KRT16	Keratin, type I cytoskeletal 16 OS=Homo sapiens OX=9606 GN=KRT16 PE=1 SV=4	37	15	18	7	473	51.2	5.05	53.9	15	3	High
FALSE	Master Protein	P15880	RPS2	40S ribosomal protein S2 OS=Homo sapiens OX=9606 GN=RPS2 PE=1 SV=2	37	10	22	10	293	31.3	10.24	65.86	10	44	High
FALSE	Master Protein	P49458	SRP9; SRP9P1	Signal recognition particle 9 kDa protein OS=Homo sapiens OX=9606 GN=SRP9 PE=1 SV=2	37	3	3	3	86	10.1	7.97	8.17	3	4	High
FALSE	Master Protein	P42766	RPL35	60S ribosomal protein L35 OS=Homo sapiens OX=9606 GN=RPL35 PE=1 SV=2	36	9	11	8	123	14.5	11.05	30.45	9	34	High
FALSE	Master Protein	P35527	KRT9	Keratin, type I cytoskeletal 9 OS=Homo sapiens OX=9606 GN=KRT9 PE=1 SV=3	35	14	19	14	623	62	5.24	56.52	14	3	High
FALSE	Master Protein	P17844	DDX5	Probable ATP-dependent RNA helicase DDX5 OS=Homo sapiens OX=9606 GN=DDX5 PE=1 SV=1	35	24	31	16	614	69.1	8.92	85.14	24	7	High
FALSE	Master Protein	P62263	RPS14	40S ribosomal protein S14 OS=Homo sapiens OX=9606 GN=RPS14 PE=1 SV=3	35	8	12	8	151	16.3	10.05	47.19	8	39	High
FALSE	Master Protein	P05388	RPLP0	60S acidic ribosomal protein P0 OS=Homo sapiens OX=9606 GN=RPLP0 PE=1 SV=1	35	8	10	8	317	34.3	5.97	34.89	8	39	High
FALSE	Master Protein	P13645	KRT10	Keratin, type I cytoskeletal 10 OS=Homo sapiens OX=9606 GN=KRT10 PE=1 SV=6	34	18	19	16	584	58.8	5.21	56.31	18	4	High
FALSE	Master Protein	P63173	RPL38	60S ribosomal protein L38 OS=Homo sapiens OX=9606 GN=RPL38 PE=1 SV=2	34	3	3	3	70	8.2	10.1	8.84	3	35	High
FALSE	Master Protein	P35908	KRT2	Keratin, type II cytoskeletal 2 epidermal OS=Homo sapiens OX=9606 GN=KRT2 PE=1 SV=2	33	17	19	14	639	65.4	8	53.23	17	3	High
FALSE	Master Protein	P22087	FBL	rRNA 2'-O-methyltransferase fibrillarin OS=Homo sapiens OX=9606 GN=FBL PE=1 SV=2	33	8	8	8	321	33.8	10.18	26.01	8	6	High
FALSE	Master Protein	P62316	SNRPD2	Small nuclear ribonucleoprotein Sm D2 OS=Homo sapiens OX=9606 GN=SNRPD2 PE=1 SV=1	33	4	5	4	118	13.5	9.91	13.2	4	9	High
FALSE	Master Protein	P68133	ACTA1	Actin, alpha skeletal muscle OS=Homo sapiens OX=9606 GN=ACTA1 PE=1 SV=1	32	15	36	1	377	42	5.39	112.41	15	6	High
FALSE	Master Protein	P35268	RPL22	60S ribosomal protein L22 OS=Homo sapiens OX=9606 GN=RPL22 PE=1 SV=2	32	4	4	4	128	14.8	9.19	15.37	4	34	High
FALSE	Master Protein	P31943	HNRNPH1	Heterogeneous nuclear ribonucleoprotein H OS=Homo sapiens OX=9606 GN=HNRNPH1 PE=1 SV=4	32	9	12	7	449	49.2	6.3	39.69	9	11	High
FALSE	Master Protein	P04406	GAPDH	Glyceraldehyde-3-phosphate dehydrogenase OS=Homo sapiens OX=9606 GN=GAPDH PE=1 SV=3	31	9	12	9	335	36	8.46	43.16	9	15	High
FALSE	Master Protein	Q92841	DDX17	Probable ATP-dependent RNA helicase DDX17 OS=Homo sapiens OX=9606 GN=DDX17 PE=1 SV=2	31	19	24	11	729	80.2	8.27	65.9	19	1	High
FALSE	Master Protein	O15511	ARPC5	Actin-related protein 2/3 complex subunit 5 OS=Homo sapiens OX=9606 GN=ARPC5 PE=1 SV=3	31	2	2	2	151	16.3	5.67	6.59	2	25	High
FALSE	Master Protein	P06454	PTMA	Prothymosin alpha OS=Homo sapiens OX=9606 GN=PTMA PE=1 SV=2	31	2	2	2	111	12.2	3.78	5.7	2	1	High
FALSE	Master Protein	P68104	EEF1A1	Elongation factor 1-alpha 1 OS=Homo sapiens OX=9606 GN=EEF1A1 PE=1 SV=1	31	11	11	11	462	50.1	9.01	32.81	11	16	High
FALSE	Master Protein	Q71UI9	H2AFV	Histone H2A.V OS=Homo sapiens OX=9606 GN=H2AZ2 PE=1 SV=3	31	5	6	3	128	13.5	10.58	18.22	5	57	High
FALSE	Master Protein	O00571	DDX3X	ATP-dependent RNA helicase DDX3X OS=Homo sapiens OX=9606 GN=DDX3X PE=1 SV=3	30	17	22	3	662	73.2	7.18	66.4	17	7	High
FALSE	Master Protein	P46776	RPL27A	60S ribosomal protein L27a OS=Homo sapiens OX=9606 GN=RPL27A PE=1 SV=2	30	5	5	5	148	16.6	11	15.13	5	34	High
FALSE	Master Protein	P50914	RPL14	60S ribosomal protein L14 OS=Homo sapiens OX=9606 GN=RPL14 PE=1 SV=4	30	7	9	7	215	23.4	10.93	24.55	7	34	High
FALSE	Master Protein	P81605	DCD	Dermcidin OS=Homo sapiens OX=9606 GN=DCD PE=1 SV=2	30	4	4	4	110	11.3	6.54	12.86	4	3	High
FALSE	Master Protein	P42677	RPS27	40S ribosomal protein S27 OS=Homo sapiens OX=9606 GN=RPS27 PE=1 SV=3	29	2	2	2	84	9.5	9.45	5.86	2	54	High
FALSE	Master Protein	P22626	HNRNPA2B1	Heterogeneous nuclear ribonucleoproteins A2/B1 OS=Homo sapiens OX=9606 GN=HNRNPA2B1 PE=1 SV=2	29	10	11	7	353	37.4	8.95	28.33	10	10	High
FALSE	Master Protein	P61927	RPL37	60S ribosomal protein L37 OS=Homo sapiens OX=9606 GN=RPL37 PE=1 SV=2	28	3	3	3	97	11.1	11.74	7.3	3	34	High
FALSE	Master Protein	O15523	DDX3Y	ATP-dependent RNA helicase DDX3Y OS=Homo sapiens OX=9606 GN=DDX3Y PE=1 SV=2	28	16	21	2	660	73.1	7.55	63.42	16	1	High
FALSE	Master Protein	Q9UFW8	CGGBP1	CGG triplet repeat-binding protein 1 OS=Homo sapiens OX=9606 GN=CGGBP1 PE=1 SV=2	28	4	4	4	167	18.8	8.95	11.43	4	0	High
FALSE	Master Protein	P23246	SFPQ	Splicing factor, proline- and glutamine-rich OS=Homo sapiens OX=9606 GN=SFPQ PE=1 SV=2	27	18	19	17	707	76.1	9.44	56.03	18	5	High
FALSE	Master Protein	P61088	UBE2N	Ubiquitin-conjugating enzyme E2 N OS=Homo sapiens OX=9606 GN=UBE2N PE=1 SV=1	26	1	1	1	152	17.1	6.57	3.3	1	69	High
FALSE	Master Protein	P60866	RPS20	40S ribosomal protein S20 OS=Homo sapiens OX=9606 GN=RPS20 PE=1 SV=1	26	4	4	4	119	13.4	9.94	16.42	4	38	High
FALSE	Master Protein	P19338	NCL	Nucleolin OS=Homo sapiens OX=9606 GN=NCL PE=1 SV=3	26	19	19	19	710	76.6	4.7	60.32	19	7	High
FALSE	Master Protein	Q16666	IFI16	Gamma-interferon-inducible protein 16 OS=Homo sapiens OX=9606 GN=IFI16 PE=1 SV=3	25	17	18	14	785	88.2	9.28	56.27	17	7	High
FALSE	Master Protein	P38159	RBMX	RNA-binding motif protein, X chromosome OS=Homo sapiens OX=9606 GN=RBMX PE=1 SV=3	25	11	12	11	391	42.3	10.05	28.91	11	6	High
FALSE	Master Protein	Q9NR30	DDX21	Nucleolar RNA helicase 2 OS=Homo sapiens OX=9606 GN=DDX21 PE=1 SV=5	25	19	19	17	783	87.3	9.28	58.62	19	8	High
FALSE	Master Protein	O15235	MRPS12	28S ribosomal protein S12, mitochondrial OS=Homo sapiens OX=9606 GN=MRPS12 PE=1 SV=1	25	2	2	2	138	15.2	10.29	6.67	2	7	High
FALSE	Master Protein	Q9UNQ2	DIMT1	Probable dimethyladenosine transferase OS=Homo sapiens OX=9606 GN=DIMT1 PE=1 SV=1	25	5	5	5	313	35.2	9.99	16.17	5	4	High
FALSE	Master Protein	Q9P2W3	GNG13	Guanine nucleotide-binding protein G(I)/G(S)/G(O) subunit gamma-13 OS=Homo sapiens OX=9606 GN=GNG13 PE=1 SV=1	25	1	1	1	67	7.9	5.11	3.06	1	71	High
FALSE	Master Protein	P04259	KRT6B	Keratin, type II cytoskeletal 6B OS=Homo sapiens OX=9606 GN=KRT6B PE=1 SV=5	24	14	17	7	564	60	8	42.49	14	3	High
FALSE	Master Protein	O43707	ACTN4	Alpha-actinin-4 OS=Homo sapiens OX=9606 GN=ACTN4 PE=1 SV=2	24	18	18	11	911	104.8	5.44	63.92	18	18	High
FALSE	Master Protein	O75367	H2AFY	Core histone macro-H2A.1 OS=Homo sapiens OX=9606 GN=MACROH2A1 PE=1 SV=4	24	6	7	6	372	39.6	9.79	27.66	6	3	High
FALSE	Master Protein	Q9NYL9	TMOD3	Tropomodulin-3 OS=Homo sapiens OX=9606 GN=TMOD3 PE=1 SV=1	24	7	8	7	352	39.6	5.19	25.56	7	2	High
FALSE	Master Protein	P68363	TUBA1B	Tubulin alpha-1B chain OS=Homo sapiens OX=9606 GN=TUBA1B PE=1 SV=1	23	8	9	4	451	50.1	5.06	24.94	8	66	High
FALSE	Master Protein	P47756	CAPZB	F-actin-capping protein subunit beta OS=Homo sapiens OX=9606 GN=CAPZB PE=1 SV=4	23	6	7	6	277	31.3	5.59	22.12	6	20	High
FALSE	Master Protein	P01764	IGHV3-23	Immunoglobulin heavy variable 3-23 OS=Homo sapiens OX=9606 GN=IGHV3-23 PE=1 SV=2	23	1	1	1	117	12.6	8.28	2.57	1	26	High
FALSE	Master Protein	P07305	H1F0	Histone H1.0 OS=Homo sapiens OX=9606 GN=H1-0 PE=1 SV=3	23	5	5	5	194	20.9	10.84	14.51	5	10	High
FALSE	Master Protein	O14602	EIF1AY	Eukaryotic translation initiation factor 1A, Y-chromosomal OS=Homo sapiens OX=9606 GN=EIF1AY PE=1 SV=4	23	4	4	4	144	16.4	5.24	10.89	4	2	High
FALSE	Master Protein	Q9Y3I0	C22orf28; RTCB	RNA-splicing ligase RtcB homolog OS=Homo sapiens OX=9606 GN=RTCB PE=1 SV=1	23	10	11	10	505	55.2	7.23	30.43	10	3	High
FALSE	Master Protein	O95793	STAU1	Double-stranded RNA-binding protein Staufen homolog 1 OS=Homo sapiens OX=9606 GN=STAU1 PE=1 SV=2	23	13	14	10	577	63.1	9.44	42.49	13	0	High
FALSE	Master Protein	P02533	KRT14	Keratin, type I cytoskeletal 14 OS=Homo sapiens OX=9606 GN=KRT14 PE=1 SV=4	22	10	11	2	472	51.5	5.16	31.15	10	7	High
FALSE	Master Protein	Q9BYE3	LCE3D	Late cornified envelope protein 3D OS=Homo sapiens OX=9606 GN=LCE3D PE=1 SV=1	22	1	1	1	92	9.4	8.59	2.56	1	3	High
FALSE	Master Protein	O60506	SYNCRIP	Heterogeneous nuclear ribonucleoprotein Q OS=Homo sapiens OX=9606 GN=SYNCRIP PE=1 SV=2	22	14	16	11	623	69.6	8.59	51.61	14	0	High
FALSE	Master Protein	P52907	CAPZA1	F-actin-capping protein subunit alpha-1 OS=Homo sapiens OX=9606 GN=CAPZA1 PE=1 SV=3	22	6	6	5	286	32.9	5.69	20.43	6	26	High
FALSE	Master Protein	Q96PK6	RBM14; RBM14-RBM4	RNA-binding protein 14 OS=Homo sapiens OX=9606 GN=RBM14 PE=1 SV=2	22	14	14	14	669	69.4	9.67	39.04	14	5	High
FALSE	Master Protein	Q6P1L8	MRPL14	39S ribosomal protein L14, mitochondrial OS=Homo sapiens OX=9606 GN=MRPL14 PE=1 SV=1	22	3	3	3	145	15.9	10.24	7.71	3	7	High
FALSE	Master Protein	P82650	MRPS22	28S ribosomal protein S22, mitochondrial OS=Homo sapiens OX=9606 GN=MRPS22 PE=1 SV=1	22	7	8	7	360	41.3	7.9	22.95	7	6	High
FALSE	Master Protein	P16104	H2AFX	Histone H2AX OS=Homo sapiens OX=9606 GN=H2AX PE=1 SV=2	22	5	6	1	143	15.1	10.74	15.31	5	75	High
FALSE	Master Protein	B0I1T2	MYO1G	Unconventional myosin-Ig OS=Homo sapiens OX=9606 GN=MYO1G PE=1 SV=2	22	18	21	18	1018	116.4	8.73	61.91	18	0	High
FALSE	Master Protein	Q13601	KRR1	KRR1 small subunit processome component homolog OS=Homo sapiens OX=9606 GN=KRR1 PE=1 SV=4	22	7	7	7	381	43.6	9.77	19.21	7	5	High
FALSE	Master Protein	Q5RKV6	EXOSC6	Exosome complex component MTR3 OS=Homo sapiens OX=9606 GN=EXOSC6 PE=1 SV=1	22	4	4	4	272	28.2	6.28	12.11	4	15	High
FALSE	Master Protein	P05198	EIF2S1	Eukaryotic translation initiation factor 2 subunit 1 OS=Homo sapiens OX=9606 GN=EIF2S1 PE=1 SV=3	21	6	6	6	315	36.1	5.08	15.7	6	25	High
FALSE	Master Protein	P07437	TUBB	Tubulin beta chain OS=Homo sapiens OX=9606 GN=TUBB PE=1 SV=2	21	7	8	3	444	49.6	4.89	25.51	7	24	High
FALSE	Master Protein	A8MT69	STRA13; CENPX	Centromere protein X OS=Homo sapiens OX=9606 GN=CENPX PE=1 SV=1	21	1	1	1	81	9	5.9	2.13	1	7	High
FALSE	Master Protein	Q92499	DDX1	ATP-dependent RNA helicase DDX1 OS=Homo sapiens OX=9606 GN=DDX1 PE=1 SV=2	21	13	14	13	740	82.4	7.23	41.6	13	5	High
FALSE	Master Protein	Q9Y3B7	MRPL11	39S ribosomal protein L11, mitochondrial OS=Homo sapiens OX=9606 GN=MRPL11 PE=1 SV=1	21	3	3	3	192	20.7	9.91	10.16	3	7	High
FALSE	Master Protein	P82663	MRPS25	28S ribosomal protein S25, mitochondrial OS=Homo sapiens OX=9606 GN=MRPS25 PE=1 SV=1	21	2	2	2	173	20.1	8.82	5.64	2	6	High
FALSE	Master Protein	P47914	RPL29	60S ribosomal protein L29 OS=Homo sapiens OX=9606 GN=RPL29 PE=1 SV=2	21	5	5	5	159	17.7	11.66	16.92	5	34	High
FALSE	Master Protein	P62273	RPS29	40S ribosomal protein S29 OS=Homo sapiens OX=9606 GN=RPS29 PE=1 SV=2	21	1	1	1	56	6.7	10.13	2.78	1	38	High
FALSE	Master Protein	Q9UBC7	GALP	Galanin-like peptide OS=Homo sapiens OX=9606 GN=GALP PE=1 SV=1	21	1	1	1	116	12.5	6.29	2.64	1	0	High
FALSE	Master Protein	Q9GZR7	DDX24	ATP-dependent RNA helicase DDX24 OS=Homo sapiens OX=9606 GN=DDX24 PE=1 SV=1	21	13	15	13	859	96.3	9.06	46.08	13	0	High
FALSE	Master Protein	P14618	PKM	Pyruvate kinase PKM OS=Homo sapiens OX=9606 GN=PKM PE=1 SV=4	20	7	8	7	531	57.9	7.84	26.01	7	20	High
FALSE	Master Protein	Q8TDN6	BRIX1	Ribosome biogenesis protein BRX1 homolog OS=Homo sapiens OX=9606 GN=BRIX1 PE=1 SV=2	20	4	4	4	353	41.4	9.92	14.02	4	1	High
FALSE	Master Protein	P08238	HSP90AB1	Heat shock protein HSP 90-beta OS=Homo sapiens OX=9606 GN=HSP90AB1 PE=1 SV=4	20	12	13	6	724	83.2	5.03	45.62	12	42	High
FALSE	Master Protein	Q15233	NONO	Non-POU domain-containing octamer-binding protein OS=Homo sapiens OX=9606 GN=NONO PE=1 SV=4	20	9	11	8	471	54.2	8.95	32.15	9	1	High
FALSE	Master Protein	Q13151	HNRNPA0	Heterogeneous nuclear ribonucleoprotein A0 OS=Homo sapiens OX=9606 GN=HNRNPA0 PE=1 SV=1	20	4	4	3	305	30.8	9.29	13.35	4	4	High
FALSE	Master Protein	Q99848	EBNA1BP2	Probable rRNA-processing protein EBP2 OS=Homo sapiens OX=9606 GN=EBNA1BP2 PE=1 SV=2	20	6	6	6	306	34.8	10.1	16.31	6	4	High
FALSE	Master Protein	P11940	PABPC1	Polyadenylate-binding protein 1 OS=Homo sapiens OX=9606 GN=PABPC1 PE=1 SV=2	20	14	15	11	636	70.6	9.5	44.18	14	24	High
FALSE	Master Protein	P52597	HNRNPF	Heterogeneous nuclear ribonucleoprotein F OS=Homo sapiens OX=9606 GN=HNRNPF PE=1 SV=3	20	6	12	4	415	45.6	5.58	39.47	6	15	High
FALSE	Master Protein	P51991	HNRNPA3	Heterogeneous nuclear ribonucleoprotein A3 OS=Homo sapiens OX=9606 GN=HNRNPA3 PE=1 SV=2	20	6	7	5	378	39.6	9.01	21.46	6	5	High
FALSE	Master Protein	Q00604	NDP	Norrin OS=Homo sapiens OX=9606 GN=NDP PE=1 SV=1	19	1	1	1	133	15	8.82	2.67	1	0	High
FALSE	Master Protein	P51114	FXR1	Fragile X mental retardation syndrome-related protein 1 OS=Homo sapiens OX=9606 GN=FXR1 PE=1 SV=3	19	10	11	10	621	69.7	6.15	36.14	10	5	High
FALSE	Master Protein	P13647	KRT5	Keratin, type II cytoskeletal 5 OS=Homo sapiens OX=9606 GN=KRT5 PE=1 SV=3	19	12	13	7	590	62.3	7.74	34.62	12	6	High
FALSE	Master Protein	Q9P258	RCC2	Protein RCC2 OS=Homo sapiens OX=9606 GN=RCC2 PE=1 SV=2	19	8	8	8	522	56	8.78	20.58	8	16	High
FALSE	Master Protein	Q9Y2X3	NOP58	Nucleolar protein 58 OS=Homo sapiens OX=9606 GN=NOP58 PE=1 SV=1	19	8	9	8	529	59.5	8.92	26.57	8	11	High
FALSE	Master Protein	Q9Y3D3	MRPS16	28S ribosomal protein S16, mitochondrial OS=Homo sapiens OX=9606 GN=MRPS16 PE=1 SV=1	19	2	2	2	137	15.3	9.5	6.48	2	7	High
FALSE	Master Protein	P48047	ATP5O	ATP synthase subunit O, mitochondrial OS=Homo sapiens OX=9606 GN=ATP5PO PE=1 SV=1	19	4	4	4	213	23.3	9.96	8.74	4	14	High
FALSE	Master Protein	Q5SSJ5	HP1BP3	Heterochromatin protein 1-binding protein 3 OS=Homo sapiens OX=9606 GN=HP1BP3 PE=1 SV=1	19	10	11	10	553	61.2	9.67	31.64	10	0	High
FALSE	Master Protein	O00139	KIF2A	Kinesin-like protein KIF2A OS=Homo sapiens OX=9606 GN=KIF2A PE=1 SV=3	18	12	13	10	706	79.9	6.68	37.33	12	27	High
FALSE	Master Protein	P62136	PPP1CA	Serine/threonine-protein phosphatase PP1-alpha catalytic subunit OS=Homo sapiens OX=9606 GN=PPP1CA PE=1 SV=1	18	5	6	2	330	37.5	6.33	20.8	5	35	High
FALSE	Master Protein	Q9BTL3	FAM103A1	RNA guanine-N7 methyltransferase activating subunit OS=Homo sapiens OX=9606 GN=RAMAC PE=1 SV=1	18	2	2	2	118	14.4	8.94	5.34	2	0	High
FALSE	Master Protein	P69905	HBA2; HBA1	Hemoglobin subunit alpha OS=Homo sapiens OX=9606 GN=HBA1 PE=1 SV=2	18	2	3	2	142	15.2	8.68	8.63	2	13	High
FALSE	Master Protein	P62314	SNRPD1	Small nuclear ribonucleoprotein Sm D1 OS=Homo sapiens OX=9606 GN=SNRPD1 PE=1 SV=1	18	2	2	2	119	13.3	11.56	5.13	2	10	High
FALSE	Master Protein	Q7Z2W4	ZC3HAV1	Zinc finger CCCH-type antiviral protein 1 OS=Homo sapiens OX=9606 GN=ZC3HAV1 PE=1 SV=3	18	13	13	13	902	101.4	8.4	43.95	13	4	High
FALSE	Master Protein	Q14331	FRG1	Protein FRG1 OS=Homo sapiens OX=9606 GN=FRG1 PE=1 SV=1	18	4	4	4	258	29.2	9.01	10.5	4	0	High
FALSE	Master Protein	P61978	HNRNPK	Heterogeneous nuclear ribonucleoprotein K OS=Homo sapiens OX=9606 GN=HNRNPK PE=1 SV=1	18	7	8	7	463	50.9	5.54	25.28	7	14	High
FALSE	Master Protein	Q8IUE6	HIST2H2AB	Histone H2A type 2-B OS=Homo sapiens OX=9606 GN=H2AC21 PE=1 SV=3	18	3	4	1	130	14	10.89	9.76	3	13	High
FALSE	Master Protein	P84243	H3F3A; H3F3AP4; H3F3B	Histone H3.3 OS=Homo sapiens OX=9606 GN=H3-3A PE=1 SV=2	17	2	2	1	136	15.3	11.27	5.48	2	54	High
FALSE	Master Protein	P22492	HIST1H1T	Histone H1t OS=Homo sapiens OX=9606 GN=H1-6 PE=2 SV=4	17	6	8	1	207	22	11.71	27.13	6	0	High
FALSE	Master Protein	P35580	MYH10	Myosin-10 OS=Homo sapiens OX=9606 GN=MYH10 PE=1 SV=3	17	32	34	18	1976	228.9	5.54	112.64	32	18	High
FALSE	Master Protein	Q92665	MRPS31	28S ribosomal protein S31, mitochondrial OS=Homo sapiens OX=9606 GN=MRPS31 PE=1 SV=3	17	5	5	5	395	45.3	9.29	13.14	5	6	High
FALSE	Master Protein	O60783	MRPS14	28S ribosomal protein S14, mitochondrial OS=Homo sapiens OX=9606 GN=MRPS14 PE=1 SV=1	17	2	2	2	128	15.1	11.41	5.83	2	7	High
FALSE	Master Protein	O75394	MRPL33	39S ribosomal protein L33, mitochondrial OS=Homo sapiens OX=9606 GN=MRPL33 PE=1 SV=1	17	1	1	1	65	7.6	10.8	3.04	1	7	High
FALSE	Master Protein	Q9BYG3	MKI67IP; NIFK	MKI67 FHA domain-interacting nucleolar phosphoprotein OS=Homo sapiens OX=9606 GN=NIFK PE=1 SV=1	17	5	5	5	293	34.2	9.88	15.52	5	0	High
FALSE	Master Protein	P36542	ATP5C1	ATP synthase subunit gamma, mitochondrial OS=Homo sapiens OX=9606 GN=ATP5F1C PE=1 SV=1	17	5	5	5	298	33	9.22	13.25	5	13	High
FALSE	Master Protein	Q5TEC6	HIST2H3PS2	Histone HIST2H3PS2 OS=Homo sapiens OX=9606 GN=H3-2 PE=1 SV=1	17	2	2	1	136	15.4	11.27	5.73	2	0	High
FALSE	Master Protein	P38919	EIF4A3	Eukaryotic initiation factor 4A-III OS=Homo sapiens OX=9606 GN=EIF4A3 PE=1 SV=4	17	6	6	5	411	46.8	6.73	15.47	6	27	High
FALSE	Master Protein	Q9Y224	C14orf166; RTRAF	RNA transcription, translation and transport factor protein OS=Homo sapiens OX=9606 GN=RTRAF PE=1 SV=1	17	4	4	4	244	28.1	6.65	10.37	4	3	High
FALSE	Master Protein	P60468	SEC61B	Protein transport protein Sec61 subunit beta OS=Homo sapiens OX=9606 GN=SEC61B PE=1 SV=2	17	1	1	1	96	10	11.56	2.37	1	15	High
FALSE	Master Protein	Q14444	CAPRIN1	Caprin-1 OS=Homo sapiens OX=9606 GN=CAPRIN1 PE=1 SV=2	16	8	8	8	709	78.3	5.25	24.74	8	0	High
FALSE	Master Protein	Q08J23	NSUN2	RNA cytosine C(5)-methyltransferase NSUN2 OS=Homo sapiens OX=9606 GN=NSUN2 PE=1 SV=2	16	11	13	11	767	86.4	6.77	32.87	11	3	High
FALSE	Master Protein	Q9Y221	NIP7	60S ribosome subunit biogenesis protein NIP7 homolog OS=Homo sapiens OX=9606 GN=NIP7 PE=1 SV=1	16	2	2	2	180	20.4	8.51	5.69	2	4	High
FALSE	Master Protein	P07737	PFN1	Profilin-1 OS=Homo sapiens OX=9606 GN=PFN1 PE=1 SV=2	16	2	2	2	140	15	8.27	4.8	2	22	High
FALSE	Master Protein	Q9H299	SH3BGRL3	SH3 domain-binding glutamic acid-rich-like protein 3 OS=Homo sapiens OX=9606 GN=SH3BGRL3 PE=1 SV=1	16	1	1	1	93	10.4	4.93	2.29	1	0	High
FALSE	Master Protein	O14810	CPLX1	Complexin-1 OS=Homo sapiens OX=9606 GN=CPLX1 PE=1 SV=1	15	1	1	1	134	15	4.97	2.52	1	11	High
FALSE	Master Protein	Q08211	DHX9	ATP-dependent RNA helicase A OS=Homo sapiens OX=9606 GN=DHX9 PE=1 SV=4	15	18	20	18	1270	140.9	6.84	54.63	18	34	High
FALSE	Master Protein	P36873	PPP1CC	Serine/threonine-protein phosphatase PP1-gamma catalytic subunit OS=Homo sapiens OX=9606 GN=PPP1CC PE=1 SV=1	15	4	5	1	323	37	6.54	17.47	4	46	High
FALSE	Master Protein	P07910	HNRNPC	Heterogeneous nuclear ribonucleoproteins C1/C2 OS=Homo sapiens OX=9606 GN=HNRNPC PE=1 SV=4	15	7	7	7	306	33.7	5.08	22.1	7	11	High
FALSE	Master Protein	P12814	ACTN1	Alpha-actinin-1 OS=Homo sapiens OX=9606 GN=ACTN1 PE=1 SV=2	15	10	10	3	892	103	5.41	35.12	10	24	High
FALSE	Master Protein	Q13263	TRIM28	Transcription intermediary factor 1-beta OS=Homo sapiens OX=9606 GN=TRIM28 PE=1 SV=5	15	11	15	11	835	88.5	5.77	42.49	11	6	High
FALSE	Master Protein	P19474	TRIM21	E3 ubiquitin-protein ligase TRIM21 OS=Homo sapiens OX=9606 GN=TRIM21 PE=1 SV=1	15	8	9	8	475	54.1	6.38	24.21	8	12	High
FALSE	Master Protein	Q9NX20	MRPL16	39S ribosomal protein L16, mitochondrial OS=Homo sapiens OX=9606 GN=MRPL16 PE=1 SV=1	15	3	3	3	251	28.4	10.13	8.65	3	7	High
FALSE	Master Protein	P82930	MRPS34	28S ribosomal protein S34, mitochondrial OS=Homo sapiens OX=9606 GN=MRPS34 PE=1 SV=2	15	2	2	2	218	25.6	9.98	7.96	2	6	High
FALSE	Master Protein	P07355	ANXA2	Annexin A2 OS=Homo sapiens OX=9606 GN=ANXA2 PE=1 SV=2	15	4	4	4	339	38.6	7.75	15.87	4	12	High
FALSE	Master Protein	O43390	HNRNPR	Heterogeneous nuclear ribonucleoprotein R OS=Homo sapiens OX=9606 GN=HNRNPR PE=1 SV=1	15	9	10	6	633	70.9	8.13	31.64	9	5	High
FALSE	Master Protein	Q9P031	CCDC59	Thyroid transcription factor 1-associated protein 26 OS=Homo sapiens OX=9606 GN=CCDC59 PE=1 SV=2	15	3	3	3	241	28.7	9.88	7.82	3	6	High
FALSE	Master Protein	Q02978	SLC25A11	Mitochondrial 2-oxoglutarate/malate carrier protein OS=Homo sapiens OX=9606 GN=SLC25A11 PE=1 SV=3	15	4	4	4	314	34	9.91	12.07	4	4	High
FALSE	Master Protein	O43543	XRCC2	DNA repair protein XRCC2 OS=Homo sapiens OX=9606 GN=XRCC2 PE=1 SV=1	14	1	1	1	280	31.9	6.04	3.1	1	11	High
FALSE	Master Protein	Q9BVP2	GNL3	Guanine nucleotide-binding protein-like 3 OS=Homo sapiens OX=9606 GN=GNL3 PE=1 SV=2	14	7	7	6	549	62	9.16	21.43	7	5	High
FALSE	Master Protein	Q15149	PLEC	Plectin OS=Homo sapiens OX=9606 GN=PLEC PE=1 SV=3	14	66	68	66	4684	531.5	5.96	172.05	66	11	High
FALSE	Master Protein	Q9UMS4	PRPF19	Pre-mRNA-processing factor 19 OS=Homo sapiens OX=9606 GN=PRPF19 PE=1 SV=1	14	4	4	4	504	55.1	6.61	16.07	4	12	High
FALSE	Master Protein	Q07666	KHDRBS1	KH domain-containing, RNA-binding, signal transduction-associated protein 1 OS=Homo sapiens OX=9606 GN=KHDRBS1 PE=1 SV=1	14	8	8	8	443	48.2	8.66	26.78	8	5	High
FALSE	Master Protein	P68371	TUBB4B	Tubulin beta-4B chain OS=Homo sapiens OX=9606 GN=TUBB4B PE=1 SV=1	14	5	6	1	445	49.8	4.89	19.45	5	74	High
FALSE	Master Protein	Q9NWU5	MRPL22	39S ribosomal protein L22, mitochondrial OS=Homo sapiens OX=9606 GN=MRPL22 PE=1 SV=1	14	3	4	3	206	23.6	9.94	11.04	3	7	High
FALSE	Master Protein	O60264	SMARCA5	SWI/SNF-related matrix-associated actin-dependent regulator of chromatin subfamily A member 5 OS=Homo sapiens OX=9606 GN=SMARCA5 PE=1 SV=1	14	14	15	14	1052	121.8	8.09	38.12	14	14	High
FALSE	Master Protein	P61019	RAB2A	Ras-related protein Rab-2A OS=Homo sapiens OX=9606 GN=RAB2A PE=1 SV=1	14	2	2	2	212	23.5	6.54	4.65	2	10	High
FALSE	Master Protein	Q13242	SRSF9	Serine/arginine-rich splicing factor 9 OS=Homo sapiens OX=9606 GN=SRSF9 PE=1 SV=1	14	3	3	3	221	25.5	8.65	8.55	3	14	High
FALSE	Master Protein	Q9UHB6	LIMA1	LIM domain and actin-binding protein 1 OS=Homo sapiens OX=9606 GN=LIMA1 PE=1 SV=1	14	8	9	8	759	85.2	6.84	24.72	8	0	High
FALSE	Master Protein	P01282	VIP	VIP peptides OS=Homo sapiens OX=9606 GN=VIP PE=1 SV=1	14	1	1	1	170	19.2	6.6	2.79	1	9	High
FALSE	Master Protein	O00567	NOP56	Nucleolar protein 56 OS=Homo sapiens OX=9606 GN=NOP56 PE=1 SV=4	14	7	7	7	594	66	9.19	21.25	7	10	High
FALSE	Master Protein	Q96P11	NSUN5	28S rRNA (cytosine-C(5))-methyltransferase OS=Homo sapiens OX=9606 GN=NSUN5 PE=1 SV=2	14	5	5	5	429	46.7	8.62	12.76	5	0	High
FALSE	Master Protein	P51398	DAP3	28S ribosomal protein S29, mitochondrial OS=Homo sapiens OX=9606 GN=DAP3 PE=1 SV=1	13	4	4	4	398	45.5	8.88	12.17	4	6	High
FALSE	Master Protein	P12236	SLC25A6	ADP/ATP translocase 3 OS=Homo sapiens OX=9606 GN=SLC25A6 PE=1 SV=4	13	4	4	1	298	32.8	9.74	9.88	4	21	High
FALSE	Master Protein	Q9BW30	TPPP3	Tubulin polymerization-promoting protein family member 3 OS=Homo sapiens OX=9606 GN=TPPP3 PE=1 SV=1	13	1	1	1	176	19	9.13	2.99	1	0	High
FALSE	Master Protein	P62081	RPS7	40S ribosomal protein S7 OS=Homo sapiens OX=9606 GN=RPS7 PE=1 SV=1	13	3	4	3	194	22.1	10.1	13.7	3	39	High
FALSE	Master Protein	Q9BYN8	MRPS26	28S ribosomal protein S26, mitochondrial OS=Homo sapiens OX=9606 GN=MRPS26 PE=1 SV=1	13	4	5	4	205	24.2	10.39	12.19	4	6	High
FALSE	Master Protein	P08590	MYL3	Myosin light chain 3 OS=Homo sapiens OX=9606 GN=MYL3 PE=1 SV=3	13	3	3	1	195	21.9	5.1	7.33	3	8	High
FALSE	Master Protein	P54136	RARS	Arginine--tRNA ligase, cytoplasmic OS=Homo sapiens OX=9606 GN=RARS1 PE=1 SV=2	13	7	8	7	660	75.3	6.68	21.73	7	10	High
FALSE	Master Protein	P29692	EEF1D	Elongation factor 1-delta OS=Homo sapiens OX=9606 GN=EEF1D PE=1 SV=5	13	2	2	2	281	31.1	5.01	6.71	2	5	High
FALSE	Master Protein	P35637	FUS	RNA-binding protein FUS OS=Homo sapiens OX=9606 GN=FUS PE=1 SV=1	13	5	5	3	526	53.4	9.36	15.86	5	6	High
FALSE	Master Protein	Q06787	FMR1	Synaptic functional regulator FMR1 OS=Homo sapiens OX=9606 GN=FMR1 PE=1 SV=1	13	7	8	6	632	71.1	7.42	23.26	7	2	High
FALSE	Master Protein	Q01469	FABP5	Fatty acid-binding protein 5 OS=Homo sapiens OX=9606 GN=FABP5 PE=1 SV=3	13	2	2	2	135	15.2	7.01	4.45	2	12	High
FALSE	Master Protein	Q8WXX5	DNAJC9	DnaJ homolog subfamily C member 9 OS=Homo sapiens OX=9606 GN=DNAJC9 PE=1 SV=1	13	3	3	3	260	29.9	5.73	9.29	3	0	High
FALSE	Master Protein	P05141	SLC25A5	ADP/ATP translocase 2 OS=Homo sapiens OX=9606 GN=SLC25A5 PE=1 SV=7	13	4	4	1	298	32.8	9.69	10.1	4	15	High
FALSE	Master Protein	Q96HS1	PGAM5	Serine/threonine-protein phosphatase PGAM5, mitochondrial OS=Homo sapiens OX=9606 GN=PGAM5 PE=1 SV=2	12	3	3	3	289	32	8.68	7.88	3	1	High
FALSE	Master Protein	P18405	SRD5A1	3-oxo-5-alpha-steroid 4-dehydrogenase 1 OS=Homo sapiens OX=9606 GN=SRD5A1 PE=1 SV=1	12	1	1	1	259	29.4	8.94	3.59	1	6	High
FALSE	Master Protein	P10599	TXN	Thioredoxin OS=Homo sapiens OX=9606 GN=TXN PE=1 SV=3	12	1	1	1	105	11.7	4.92	2.35	1	25	High
FALSE	Master Protein	P09651	HNRNPA1	Heterogeneous nuclear ribonucleoprotein A1 OS=Homo sapiens OX=9606 GN=HNRNPA1 PE=1 SV=5	12	5	6	2	372	38.7	9.13	14.76	5	11	High
FALSE	Master Protein	P11387	TOP1	DNA topoisomerase 1 OS=Homo sapiens OX=9606 GN=TOP1 PE=1 SV=2	12	8	8	8	765	90.7	9.31	23.63	8	5	High
FALSE	Master Protein	Q5C9Z4	NOM1	Nucleolar MIF4G domain-containing protein 1 OS=Homo sapiens OX=9606 GN=NOM1 PE=1 SV=1	12	8	8	8	860	96.2	8.1	23.12	8	0	High
FALSE	Master Protein	Q9NQ55	PPAN; PPAN-P2RY11	Suppressor of SWI4 1 homolog OS=Homo sapiens OX=9606 GN=PPAN PE=2 SV=1	12	5	5	5	473	53.2	10.13	13.67	5	0	High
FALSE	Master Protein	P10809	HSPD1	60 kDa heat shock protein, mitochondrial OS=Homo sapiens OX=9606 GN=HSPD1 PE=1 SV=2	12	5	6	5	573	61	5.87	18.31	5	13	High
FALSE	Master Protein	P23528	CFL1	Cofilin-1 OS=Homo sapiens OX=9606 GN=CFL1 PE=1 SV=3	12	2	2	2	166	18.5	8.09	5.53	2	27	High
FALSE	Master Protein	P21333	FLNA	Filamin-A OS=Homo sapiens OX=9606 GN=FLNA PE=1 SV=4	12	24	24	22	2647	280.6	6.06	74.29	24	22	High
FALSE	Master Protein	Q9NY65	TUBA8; EHHADH	Tubulin alpha-8 chain OS=Homo sapiens OX=9606 GN=TUBA8 PE=1 SV=1	12	5	6	1	449	50.1	5.06	15.5	5	63	High
FALSE	Master Protein	Q7L2E3	DHX30	ATP-dependent RNA helicase DHX30 OS=Homo sapiens OX=9606 GN=DHX30 PE=1 SV=1	12	13	17	13	1194	133.9	8.78	44.06	13	0	High
FALSE	Master Protein	Q9UKD2	MRTO4	mRNA turnover protein 4 homolog OS=Homo sapiens OX=9606 GN=MRTO4 PE=1 SV=2	12	3	4	3	239	27.5	8.29	9.51	3	0	High
FALSE	Master Protein	Q9Y3D9	MRPS23	28S ribosomal protein S23, mitochondrial OS=Homo sapiens OX=9606 GN=MRPS23 PE=1 SV=2	12	2	2	2	190	21.8	8.9	5.34	2	6	High
FALSE	Master Protein	Q9Y4Z0	LSM4	U6 snRNA-associated Sm-like protein LSm4 OS=Homo sapiens OX=9606 GN=LSM4 PE=1 SV=1	12	1	1	1	139	15.3	9.99	3.68	1	8	High
FALSE	Master Protein	P46782	RPS5	40S ribosomal protein S5 OS=Homo sapiens OX=9606 GN=RPS5 PE=1 SV=4	12	3	3	3	204	22.9	9.72	6.43	3	38	High
FALSE	Master Protein	P82933	MRPS9	28S ribosomal protein S9, mitochondrial OS=Homo sapiens OX=9606 GN=MRPS9 PE=1 SV=2	12	4	4	4	396	45.8	9.51	10.31	4	7	High
FALSE	Master Protein	P62304	SNRPE	Small nuclear ribonucleoprotein E OS=Homo sapiens OX=9606 GN=SNRPE PE=1 SV=1	12	1	1	1	92	10.8	9.44	2.93	1	16	High
FALSE	Master Protein	Q9NVV4	MTPAP	Poly(A) RNA polymerase, mitochondrial OS=Homo sapiens OX=9606 GN=MTPAP PE=1 SV=1	12	5	5	5	582	66.1	9.04	15.76	5	0	High
FALSE	Master Protein	O95707	POP4	Ribonuclease P protein subunit p29 OS=Homo sapiens OX=9606 GN=POP4 PE=1 SV=2	12	2	2	2	220	25.4	10.07	4.24	2	5	High
FALSE	Master Protein	P84090	ERH	Enhancer of rudimentary homolog OS=Homo sapiens OX=9606 GN=ERH PE=1 SV=1	12	1	1	1	104	12.3	5.92	3.36	1	0	High
FALSE	Master Protein	P60842	EIF4A1	Eukaryotic initiation factor 4A-I OS=Homo sapiens OX=9606 GN=EIF4A1 PE=1 SV=1	12	4	4	3	406	46.1	5.48	9.56	4	20	High
FALSE	Master Protein	Q01780	EXOSC10	Exosome component 10 OS=Homo sapiens OX=9606 GN=EXOSC10 PE=1 SV=2	12	9	9	9	885	100.8	8.46	24.72	9	5	High
FALSE	Master Protein	Q9UKM9	RALY	RNA-binding protein Raly OS=Homo sapiens OX=9606 GN=RALY PE=1 SV=1	12	5	5	5	306	32.4	9.17	12.73	5	0	High
FALSE	Master Protein	Q9NVP1	DDX18	ATP-dependent RNA helicase DDX18 OS=Homo sapiens OX=9606 GN=DDX18 PE=1 SV=2	12	7	7	7	670	75.4	9.5	19.16	7	0	High
FALSE	Master Protein	O43143	DHX15	Pre-mRNA-splicing factor ATP-dependent RNA helicase DHX15 OS=Homo sapiens OX=9606 GN=DHX15 PE=1 SV=2	12	10	10	9	795	90.9	7.46	24.93	10	6	High
FALSE	Master Protein	P41091	EIF2S3	Eukaryotic translation initiation factor 2 subunit 3 OS=Homo sapiens OX=9606 GN=EIF2S3 PE=1 SV=3	12	3	3	3	472	51.1	8.4	11.8	3	15	High
FALSE	Master Protein	O00483	NDUFA4	Cytochrome c oxidase subunit NDUFA4 OS=Homo sapiens OX=9606 GN=NDUFA4 PE=1 SV=1	12	1	1	1	81	9.4	9.38	2.31	1	17	High
FALSE	Master Protein	P10321	HLA-C	HLA class I histocompatibility antigen, C alpha chain OS=Homo sapiens OX=9606 GN=HLA-C PE=1 SV=3	12	3	3	2	366	40.6	6.04	7.53	3	30	High
FALSE	Master Protein	Q9BU76	C1orf35	Multiple myeloma tumor-associated protein 2 OS=Homo sapiens OX=9606 GN=MMTAG2 PE=1 SV=1	12	2	2	2	263	29.4	10.02	5.25	2	3	High
FALSE	Master Protein	Q9BQG0	MYBBP1A	Myb-binding protein 1A OS=Homo sapiens OX=9606 GN=MYBBP1A PE=1 SV=2	11	12	12	12	1328	148.8	9.28	34.07	12	5	High
FALSE	Master Protein	A6NG13	LOC152586; MGAT4D	Alpha-1,3-mannosyl-glycoprotein 4-beta-N-acetylglucosaminyltransferase-like protein MGAT4D OS=Homo sapiens OX=9606 GN=MGAT4D PE=2 SV=3	11	2	2	2	374	43.7	9.6	5.77	2	2	High
FALSE	Master Protein	P01857	IGHG1	Immunoglobulin heavy constant gamma 1 OS=Homo sapiens OX=9606 GN=IGHG1 PE=1 SV=1	11	3	3	3	330	36.1	8.19	7.37	3	14	High
FALSE	Master Protein	P62937	PPIA	Peptidyl-prolyl cis-trans isomerase A OS=Homo sapiens OX=9606 GN=PPIA PE=1 SV=2	11	2	2	2	165	18	7.81	4.6	2	34	High
FALSE	Master Protein	Q9Y2R9	MRPS7	28S ribosomal protein S7, mitochondrial OS=Homo sapiens OX=9606 GN=MRPS7 PE=1 SV=2	11	2	2	2	242	28.1	9.99	6.53	2	7	High
FALSE	Master Protein	Q00059	TFAM	Transcription factor A, mitochondrial OS=Homo sapiens OX=9606 GN=TFAM PE=1 SV=1	11	2	2	2	246	29.1	9.72	6.2	2	10	High
FALSE	Master Protein	Q14197	ICT1; MRPL58	Peptidyl-tRNA hydrolase ICT1, mitochondrial OS=Homo sapiens OX=9606 GN=MRPL58 PE=1 SV=1	11	2	2	2	206	23.6	10.07	5.56	2	6	High
FALSE	Master Protein	P07900	HSP90AA1	Heat shock protein HSP 90-alpha OS=Homo sapiens OX=9606 GN=HSP90AA1 PE=1 SV=5	11	8	8	2	732	84.6	5.02	26.46	8	86	High
FALSE	Master Protein	P02042	HBD	Hemoglobin subunit delta OS=Homo sapiens OX=9606 GN=HBD PE=1 SV=2	11	1	1	1	147	16	8.05	3.17	1	2	High
FALSE	Master Protein	Q9NRW3	APOBEC3C	DNA dC->dU-editing enzyme APOBEC-3C OS=Homo sapiens OX=9606 GN=APOBEC3C PE=1 SV=2	11	2	2	2	190	22.8	7.59	6.14	2	4	High
FALSE	Master Protein	Q8NHQ9	DDX55	ATP-dependent RNA helicase DDX55 OS=Homo sapiens OX=9606 GN=DDX55 PE=1 SV=3	11	8	8	8	600	68.5	9.25	19.37	8	0	High
FALSE	Master Protein	Q9BQ39	DDX50	ATP-dependent RNA helicase DDX50 OS=Homo sapiens OX=9606 GN=DDX50 PE=1 SV=1	11	7	7	5	737	82.5	9.17	20.5	7	0	High
FALSE	Master Protein	Q9Y6N5	SQRDL; SQOR	Sulfide:quinone oxidoreductase, mitochondrial OS=Homo sapiens OX=9606 GN=SQOR PE=1 SV=1	11	4	4	4	450	49.9	9.11	13.31	4	6	High
FALSE	Master Protein	O75534	CSDE1	Cold shock domain-containing protein E1 OS=Homo sapiens OX=9606 GN=CSDE1 PE=1 SV=2	11	8	8	8	798	88.8	6.25	21.59	8	0	High
FALSE	Master Protein	Q15365	PCBP1	Poly(rC)-binding protein 1 OS=Homo sapiens OX=9606 GN=PCBP1 PE=1 SV=2	11	3	3	3	356	37.5	7.09	8.28	3	5	High
FALSE	Master Protein	P14866	HNRNPL	Heterogeneous nuclear ribonucleoprotein L OS=Homo sapiens OX=9606 GN=HNRNPL PE=1 SV=2	11	6	6	5	589	64.1	8.22	18.51	6	5	High
FALSE	Master Protein	Q9Y2W1	THRAP3	Thyroid hormone receptor-associated protein 3 OS=Homo sapiens OX=9606 GN=THRAP3 PE=1 SV=2	11	10	10	9	955	108.6	10.15	28.28	10	7	High
FALSE	Master Protein	Q9BUJ2	HNRNPUL1	Heterogeneous nuclear ribonucleoprotein U-like protein 1 OS=Homo sapiens OX=9606 GN=HNRNPUL1 PE=1 SV=2	11	9	9	8	856	95.7	6.92	28.32	9	5	High
FALSE	Master Protein	Q9Y5S9	RBM8A; LOC101060541	RNA-binding protein 8A OS=Homo sapiens OX=9606 GN=RBM8A PE=1 SV=1	11	1	1	1	174	19.9	5.72	2.65	1	20	High
FALSE	Master Protein	P51116	FXR2	Fragile X mental retardation syndrome-related protein 2 OS=Homo sapiens OX=9606 GN=FXR2 PE=1 SV=2	11	5	6	4	673	74.2	6.23	19.31	5	1	High
FALSE	Master Protein	Q8WU90	ZC3H15	Zinc finger CCCH domain-containing protein 15 OS=Homo sapiens OX=9606 GN=ZC3H15 PE=1 SV=1	11	4	4	4	426	48.6	5.31	13.52	4	0	High
FALSE	Master Protein	Q5T9A4	ATAD3B	ATPase family AAA domain-containing protein 3B OS=Homo sapiens OX=9606 GN=ATAD3B PE=1 SV=1	11	7	8	3	648	72.5	9.2	21.66	7	3	High
FALSE	Master Protein	P32119	PRDX2	Peroxiredoxin-2 OS=Homo sapiens OX=9606 GN=PRDX2 PE=1 SV=5	10	2	2	2	198	21.9	5.97	4.59	2	12	High
FALSE	Master Protein	Q9H0S4	DDX47	Probable ATP-dependent RNA helicase DDX47 OS=Homo sapiens OX=9606 GN=DDX47 PE=1 SV=1	10	3	3	3	455	50.6	9.1	9.09	3	5	High
FALSE	Master Protein	P09429	HMGB1	High mobility group protein B1 OS=Homo sapiens OX=9606 GN=HMGB1 PE=1 SV=3	10	2	2	2	215	24.9	5.74	4.7	2	40	High
FALSE	Master Protein	P17677	GAP43	Neuromodulin OS=Homo sapiens OX=9606 GN=GAP43 PE=1 SV=1	10	1	1	1	238	24.8	4.72	2.55	1	5	High
FALSE	Master Protein	Q96HZ4	HES6	Transcription cofactor HES-6 OS=Homo sapiens OX=9606 GN=HES6 PE=1 SV=1	10	1	1	1	224	24.1	5.26	2.53	1	1	High
FALSE	Master Protein	P62826	RAN	GTP-binding nuclear protein Ran OS=Homo sapiens OX=9606 GN=RAN PE=1 SV=3	10	2	2	2	216	24.4	7.49	4.5	2	30	High
FALSE	Master Protein	Q5T280	C9orf114; SPOUT1	Putative methyltransferase C9orf114 OS=Homo sapiens OX=9606 GN=SPOUT1 PE=1 SV=3	10	3	3	3	376	42	7.43	7.08	3	0	High
FALSE	Master Protein	P61224	RAP1B	Ras-related protein Rap-1b OS=Homo sapiens OX=9606 GN=RAP1B PE=1 SV=1	10	2	2	2	184	20.8	5.78	4.22	2	55	High
FALSE	Master Protein	P47755	CAPZA2	F-actin-capping protein subunit alpha-2 OS=Homo sapiens OX=9606 GN=CAPZA2 PE=1 SV=3	10	2	2	1	286	32.9	5.85	7.82	2	22	High
FALSE	Master Protein	O43805	SSNA1	Sjoegren syndrome nuclear autoantigen 1 OS=Homo sapiens OX=9606 GN=SSNA1 PE=1 SV=2	10	1	1	1	119	13.6	5.38	2.55	1	16	High
FALSE	Master Protein	Q86YZ3	HRNR	Hornerin OS=Homo sapiens OX=9606 GN=HRNR PE=1 SV=2	10	8	8	8	2850	282.2	10.04	27.65	8	3	High
FALSE	Master Protein	Q16698	DECR1	2,4-dienoyl-CoA reductase [(3E)-enoyl-CoA-producing], mitochondrial OS=Homo sapiens OX=9606 GN=DECR1 PE=1 SV=1	10	2	2	2	335	36	9.28	7.01	2	7	High
FALSE	Master Protein	P82932	MRPS6	28S ribosomal protein S6, mitochondrial OS=Homo sapiens OX=9606 GN=MRPS6 PE=1 SV=3	10	1	1	1	125	14.2	9.26	3.36	1	7	High
FALSE	Master Protein	Q9Y2Q9	MRPS28	28S ribosomal protein S28, mitochondrial OS=Homo sapiens OX=9606 GN=MRPS28 PE=1 SV=1	10	2	2	2	187	20.8	9.1	5.23	2	6	High
FALSE	Master Protein	O96019	ACTL6A	Actin-like protein 6A OS=Homo sapiens OX=9606 GN=ACTL6A PE=1 SV=1	10	3	3	3	429	47.4	5.6	9.44	3	18	High
FALSE	Master Protein	P15153	RAC2	Ras-related C3 botulinum toxin substrate 2 OS=Homo sapiens OX=9606 GN=RAC2 PE=1 SV=1	10	2	2	2	192	21.4	7.61	5.14	2	51	High
FALSE	Master Protein	P09132	SRP19	Signal recognition particle 19 kDa protein OS=Homo sapiens OX=9606 GN=SRP19 PE=1 SV=3	10	1	1	1	144	16.1	9.85	3.78	1	4	High
FALSE	Master Protein	O76094	SRP72	Signal recognition particle subunit SRP72 OS=Homo sapiens OX=9606 GN=SRP72 PE=1 SV=3	10	6	6	6	671	74.6	9.26	14.08	6	4	High
FALSE	Master Protein	Q9HAP6	LIN7B	Protein lin-7 homolog B OS=Homo sapiens OX=9606 GN=LIN7B PE=1 SV=1	10	1	1	1	207	22.9	8.66	2.81	1	10	High
FALSE	Master Protein	Q13310	PABPC4	Polyadenylate-binding protein 4 OS=Homo sapiens OX=9606 GN=PABPC4 PE=1 SV=1	10	7	7	4	644	70.7	9.26	18.28	7	3	High
FALSE	Master Protein	Q9Y295	DRG1	Developmentally-regulated GTP-binding protein 1 OS=Homo sapiens OX=9606 GN=DRG1 PE=1 SV=1	10	3	4	3	367	40.5	8.9	12.33	3	0	High
FALSE	Master Protein	Q8N6D2	RNF182	E3 ubiquitin-protein ligase RNF182 OS=Homo sapiens OX=9606 GN=RNF182 PE=1 SV=1	10	1	1	1	247	27.4	6.18	2.59	1	4	High
FALSE	Master Protein	Q9BRU9	UTP23	rRNA-processing protein UTP23 homolog OS=Homo sapiens OX=9606 GN=UTP23 PE=1 SV=2	10	3	3	3	249	28.4	10.07	7.4	3	0	High
FALSE	Master Protein	Q6P5R6	RPL22L1	60S ribosomal protein L22-like 1 OS=Homo sapiens OX=9606 GN=RPL22L1 PE=1 SV=2	10	1	1	1	122	14.6	9.38	2.9	1	33	High
FALSE	Master Protein	O15226	NKRF	NF-kappa-B-repressing factor OS=Homo sapiens OX=9606 GN=NKRF PE=1 SV=2	10	7	7	7	690	77.6	8.79	18.57	7	0	High
FALSE	Master Protein	O75569	PRKRA	Interferon-inducible double-stranded RNA-dependent protein kinase activator A OS=Homo sapiens OX=9606 GN=PRKRA PE=1 SV=1	10	3	3	3	313	34.4	8.41	8.04	3	4	High
FALSE	Master Protein	Q9BY77	POLDIP3	Polymerase delta-interacting protein 3 OS=Homo sapiens OX=9606 GN=POLDIP3 PE=1 SV=2	10	3	3	3	421	46.1	9.99	10.28	3	9	High
FALSE	Master Protein	P82979	SARNP	SAP domain-containing ribonucleoprotein OS=Homo sapiens OX=9606 GN=SARNP PE=1 SV=3	10	1	1	1	210	23.7	6.42	2.77	1	9	High
FALSE	Master Protein	Q92804	TAF15	TATA-binding protein-associated factor 2N OS=Homo sapiens OX=9606 GN=TAF15 PE=1 SV=1	10	3	3	1	592	61.8	8.02	8.67	3	2	High
FALSE	Master Protein	O43633	CHMP2A	Charged multivesicular body protein 2a OS=Homo sapiens OX=9606 GN=CHMP2A PE=1 SV=1	9	1	1	1	222	25.1	5.97	2.69	1	15	High
FALSE	Master Protein	P63244	GNB2L1; RACK1	Receptor of activated protein C kinase 1 OS=Homo sapiens OX=9606 GN=RACK1 PE=1 SV=3	9	2	2	2	317	35.1	7.69	6.38	2	11	High
FALSE	Master Protein	P11388	TOP2A	DNA topoisomerase 2-alpha OS=Homo sapiens OX=9606 GN=TOP2A PE=1 SV=3	9	12	12	11	1531	174.3	8.72	35.48	12	14	High
FALSE	Master Protein	O76021	RSL1D1	Ribosomal L1 domain-containing protein 1 OS=Homo sapiens OX=9606 GN=RSL1D1 PE=1 SV=3	9	4	4	4	490	54.9	10.13	10.61	4	1	High
FALSE	Master Protein	P10747	CD28	T-cell-specific surface glycoprotein CD28 OS=Homo sapiens OX=9606 GN=CD28 PE=1 SV=1	9	2	2	2	220	25.1	9.39	5.14	2	37	High
FALSE	Master Protein	Q9GZT3	SLIRP	SRA stem-loop-interacting RNA-binding protein, mitochondrial OS=Homo sapiens OX=9606 GN=SLIRP PE=1 SV=1	9	1	1	1	109	12.3	10.24	2.38	1	0	High
FALSE	Master Protein	P17661	DES	Desmin OS=Homo sapiens OX=9606 GN=DES PE=1 SV=3	9	4	4	2	470	53.5	5.27	10.71	4	7	High
FALSE	Master Protein	Q9ULV4	CORO1C	Coronin-1C OS=Homo sapiens OX=9606 GN=CORO1C PE=1 SV=1	9	3	3	3	474	53.2	7.08	8.11	3	0	High
FALSE	Master Protein	O94776	MTA2	Metastasis-associated protein MTA2 OS=Homo sapiens OX=9606 GN=MTA2 PE=1 SV=1	9	4	4	4	668	75	9.66	10.64	4	20	High
FALSE	Master Protein	P46087	NOP2	Probable 28S rRNA (cytosine(4447)-C(5))-methyltransferase OS=Homo sapiens OX=9606 GN=NOP2 PE=1 SV=2	9	6	7	6	812	89.2	9.23	21.75	6	10	High
FALSE	Master Protein	P38935	IGHMBP2	DNA-binding protein SMUBP-2 OS=Homo sapiens OX=9606 GN=IGHMBP2 PE=1 SV=3	9	6	6	6	993	109.1	8.97	16.42	6	0	High
FALSE	Master Protein	P62854	RPS26; LOC101929876; RPS26P25	40S ribosomal protein S26 OS=Homo sapiens OX=9606 GN=RPS26 PE=1 SV=3	9	1	1	1	115	13	11	3.06	1	38	High
FALSE	Master Protein	P25705	ATP5A1	ATP synthase subunit alpha, mitochondrial OS=Homo sapiens OX=9606 GN=ATP5F1A PE=1 SV=1	9	4	4	4	553	59.7	9.13	12.57	4	16	High
FALSE	Master Protein	O14893	GEMIN2	Gem-associated protein 2 OS=Homo sapiens OX=9606 GN=GEMIN2 PE=1 SV=1	9	1	1	1	280	31.6	5.58	2.67	1	4	High
FALSE	Master Protein	P27348	YWHAQ	14-3-3 protein theta OS=Homo sapiens OX=9606 GN=YWHAQ PE=1 SV=1	9	2	2	2	245	27.7	4.78	5.1	2	37	High
FALSE	Master Protein	O60499	STX10	Syntaxin-10 OS=Homo sapiens OX=9606 GN=STX10 PE=1 SV=1	9	1	1	1	249	28.1	4.89	2.66	1	5	High
FALSE	Master Protein	Q12906	ILF3	Interleukin enhancer-binding factor 3 OS=Homo sapiens OX=9606 GN=ILF3 PE=1 SV=3	9	7	8	7	894	95.3	8.76	22.94	7	0	High
FALSE	Master Protein	Q9ULX3	NOB1	RNA-binding protein NOB1 OS=Homo sapiens OX=9606 GN=NOB1 PE=1 SV=1	9	3	3	3	412	46.6	7.18	9.77	3	5	High
FALSE	Master Protein	Q4G0J3	LARP7	La-related protein 7 OS=Homo sapiens OX=9606 GN=LARP7 PE=1 SV=1	9	4	5	4	582	66.9	9.55	13.78	4	0	High
FALSE	Master Protein	Q99575	POP1	Ribonucleases P/MRP protein subunit POP1 OS=Homo sapiens OX=9606 GN=POP1 PE=1 SV=2	9	8	8	8	1024	114.6	9.22	19.99	8	5	High
FALSE	Master Protein	Q8IWS0	PHF6	PHD finger protein 6 OS=Homo sapiens OX=9606 GN=PHF6 PE=1 SV=1	9	3	3	3	365	41.3	8.68	8.15	3	1	High
FALSE	Master Protein	Q6U7Q0	ZNF322	Zinc finger protein 322 OS=Homo sapiens OX=9606 GN=ZNF322 PE=1 SV=2	9	2	2	1	402	46.9	8.65	5.13	2	0	High
FALSE	Master Protein	Q8WUD6	CHPT1	Cholinephosphotransferase 1 OS=Homo sapiens OX=9606 GN=CHPT1 PE=1 SV=1	9	2	2	2	406	45.1	6.92	4.72	2	11	High
FALSE	Master Protein	P04439	HLA-A	HLA class I histocompatibility antigen, A alpha chain OS=Homo sapiens OX=9606 GN=HLA-A PE=1 SV=2	9	2	2	1	365	40.8	6	5.83	2	18	High
FALSE	Master Protein	Q6U736	OPN5	Opsin-5 OS=Homo sapiens OX=9606 GN=OPN5 PE=1 SV=3	9	1	1	1	354	39.7	8.88	3.08	1	7	High
FALSE	Master Protein	P09661	SNRPA1	U2 small nuclear ribonucleoprotein A' OS=Homo sapiens OX=9606 GN=SNRPA1 PE=1 SV=2	9	2	2	2	255	28.4	8.62	4.56	2	11	High
FALSE	Master Protein	Q16629	SRSF7	Serine/arginine-rich splicing factor 7 OS=Homo sapiens OX=9606 GN=SRSF7 PE=1 SV=1	9	2	2	2	238	27.4	11.82	4.46	2	15	High
FALSE	Master Protein	P78381	SLC35A2	UDP-galactose translocator OS=Homo sapiens OX=9606 GN=SLC35A2 PE=1 SV=1	9	1	1	1	396	41.3	9.96	2.75	1	8	High
FALSE	Master Protein	Q9Y5V0	ZNF706	Zinc finger protein 706 OS=Homo sapiens OX=9606 GN=ZNF706 PE=1 SV=1	9	1	1	1	76	8.5	10.01	2.11	1	3	High
FALSE	Master Protein	O00287	RFXAP	Regulatory factor X-associated protein OS=Homo sapiens OX=9606 GN=RFXAP PE=1 SV=1	9	1	1	1	272	28.2	5.54	2.6	1	3	High
FALSE	Master Protein	P80217	IFI35	Interferon-induced 35 kDa protein OS=Homo sapiens OX=9606 GN=IFI35 PE=1 SV=5	9	1	1	1	286	31.5	6.09	3.06	1	4	High
FALSE	Master Protein	Q8NGE5	OR10A7	Olfactory receptor 10A7 OS=Homo sapiens OX=9606 GN=OR10A7 PE=3 SV=1	9	1	1	1	316	35.7	8.46	2.55	1	5	High
FALSE	Master Protein	Q7Z3Z2	RD3	Protein RD3 OS=Homo sapiens OX=9606 GN=RD3 PE=1 SV=1	9	1	1	1	195	22.7	7.88	2.6	1	0	High
FALSE	Master Protein	P11021	HSPA5	Endoplasmic reticulum chaperone BiP OS=Homo sapiens OX=9606 GN=HSPA5 PE=1 SV=2	8	5	6	4	654	72.3	5.16	13.65	5	27	High
FALSE	Master Protein	P21796	VDAC1	Voltage-dependent anion-selective channel protein 1 OS=Homo sapiens OX=9606 GN=VDAC1 PE=1 SV=2	8	1	1	1	283	30.8	8.54	4.89	1	16	High
FALSE	Master Protein	P09543	CNP	2',3'-cyclic-nucleotide 3'-phosphodiesterase OS=Homo sapiens OX=9606 GN=CNP PE=1 SV=2	8	3	4	3	421	47.5	9.07	9.07	3	2	High
FALSE	Master Protein	P11142	HSPA8	Heat shock cognate 71 kDa protein OS=Homo sapiens OX=9606 GN=HSPA8 PE=1 SV=1	8	4	4	3	646	70.9	5.52	13.1	4	52	High
FALSE	Master Protein	P15559	NQO1	NAD(P)H dehydrogenase [quinone] 1 OS=Homo sapiens OX=9606 GN=NQO1 PE=1 SV=1	8	1	1	1	274	30.8	8.88	2.54	1	16	High
FALSE	Master Protein	Q92915	FGF14	Fibroblast growth factor 14 OS=Homo sapiens OX=9606 GN=FGF14 PE=1 SV=1	8	1	1	1	247	27.7	10.1	3.07	1	14	High
FALSE	Master Protein	P29508	SERPINB3	Serpin B3 OS=Homo sapiens OX=9606 GN=SERPINB3 PE=1 SV=2	8	1	1	1	390	44.5	6.81	3.1	1	4	High
FALSE	Master Protein	Q9NPB6	PARD6A	Partitioning defective 6 homolog alpha OS=Homo sapiens OX=9606 GN=PARD6A PE=1 SV=1	8	1	1	1	346	37.4	9.2	2.59	1	19	High
FALSE	Master Protein	P33992	MCM5	DNA replication licensing factor MCM5 OS=Homo sapiens OX=9606 GN=MCM5 PE=1 SV=5	8	5	5	5	734	82.2	8.37	14.09	5	25	High
FALSE	Master Protein	Q8IXM2	C17orf49; RNASEK-C17orf49	Chromatin complexes subunit BAP18 OS=Homo sapiens OX=9606 GN=BAP18 PE=1 SV=1	8	1	1	1	172	17.9	7.33	3.13	1	0	High
FALSE	Master Protein	Q96T88	UHRF1	E3 ubiquitin-protein ligase UHRF1 OS=Homo sapiens OX=9606 GN=UHRF1 PE=1 SV=1	8	6	7	6	793	89.8	7.56	16.14	6	4	High
FALSE	Master Protein	Q8ND56	LSM14A	Protein LSM14 homolog A OS=Homo sapiens OX=9606 GN=LSM14A PE=1 SV=3	8	3	3	3	463	50.5	9.52	10.15	3	0	High
FALSE	Master Protein	Q9BQ67	GRWD1	Glutamate-rich WD repeat-containing protein 1 OS=Homo sapiens OX=9606 GN=GRWD1 PE=1 SV=1	8	2	2	2	446	49.4	4.92	6.96	2	0	High
FALSE	Master Protein	Q9Y676	MRPS18B	28S ribosomal protein S18b, mitochondrial OS=Homo sapiens OX=9606 GN=MRPS18B PE=1 SV=1	8	2	2	2	258	29.4	9.38	4.94	2	7	High
FALSE	Master Protein	Q9Y291	MRPS33	28S ribosomal protein S33, mitochondrial OS=Homo sapiens OX=9606 GN=MRPS33 PE=1 SV=1	8	1	1	1	106	12.6	10.11	2.5	1	6	High
FALSE	Master Protein	Q9NY12	GAR1	H/ACA ribonucleoprotein complex subunit 1 OS=Homo sapiens OX=9606 GN=GAR1 PE=1 SV=1	8	2	2	2	217	22.3	10.92	4.89	2	5	High
FALSE	Master Protein	Q13610	PWP1	Periodic tryptophan protein 1 homolog OS=Homo sapiens OX=9606 GN=PWP1 PE=1 SV=1	8	4	4	4	501	55.8	4.77	9.84	4	0	High
FALSE	Master Protein	Q96CB9	NSUN4	5-methylcytosine rRNA methyltransferase NSUN4 OS=Homo sapiens OX=9606 GN=NSUN4 PE=1 SV=2	8	3	3	3	384	43.1	8.18	6.91	3	4	High
FALSE	Master Protein	Q8WXI9	GATAD2B	Transcriptional repressor p66-beta OS=Homo sapiens OX=9606 GN=GATAD2B PE=1 SV=1	8	2	2	2	593	65.2	9.7	5.87	2	20	High
FALSE	Master Protein	Q96ES7	CCDC101; SGF29	SAGA-associated factor 29 OS=Homo sapiens OX=9606 GN=SGF29 PE=1 SV=1	8	2	2	2	293	33.2	8.1	5.99	2	3	High
FALSE	Master Protein	Q15014	MORF4L2	Mortality factor 4-like protein 2 OS=Homo sapiens OX=9606 GN=MORF4L2 PE=1 SV=1	8	1	1	1	288	32.3	9.72	3.65	1	3	High
FALSE	Master Protein	Q13243	SRSF5	Serine/arginine-rich splicing factor 5 OS=Homo sapiens OX=9606 GN=SRSF5 PE=1 SV=1	8	2	2	1	272	31.2	11.59	6.07	2	14	High
FALSE	Master Protein	P82673	MRPS35	28S ribosomal protein S35, mitochondrial OS=Homo sapiens OX=9606 GN=MRPS35 PE=1 SV=1	8	2	2	2	323	36.8	8.24	4.88	2	6	High
FALSE	Master Protein	P82912	MRPS11	28S ribosomal protein S11, mitochondrial OS=Homo sapiens OX=9606 GN=MRPS11 PE=1 SV=2	8	1	1	1	194	20.6	10.81	3.3	1	7	High
FALSE	Master Protein	O95721	SNAP29	Synaptosomal-associated protein 29 OS=Homo sapiens OX=9606 GN=SNAP29 PE=1 SV=1	8	1	1	1	258	29	5.81	2.51	1	8	High
FALSE	Master Protein	O75251	NDUFS7	NADH dehydrogenase [ubiquinone] iron-sulfur protein 7, mitochondrial OS=Homo sapiens OX=9606 GN=NDUFS7 PE=1 SV=3	8	1	1	1	213	23.5	9.99	2.64	1	13	High
FALSE	Master Protein	P26447	S100A4	Protein S100-A4 OS=Homo sapiens OX=9606 GN=S100A4 PE=1 SV=1	8	1	1	1	101	11.7	6.11	2.31	1	0	High
FALSE	Master Protein	Q06830	PRDX1	Peroxiredoxin-1 OS=Homo sapiens OX=9606 GN=PRDX1 PE=1 SV=1	8	2	2	2	199	22.1	8.13	4.94	2	15	High
FALSE	Master Protein	O76038	SCGN	Secretagogin OS=Homo sapiens OX=9606 GN=SCGN PE=1 SV=2	8	1	1	1	276	32	5.41	2.62	1	0	High
FALSE	Master Protein	Q9BRZ2	TRIM56	E3 ubiquitin-protein ligase TRIM56 OS=Homo sapiens OX=9606 GN=TRIM56 PE=1 SV=3	8	5	5	5	755	81.4	7.74	13.68	5	4	High
FALSE	Master Protein	Q12899	TRIM26	Tripartite motif-containing protein 26 OS=Homo sapiens OX=9606 GN=TRIM26 PE=1 SV=1	8	4	4	4	539	62.1	5.03	12.5	4	4	High
FALSE	Master Protein	P43243	MATR3	Matrin-3 OS=Homo sapiens OX=9606 GN=MATR3 PE=1 SV=2	8	5	5	5	847	94.6	6.25	13.36	5	0	High
FALSE	Master Protein	P50440	GATM	Glycine amidinotransferase, mitochondrial OS=Homo sapiens OX=9606 GN=GATM PE=1 SV=1	8	2	2	2	423	48.4	8.05	5.03	2	8	High
FALSE	Master Protein	Q8IZ69	TRMT2A	tRNA (uracil-5-)-methyltransferase homolog A OS=Homo sapiens OX=9606 GN=TRMT2A PE=1 SV=2	8	4	4	4	625	68.7	7.94	10.96	4	0	High
FALSE	Master Protein	Q969T7	NT5C3B; NT5C3L	7-methylguanosine phosphate-specific 5'-nucleotidase OS=Homo sapiens OX=9606 GN=NT5C3B PE=1 SV=4	8	1	1	1	300	34.4	6.38	2.89	1	7	High
FALSE	Master Protein	P40926	MDH2	Malate dehydrogenase, mitochondrial OS=Homo sapiens OX=9606 GN=MDH2 PE=1 SV=3	8	1	1	1	338	35.5	8.68	3.2	1	16	High
FALSE	Master Protein	O95478	NSA2	Ribosome biogenesis protein NSA2 homolog OS=Homo sapiens OX=9606 GN=NSA2 PE=1 SV=1	8	2	2	2	260	30	10.27	5.07	2	0	High
FALSE	Master Protein	Q9NW13	RBM28	RNA-binding protein 28 OS=Homo sapiens OX=9606 GN=RBM28 PE=1 SV=3	8	4	4	4	759	85.7	9.22	11.41	4	5	High
FALSE	Master Protein	Q14498	RBM39	RNA-binding protein 39 OS=Homo sapiens OX=9606 GN=RBM39 PE=1 SV=2	8	4	6	4	530	59.3	10.1	14.73	4	1	High
FALSE	Master Protein	Q9UJ14	GGT7	Glutathione hydrolase 7 OS=Homo sapiens OX=9606 GN=GGT7 PE=1 SV=2	8	2	2	2	662	70.4	5.1	5.72	2	9	High
FALSE	Master Protein	Q9H0A0	NAT10	RNA cytidine acetyltransferase OS=Homo sapiens OX=9606 GN=NAT10 PE=1 SV=2	8	9	10	9	1025	115.7	8.27	24.1	9	6	High
FALSE	Master Protein	Q96ME7	ZNF512	Zinc finger protein 512 OS=Homo sapiens OX=9606 GN=ZNF512 PE=1 SV=2	8	3	3	3	567	64.6	9.76	8.86	3	0	High
FALSE	Master Protein	Q96IQ9	ZNF414	Zinc finger protein 414 OS=Homo sapiens OX=9606 GN=ZNF414 PE=1 SV=2	8	1	1	1	312	32.8	7.81	2.71	1	0	High
FALSE	Master Protein	P17480	UBTF	Nucleolar transcription factor 1 OS=Homo sapiens OX=9606 GN=UBTF PE=1 SV=1	8	5	6	5	764	89.4	5.81	19.9	5	12	High
FALSE	Master Protein	Q9HCE1	MOV10	Helicase MOV-10 OS=Homo sapiens OX=9606 GN=MOV10 PE=1 SV=2	8	7	7	7	1003	113.6	8.82	19.25	7	27	High
FALSE	Master Protein	Q14103	HNRNPD	Heterogeneous nuclear ribonucleoprotein D0 OS=Homo sapiens OX=9606 GN=HNRNPD PE=1 SV=1	8	2	2	1	355	38.4	7.81	7.4	2	5	High
FALSE	Master Protein	O14979	HNRNPDL; HNRPDL	Heterogeneous nuclear ribonucleoprotein D-like OS=Homo sapiens OX=9606 GN=HNRNPDL PE=1 SV=3	8	3	3	2	420	46.4	9.57	9.18	3	5	High
FALSE	Master Protein	Q14684	RRP1B	Ribosomal RNA processing protein 1 homolog B OS=Homo sapiens OX=9606 GN=RRP1B PE=1 SV=3	8	6	6	6	758	84.4	9.76	14.32	6	0	High
FALSE	Master Protein	P52292	KPNA2	Importin subunit alpha-1 OS=Homo sapiens OX=9606 GN=KPNA2 PE=1 SV=1	8	3	3	3	529	57.8	5.4	10.84	3	15	High
FALSE	Master Protein	Q6IS14	EIF5AL1	Eukaryotic translation initiation factor 5A-1-like OS=Homo sapiens OX=9606 GN=EIF5AL1 PE=2 SV=2	8	1	1	1	154	16.8	5	3.13	1	0	High
FALSE	Master Protein	Q9BYN0	SRXN1	Sulfiredoxin-1 OS=Homo sapiens OX=9606 GN=SRXN1 PE=1 SV=2	8	1	1	1	137	14.3	8.19	2.72	1	1	High
FALSE	Master Protein	P25800	LMO1	Rhombotin-1 OS=Homo sapiens OX=9606 GN=LMO1 PE=1 SV=1	8	1	1	1	156	17.8	7.97	2.24	1	5	High
FALSE	Master Protein	Q6K0P9	PYHIN1	Pyrin and HIN domain-containing protein 1 OS=Homo sapiens OX=9606 GN=PYHIN1 PE=1 SV=1	8	4	4	1	492	55	9.8	11.15	4	0	High
FALSE	Master Protein	P09936	UCHL1	Ubiquitin carboxyl-terminal hydrolase isozyme L1 OS=Homo sapiens OX=9606 GN=UCHL1 PE=1 SV=2	7	1	1	1	223	24.8	5.48	2.82	1	8	High
FALSE	Master Protein	Q9UNE0	EDAR	Tumor necrosis factor receptor superfamily member EDAR OS=Homo sapiens OX=9606 GN=EDAR PE=1 SV=1	7	1	1	1	448	48.6	5.17	3.16	1	6	High
FALSE	Master Protein	O60313	OPA1	Dynamin-like 120 kDa protein, mitochondrial OS=Homo sapiens OX=9606 GN=OPA1 PE=1 SV=3	7	3	3	3	960	111.6	7.87	8.38	3	3	High
FALSE	Master Protein	Q8IXM3	MRPL41	39S ribosomal protein L41, mitochondrial OS=Homo sapiens OX=9606 GN=MRPL41 PE=1 SV=1	7	1	1	1	137	15.4	9.57	2.26	1	6	High
FALSE	Master Protein	P25490	YY1	Transcriptional repressor protein YY1 OS=Homo sapiens OX=9606 GN=YY1 PE=1 SV=2	7	2	2	2	414	44.7	6.25	5.9	2	17	High
FALSE	Master Protein	P13639	EEF2	Elongation factor 2 OS=Homo sapiens OX=9606 GN=EEF2 PE=1 SV=4	7	5	5	5	858	95.3	6.83	12.7	5	20	High
FALSE	Master Protein	Q9H0D6	XRN2	5'-3' exoribonuclease 2 OS=Homo sapiens OX=9606 GN=XRN2 PE=1 SV=1	7	5	5	5	950	108.5	7.47	16.21	5	11	High
FALSE	Master Protein	Q9BXS6	NUSAP1	Nucleolar and spindle-associated protein 1 OS=Homo sapiens OX=9606 GN=NUSAP1 PE=1 SV=1	7	3	3	3	441	49.4	9.91	6.55	3	0	High
FALSE	Master Protein	Q9NVI7	ATAD3A	ATPase family AAA domain-containing protein 3A OS=Homo sapiens OX=9606 GN=ATAD3A PE=1 SV=2	7	5	6	1	634	71.3	8.98	15.97	5	0	High
FALSE	Master Protein	Q3KQU3	MAP7D1	MAP7 domain-containing protein 1 OS=Homo sapiens OX=9606 GN=MAP7D1 PE=1 SV=1	7	5	5	4	841	92.8	10.11	13.52	5	0	High
FALSE	Master Protein	P26583	HMGB2	High mobility group protein B2 OS=Homo sapiens OX=9606 GN=HMGB2 PE=1 SV=2	7	1	1	1	209	24	7.81	3.14	1	7	High
FALSE	Master Protein	O15144	ARPC2	Actin-related protein 2/3 complex subunit 2 OS=Homo sapiens OX=9606 GN=ARPC2 PE=1 SV=1	7	2	2	2	300	34.3	7.36	4.96	2	23	High
FALSE	Master Protein	Q9GZZ1	NAA50	N-alpha-acetyltransferase 50 OS=Homo sapiens OX=9606 GN=NAA50 PE=1 SV=1	7	1	1	1	169	19.4	8.81	2.15	1	1	High
FALSE	Master Protein	Q99714	HSD17B10	3-hydroxyacyl-CoA dehydrogenase type-2 OS=Homo sapiens OX=9606 GN=HSD17B10 PE=1 SV=3	7	1	1	1	261	26.9	7.78	2.62	1	15	High
FALSE	Master Protein	Q13084	MRPL28	39S ribosomal protein L28, mitochondrial OS=Homo sapiens OX=9606 GN=MRPL28 PE=1 SV=4	7	1	1	1	256	30.1	8.29	4.04	1	7	High
FALSE	Master Protein	P82914	MRPS15	28S ribosomal protein S15, mitochondrial OS=Homo sapiens OX=9606 GN=MRPS15 PE=1 SV=1	7	2	2	2	257	29.8	10.48	5.34	2	7	High
FALSE	Master Protein	P49406	MRPL19	39S ribosomal protein L19, mitochondrial OS=Homo sapiens OX=9606 GN=MRPL19 PE=1 SV=2	7	2	2	2	292	33.5	9.5	4.3	2	8	High
FALSE	Master Protein	Q9P0M9	MRPL27	39S ribosomal protein L27, mitochondrial OS=Homo sapiens OX=9606 GN=MRPL27 PE=1 SV=1	7	1	1	1	148	16.1	10.42	2.57	1	7	High
FALSE	Master Protein	Q6P161	MRPL54	39S ribosomal protein L54, mitochondrial OS=Homo sapiens OX=9606 GN=MRPL54 PE=1 SV=1	7	1	1	1	138	15.8	9.6	2.59	1	6	High
FALSE	Master Protein	Q9NX24	NHP2	H/ACA ribonucleoprotein complex subunit 2 OS=Homo sapiens OX=9606 GN=NHP2 PE=1 SV=1	7	1	1	1	153	17.2	8.22	2.3	1	10	High
FALSE	Master Protein	Q13185	CBX3; C15orf57; CCDC32	Chromobox protein homolog 3 OS=Homo sapiens OX=9606 GN=CBX3 PE=1 SV=4	7	1	1	1	183	20.8	5.33	2.81	1	10	High
FALSE	Master Protein	P49711	CTCF	Transcriptional repressor CTCF OS=Homo sapiens OX=9606 GN=CTCF PE=1 SV=1	7	5	5	5	727	82.7	6.96	11.94	5	5	High
FALSE	Master Protein	P26196	DDX6	Probable ATP-dependent RNA helicase DDX6 OS=Homo sapiens OX=9606 GN=DDX6 PE=1 SV=2	7	3	3	3	483	54.4	8.66	8.65	3	4	High
FALSE	Master Protein	O43447	PPIH	Peptidyl-prolyl cis-trans isomerase H OS=Homo sapiens OX=9606 GN=PPIH PE=1 SV=1	7	1	1	1	177	19.2	8.07	2.42	1	5	High
FALSE	Master Protein	Q8WVM0	TFB1M	Dimethyladenosine transferase 1, mitochondrial OS=Homo sapiens OX=9606 GN=TFB1M PE=1 SV=1	7	2	2	2	346	39.5	9.26	5.95	2	9	High
FALSE	Master Protein	P31946	YWHAB	14-3-3 protein beta/alpha OS=Homo sapiens OX=9606 GN=YWHAB PE=1 SV=3	7	1	1	1	246	28.1	4.83	2.66	1	68	High
FALSE	Master Protein	Q13247	SRSF6	Serine/arginine-rich splicing factor 6 OS=Homo sapiens OX=9606 GN=SRSF6 PE=1 SV=2	7	3	3	1	344	39.6	11.43	6.94	3	15	High
FALSE	Master Protein	O43920	NDUFS5	NADH dehydrogenase [ubiquinone] iron-sulfur protein 5 OS=Homo sapiens OX=9606 GN=NDUFS5 PE=1 SV=3	7	1	1	1	106	12.5	9.14	2.2	1	13	High
FALSE	Master Protein	Q9UKZ1	C2orf29; CNOT11	CCR4-NOT transcription complex subunit 11 OS=Homo sapiens OX=9606 GN=CNOT11 PE=1 SV=1	7	2	2	2	510	55.2	6.4	5.78	2	9	High
FALSE	Master Protein	Q8NE71	ABCF1	ATP-binding cassette sub-family F member 1 OS=Homo sapiens OX=9606 GN=ABCF1 PE=1 SV=2	7	5	5	5	845	95.9	6.8	13.96	5	2	High
FALSE	Master Protein	P61962	DCAF7	DDB1- and CUL4-associated factor 7 OS=Homo sapiens OX=9606 GN=DCAF7 PE=1 SV=1	7	1	1	1	342	38.9	5.52	2.57	1	6	High
FALSE	Master Protein	Q96GQ7	DDX27	Probable ATP-dependent RNA helicase DDX27 OS=Homo sapiens OX=9606 GN=DDX27 PE=1 SV=2	7	6	6	6	796	89.8	9.28	14.85	6	0	High
FALSE	Master Protein	P24666	ACP1	Low molecular weight phosphotyrosine protein phosphatase OS=Homo sapiens OX=9606 GN=ACP1 PE=1 SV=3	7	1	1	1	158	18	6.74	2.63	1	4	High
FALSE	Master Protein	P07195	LDHB	L-lactate dehydrogenase B chain OS=Homo sapiens OX=9606 GN=LDHB PE=1 SV=2	7	3	3	3	334	36.6	6.05	6.95	3	11	High
FALSE	Master Protein	Q9NV06	DCAF13	DDB1- and CUL4-associated factor 13 OS=Homo sapiens OX=9606 GN=DCAF13 PE=1 SV=2	7	2	2	2	445	51.4	9.19	7	2	8	High
FALSE	Master Protein	O43529	CHST10	Carbohydrate sulfotransferase 10 OS=Homo sapiens OX=9606 GN=CHST10 PE=1 SV=1	7	1	1	1	356	42.2	8.03	3.53	1	8	High
FALSE	Master Protein	Q9GZX3	CHST6	Carbohydrate sulfotransferase 6 OS=Homo sapiens OX=9606 GN=CHST6 PE=2 SV=1	7	1	1	1	395	44.1	9.98	3.01	1	11	High
FALSE	Master Protein	Q14739	LBR	Delta(14)-sterol reductase LBR OS=Homo sapiens OX=9606 GN=LBR PE=1 SV=2	7	4	4	4	615	70.7	9.36	10.74	4	6	High
FALSE	Master Protein	O75688	PPM1B	Protein phosphatase 1B OS=Homo sapiens OX=9606 GN=PPM1B PE=1 SV=1	7	1	1	1	479	52.6	5.05	3.01	1	7	High
FALSE	Master Protein	Q8N9I9	DTX3	Probable E3 ubiquitin-protein ligase DTX3 OS=Homo sapiens OX=9606 GN=DTX3 PE=1 SV=2	7	1	1	1	347	38	8.73	2.95	1	2	High
FALSE	Master Protein	Q5GJ75	TNFAIP8L3	Tumor necrosis factor alpha-induced protein 8-like protein 3 OS=Homo sapiens OX=9606 GN=TNFAIP8L3 PE=1 SV=1	7	1	1	1	292	32.6	8.59	3.26	1	4	High
FALSE	Master Protein	Q9NX55	HYPK	Huntingtin-interacting protein K OS=Homo sapiens OX=9606 GN=HYPK PE=1 SV=2	7	1	1	1	129	14.7	4.93	2.16	1	0	High
FALSE	Master Protein	Q9UGI8	TES	Testin OS=Homo sapiens OX=9606 GN=TES PE=1 SV=1	7	3	3	3	421	48	7.68	6.76	3	0	High
FALSE	Master Protein	Q9NVN8	GNL3L	Guanine nucleotide-binding protein-like 3-like protein OS=Homo sapiens OX=9606 GN=GNL3L PE=1 SV=1	7	3	3	2	582	65.5	8.44	8.14	3	1	High
FALSE	Master Protein	Q9UI15	TAGLN3	Transgelin-3 OS=Homo sapiens OX=9606 GN=TAGLN3 PE=1 SV=2	7	1	1	1	199	22.5	7.33	2.05	1	0	High
FALSE	Master Protein	Q8NGI8	OR5AN1	Olfactory receptor 5AN1 OS=Homo sapiens OX=9606 GN=OR5AN1 PE=2 SV=1	7	1	1	1	311	34.8	8.5	2.58	1	5	High
FALSE	Master Protein	Q8NH00	OR2T4	Olfactory receptor 2T4 OS=Homo sapiens OX=9606 GN=OR2T4 PE=3 SV=2	7	1	1	1	348	39.4	7.49	2.6	1	5	High
FALSE	Master Protein	Q4G0F5	VPS26B	Vacuolar protein sorting-associated protein 26B OS=Homo sapiens OX=9606 GN=VPS26B PE=1 SV=2	7	1	1	1	336	39.1	7.36	3.24	1	1	High
FALSE	Master Protein	Q9UBU9	NXF1	Nuclear RNA export factor 1 OS=Homo sapiens OX=9606 GN=NXF1 PE=1 SV=1	7	3	3	3	619	70.1	8.51	7.2	3	14	High
FALSE	Master Protein	Q6XYQ8	SYT10	Synaptotagmin-10 OS=Homo sapiens OX=9606 GN=SYT10 PE=2 SV=1	6	2	2	2	523	59.1	7.64	4.86	2	3	High
FALSE	Master Protein	P18825	ADRA2C	Alpha-2C adrenergic receptor OS=Homo sapiens OX=9606 GN=ADRA2C PE=1 SV=2	6	1	1	1	462	49.5	10.3	2.52	1	23	High
FALSE	Master Protein	Q12962	TAF10	Transcription initiation factor TFIID subunit 10 OS=Homo sapiens OX=9606 GN=TAF10 PE=1 SV=1	6	1	1	1	218	21.7	6.57	3.66	1	28	High
FALSE	Master Protein	P62873	GNB1	Guanine nucleotide-binding protein G(I)/G(S)/G(T) subunit beta-1 OS=Homo sapiens OX=9606 GN=GNB1 PE=1 SV=3	6	2	2	2	340	37.4	6	4.45	2	84	High
FALSE	Master Protein	Q14653	IRF3	Interferon regulatory factor 3 OS=Homo sapiens OX=9606 GN=IRF3 PE=1 SV=1	6	1	1	1	427	47.2	5.34	2.52	1	48	High
FALSE	Master Protein	P06576	ATP5B	ATP synthase subunit beta, mitochondrial OS=Homo sapiens OX=9606 GN=ATP5F1B PE=1 SV=3	6	3	3	3	529	56.5	5.4	7.61	3	17	High
FALSE	Master Protein	Q13547	HDAC1	Histone deacetylase 1 OS=Homo sapiens OX=9606 GN=HDAC1 PE=1 SV=1	6	3	3	2	482	55.1	5.48	7.04	3	95	High
FALSE	Master Protein	P10451	SPP1	Osteopontin OS=Homo sapiens OX=9606 GN=SPP1 PE=1 SV=1	6	1	1	1	314	35.4	4.58	2.72	1	30	High
FALSE	Master Protein	O75190	DNAJB6	DnaJ homolog subfamily B member 6 OS=Homo sapiens OX=9606 GN=DNAJB6 PE=1 SV=2	6	2	2	2	326	36.1	9.16	4.07	2	4	High
FALSE	Master Protein	P61026	RAB10	Ras-related protein Rab-10 OS=Homo sapiens OX=9606 GN=RAB10 PE=1 SV=1	6	1	1	1	200	22.5	8.38	2.38	1	14	High
FALSE	Master Protein	Q13895	BYSL	Bystin OS=Homo sapiens OX=9606 GN=BYSL PE=1 SV=3	6	2	2	2	437	49.6	8.12	5.58	2	4	High
FALSE	Master Protein	Q8NB90	SPATA5	ATPase family protein 2 homolog OS=Homo sapiens OX=9606 GN=SPATA5 PE=1 SV=3	6	5	5	5	893	97.8	5.66	12.9	5	1	High
FALSE	Master Protein	Q8N119	MMP21	Matrix metalloproteinase-21 OS=Homo sapiens OX=9606 GN=MMP21 PE=2 SV=2	6	2	2	2	569	65	9.11	4.75	2	1	High
FALSE	Master Protein	P31942	HNRNPH3	Heterogeneous nuclear ribonucleoprotein H3 OS=Homo sapiens OX=9606 GN=HNRNPH3 PE=1 SV=2	6	2	2	2	346	36.9	6.87	4.77	2	0	High
FALSE	Master Protein	Q9BW19	KIFC1	Kinesin-like protein KIFC1 OS=Homo sapiens OX=9606 GN=KIFC1 PE=1 SV=2	6	3	3	3	673	73.7	8.98	8.28	3	8	High
FALSE	Master Protein	P61158	ACTR3	Actin-related protein 3 OS=Homo sapiens OX=9606 GN=ACTR3 PE=1 SV=3	6	2	2	2	418	47.3	5.88	4.37	2	16	High
FALSE	Master Protein	Q92974	ARHGEF2	Rho guanine nucleotide exchange factor 2 OS=Homo sapiens OX=9606 GN=ARHGEF2 PE=1 SV=4	6	6	6	6	986	111.5	7.27	15.71	6	13	High
FALSE	Master Protein	O43684	BUB3	Mitotic checkpoint protein BUB3 OS=Homo sapiens OX=9606 GN=BUB3 PE=1 SV=1	6	1	1	1	328	37.1	6.84	4.67	1	29	High
FALSE	Master Protein	Q9Y383	LUC7L2	Putative RNA-binding protein Luc7-like 2 OS=Homo sapiens OX=9606 GN=LUC7L2 PE=1 SV=2	6	2	2	2	392	46.5	10.01	4.59	2	0	High
FALSE	Master Protein	P31146	CORO1A	Coronin-1A OS=Homo sapiens OX=9606 GN=CORO1A PE=1 SV=4	6	3	3	3	461	51	6.68	8.12	3	2	High
FALSE	Master Protein	Q92900	UPF1	Regulator of nonsense transcripts 1 OS=Homo sapiens OX=9606 GN=UPF1 PE=1 SV=2	6	6	6	6	1129	124.3	6.61	15.59	6	6	High
FALSE	Master Protein	Q9Y657	SPIN1	Spindlin-1 OS=Homo sapiens OX=9606 GN=SPIN1 PE=1 SV=3	6	1	1	1	262	29.6	6.96	2.01	1	0	High
FALSE	Master Protein	P14868	DARS	Aspartate--tRNA ligase, cytoplasmic OS=Homo sapiens OX=9606 GN=DARS1 PE=1 SV=2	6	3	3	3	501	57.1	6.55	7.9	3	10	High
FALSE	Master Protein	Q9Y399	MRPS2	28S ribosomal protein S2, mitochondrial OS=Homo sapiens OX=9606 GN=MRPS2 PE=1 SV=1	6	2	2	2	296	33.2	9.26	4.54	2	7	High
FALSE	Master Protein	P09234	SNRPC	U1 small nuclear ribonucleoprotein C OS=Homo sapiens OX=9606 GN=SNRPC PE=1 SV=1	6	1	1	1	159	17.4	9.67	2.17	1	5	High
FALSE	Master Protein	Q96BK5	PINX1	PIN2/TERF1-interacting telomerase inhibitor 1 OS=Homo sapiens OX=9606 GN=PINX1 PE=1 SV=2	6	1	1	1	328	37	9.6	2.58	1	0	High
FALSE	Master Protein	O60925	PFDN1	Prefoldin subunit 1 OS=Homo sapiens OX=9606 GN=PFDN1 PE=1 SV=2	6	1	1	1	122	14.2	6.81	2.5	1	5	High
FALSE	Master Protein	Q15554	TERF2	Telomeric repeat-binding factor 2 OS=Homo sapiens OX=9606 GN=TERF2 PE=1 SV=3	6	2	2	2	542	59.6	9.35	5.77	2	12	High
FALSE	Master Protein	Q9Y5B9	SUPT16H	FACT complex subunit SPT16 OS=Homo sapiens OX=9606 GN=SUPT16H PE=1 SV=1	6	5	5	5	1047	119.8	5.66	11.58	5	24	High
FALSE	Master Protein	Q9Y3D8	AK6; TAF9	Adenylate kinase isoenzyme 6 OS=Homo sapiens OX=9606 GN=AK6 PE=1 SV=1	6	1	1	1	172	20	4.58	2.12	1	7	High
FALSE	Master Protein	Q7Z2D5	LPPR4; PLPPR4	2-lysophosphatidate phosphatase PLPPR4 OS=Homo sapiens OX=9606 GN=PLPPR4 PE=1 SV=1	6	2	2	2	763	82.9	8.73	5.54	2	5	High
FALSE	Master Protein	P63104	YWHAZ	14-3-3 protein zeta/delta OS=Homo sapiens OX=9606 GN=YWHAZ PE=1 SV=1	6	1	1	1	245	27.7	4.79	3.79	1	51	High
FALSE	Master Protein	Q9UHB9	SRP68	Signal recognition particle subunit SRP68 OS=Homo sapiens OX=9606 GN=SRP68 PE=1 SV=2	6	4	4	4	627	70.7	8.56	9.7	4	4	High
FALSE	Master Protein	P33993	MCM7	DNA replication licensing factor MCM7 OS=Homo sapiens OX=9606 GN=MCM7 PE=1 SV=4	6	4	4	4	719	81.3	6.46	9.68	4	27	High
FALSE	Master Protein	Q96JJ7	TMX3	Protein disulfide-isomerase TMX3 OS=Homo sapiens OX=9606 GN=TMX3 PE=1 SV=2	6	1	1	1	454	51.8	4.91	4.79	1	4	High
FALSE	Master Protein	P49675	STAR	Steroidogenic acute regulatory protein, mitochondrial OS=Homo sapiens OX=9606 GN=STAR PE=1 SV=2	6	1	1	1	285	31.9	9.03	2.56	1	8	High
FALSE	Master Protein	Q9NQT4	EXOSC5	Exosome complex component RRP46 OS=Homo sapiens OX=9606 GN=EXOSC5 PE=1 SV=1	6	1	1	1	235	25.2	7.59	4.33	1	15	High
FALSE	Master Protein	Q01151	CD83	CD83 antigen OS=Homo sapiens OX=9606 GN=CD83 PE=1 SV=1	6	1	1	1	205	23	8.18	2.03	1	1	High
FALSE	Master Protein	Q9UEW3	MARCO	Macrophage receptor MARCO OS=Homo sapiens OX=9606 GN=MARCO PE=1 SV=1	6	1	1	1	520	52.6	8.78	3.03	1	4	High
FALSE	Master Protein	Q15717	ELAVL1	ELAV-like protein 1 OS=Homo sapiens OX=9606 GN=ELAVL1 PE=1 SV=2	6	2	2	2	326	36.1	9.17	5	2	11	High
FALSE	Master Protein	Q49A26	GLYR1	Putative oxidoreductase GLYR1 OS=Homo sapiens OX=9606 GN=GLYR1 PE=1 SV=4	6	2	3	2	553	60.5	9.17	8.5	2	0	High
FALSE	Master Protein	P50225	SULT1A1	Sulfotransferase 1A1 OS=Homo sapiens OX=9606 GN=SULT1A1 PE=1 SV=3	6	1	1	1	295	34.1	6.62	2.46	1	13	High
FALSE	Master Protein	Q7Z478	DHX29	ATP-dependent RNA helicase DHX29 OS=Homo sapiens OX=9606 GN=DHX29 PE=1 SV=2	6	7	7	6	1369	155.1	8.09	21.7	7	0	High
FALSE	Master Protein	Q9H6Y2	WDR55	WD repeat-containing protein 55 OS=Homo sapiens OX=9606 GN=WDR55 PE=1 SV=2	6	2	2	2	383	42	4.92	6.68	2	0	High
FALSE	Master Protein	Q09327	MGAT3	Beta-1,4-mannosyl-glycoprotein 4-beta-N-acetylglucosaminyltransferase OS=Homo sapiens OX=9606 GN=MGAT3 PE=1 SV=3	6	1	1	1	533	61.3	8.28	3.8	1	8	High
FALSE	Master Protein	P36957	DLST	Dihydrolipoyllysine-residue succinyltransferase component of 2-oxoglutarate dehydrogenase complex, mitochondrial OS=Homo sapiens OX=9606 GN=DLST PE=1 SV=4	6	2	2	2	453	48.7	8.95	4.33	2	15	High
FALSE	Master Protein	Q8WUA4	GTF3C2	General transcription factor 3C polypeptide 2 OS=Homo sapiens OX=9606 GN=GTF3C2 PE=1 SV=2	6	4	4	4	911	100.6	7.31	10.67	4	6	High
FALSE	Master Protein	Q9H2H8	PPIL3	Peptidyl-prolyl cis-trans isomerase-like 3 OS=Homo sapiens OX=9606 GN=PPIL3 PE=1 SV=1	6	1	1	1	161	18.1	6.79	2	1	4	High
FALSE	Master Protein	O75330	HMMR	Hyaluronan mediated motility receptor OS=Homo sapiens OX=9606 GN=HMMR PE=1 SV=2	6	3	3	3	724	84	5.83	8.5	3	11	High
FALSE	Master Protein	P52655	GTF2A1	Transcription initiation factor IIA subunit 1 OS=Homo sapiens OX=9606 GN=GTF2A1 PE=1 SV=1	6	1	1	1	376	41.5	4.55	2.6	1	18	High
FALSE	Master Protein	Q8NC26	ZNF114	Zinc finger protein 114 OS=Homo sapiens OX=9606 GN=ZNF114 PE=1 SV=1	6	2	2	2	417	47.7	8.59	4.77	2	3	High
FALSE	Master Protein	P06733	ENO1	Alpha-enolase OS=Homo sapiens OX=9606 GN=ENO1 PE=1 SV=2	6	3	3	3	434	47.1	7.39	7.21	3	12	High
FALSE	Master Protein	Q86YV0	RASAL3	RAS protein activator like-3 OS=Homo sapiens OX=9606 GN=RASAL3 PE=1 SV=2	6	5	5	5	1011	111.8	8.75	12.67	5	14	High
FALSE	Master Protein	Q14669	TRIP12	E3 ubiquitin-protein ligase TRIP12 OS=Homo sapiens OX=9606 GN=TRIP12 PE=1 SV=1	6	10	10	10	1992	220.3	8.48	27.08	10	5	High
FALSE	Master Protein	Q8TDD1	DDX54	ATP-dependent RNA helicase DDX54 OS=Homo sapiens OX=9606 GN=DDX54 PE=1 SV=2	6	4	4	4	881	98.5	10.02	11.96	4	0	High
FALSE	Master Protein	Q8IZL8	PELP1	Proline-, glutamic acid- and leucine-rich protein 1 OS=Homo sapiens OX=9606 GN=PELP1 PE=1 SV=2	6	4	4	4	1130	119.6	4.34	13.94	4	8	High
FALSE	Master Protein	Q08170	SRSF4	Serine/arginine-rich splicing factor 4 OS=Homo sapiens OX=9606 GN=SRSF4 PE=1 SV=2	6	3	3	1	494	56.6	11.52	7.26	3	14	High
FALSE	Master Protein	Q7Z2T5	TRMT1L	TRMT1-like protein OS=Homo sapiens OX=9606 GN=TRMT1L PE=1 SV=2	6	3	3	3	733	81.7	7.88	7.72	3	0	High
FALSE	Master Protein	Q5VT66	MARC1	Mitochondrial amidoxime-reducing component 1 OS=Homo sapiens OX=9606 GN=MTARC1 PE=1 SV=1	6	1	1	1	337	37.5	8.88	3.02	1	3	High
FALSE	Master Protein	Q14157	UBAP2L	Ubiquitin-associated protein 2-like OS=Homo sapiens OX=9606 GN=UBAP2L PE=1 SV=2	6	4	4	4	1087	114.5	7.11	13.12	4	0	High
FALSE	Master Protein	Q96MC5	C16orf45	bMERB domain-containing protein 1 OS=Homo sapiens OX=9606 GN=BMERB1 PE=1 SV=1	6	1	1	1	204	23.7	6.16	2.28	1	0	High
FALSE	Master Protein	Q9NS67	GPR27	Probable G-protein coupled receptor 27 OS=Homo sapiens OX=9606 GN=GPR27 PE=2 SV=1	6	1	1	1	375	39.8	9	2.78	1	5	High
FALSE	Master Protein	Q8NGQ6	OR9I1	Olfactory receptor 9I1 OS=Homo sapiens OX=9606 GN=OR9I1 PE=3 SV=1	6	1	1	1	314	34.9	8.7	2.94	1	5	High
FALSE	Master Protein	Q9HB15	KCNK12	Potassium channel subfamily K member 12 OS=Homo sapiens OX=9606 GN=KCNK12 PE=2 SV=1	6	1	1	1	430	46.9	9.77	2.61	1	3	High
FALSE	Master Protein	Q12904	AIMP1	Aminoacyl tRNA synthase complex-interacting multifunctional protein 1 OS=Homo sapiens OX=9606 GN=AIMP1 PE=1 SV=2	5	1	1	1	312	34.3	8.43	3.93	1	8	High
FALSE	Master Protein	P51608	MECP2	Methyl-CpG-binding protein 2 OS=Homo sapiens OX=9606 GN=MECP2 PE=1 SV=1	5	1	1	1	486	52.4	9.95	2.61	1	4	High
FALSE	Master Protein	Q96QD8	SLC38A2	Sodium-coupled neutral amino acid transporter 2 OS=Homo sapiens OX=9606 GN=SLC38A2 PE=1 SV=2	5	1	1	1	506	56	8	2.53	1	12	High
FALSE	Master Protein	O95678	KRT75	Keratin, type II cytoskeletal 75 OS=Homo sapiens OX=9606 GN=KRT75 PE=1 SV=2	5	3	3	1	551	59.5	7.74	8.04	3	3	High
FALSE	Master Protein	P09874	PARP1	Poly [ADP-ribose] polymerase 1 OS=Homo sapiens OX=9606 GN=PARP1 PE=1 SV=4	5	4	4	4	1014	113	8.88	12.83	4	35	High
FALSE	Master Protein	Q9UJV9	DDX41	Probable ATP-dependent RNA helicase DDX41 OS=Homo sapiens OX=9606 GN=DDX41 PE=1 SV=2	5	2	2	2	622	69.8	6.84	7.69	2	6	High
FALSE	Master Protein	O95470	SGPL1	Sphingosine-1-phosphate lyase 1 OS=Homo sapiens OX=9606 GN=SGPL1 PE=1 SV=3	5	3	3	3	568	63.5	9.16	6.88	3	8	High
FALSE	Master Protein	Q9Y255	PRELID1	PRELI domain-containing protein 1, mitochondrial OS=Homo sapiens OX=9606 GN=PRELID1 PE=1 SV=1	5	1	2	1	219	25.2	9.54	4.41	1	6	High
FALSE	Master Protein	P19971	TYMP; SCO2	Thymidine phosphorylase OS=Homo sapiens OX=9606 GN=TYMP PE=1 SV=2	5	1	1	1	482	49.9	5.53	3.27	1	12	High
FALSE	Master Protein	P78362	SRPK2	SRSF protein kinase 2 OS=Homo sapiens OX=9606 GN=SRPK2 PE=1 SV=3	5	2	2	2	688	77.5	4.97	5.68	2	1	High
FALSE	Master Protein	Q6NXT6	TAPT1	Transmembrane anterior posterior transformation protein 1 homolog OS=Homo sapiens OX=9606 GN=TAPT1 PE=1 SV=1	5	2	2	2	567	64.2	8.28	5.28	2	0	High
FALSE	Master Protein	Q15050	RRS1	Ribosome biogenesis regulatory protein homolog OS=Homo sapiens OX=9606 GN=RRS1 PE=1 SV=2	5	1	1	1	365	41.2	10.7	2.78	1	0	High
FALSE	Master Protein	Q07955	SRSF1	Serine/arginine-rich splicing factor 1 OS=Homo sapiens OX=9606 GN=SRSF1 PE=1 SV=2	5	1	1	1	248	27.7	10.36	2.65	1	15	High
FALSE	Master Protein	P50402	EMD	Emerin OS=Homo sapiens OX=9606 GN=EMD PE=1 SV=1	5	1	1	1	254	29	5.5	2.68	1	15	High
FALSE	Master Protein	Q03113	GNA12	Guanine nucleotide-binding protein subunit alpha-12 OS=Homo sapiens OX=9606 GN=GNA12 PE=1 SV=4	5	1	1	1	381	44.3	9.83	2.72	1	19	High
FALSE	Master Protein	Q16566	CAMK4	Calcium/calmodulin-dependent protein kinase type IV OS=Homo sapiens OX=9606 GN=CAMK4 PE=1 SV=1	5	1	1	1	473	51.9	5.82	2.52	1	38	High
FALSE	Master Protein	Q99661	KIF2C	Kinesin-like protein KIF2C OS=Homo sapiens OX=9606 GN=KIF2C PE=1 SV=2	5	4	4	2	725	81.3	7.83	9.66	4	28	High
FALSE	Master Protein	P20248	CCNA2	Cyclin-A2 OS=Homo sapiens OX=9606 GN=CCNA2 PE=1 SV=2	5	1	1	1	432	48.5	6.54	3.14	1	65	High
FALSE	Master Protein	O43670	ZNF207	BUB3-interacting and GLEBS motif-containing protein ZNF207 OS=Homo sapiens OX=9606 GN=ZNF207 PE=1 SV=1	5	2	2	2	478	50.7	9.1	5.74	2	0	High
FALSE	Master Protein	Q68CZ6	HAUS3	HAUS augmin-like complex subunit 3 OS=Homo sapiens OX=9606 GN=HAUS3 PE=1 SV=1	5	1	1	1	603	69.6	5.55	3.07	1	16	High
FALSE	Master Protein	Q16576	RBBP7	Histone-binding protein RBBP7 OS=Homo sapiens OX=9606 GN=RBBP7 PE=1 SV=1	5	2	2	2	425	47.8	5.05	6.99	2	41	High
FALSE	Master Protein	O00541	PES1	Pescadillo homolog OS=Homo sapiens OX=9606 GN=PES1 PE=1 SV=1	5	4	5	4	588	68	7.33	11.67	4	4	High
FALSE	Master Protein	O60832	DKC1	H/ACA ribonucleoprotein complex subunit DKC1 OS=Homo sapiens OX=9606 GN=DKC1 PE=1 SV=3	5	2	2	2	514	57.6	9.42	7.96	2	10	High
FALSE	Master Protein	Q92608	DOCK2	Dedicator of cytokinesis protein 2 OS=Homo sapiens OX=9606 GN=DOCK2 PE=1 SV=2	5	8	8	8	1830	211.8	6.87	21.69	8	14	High
FALSE	Master Protein	P15291	B4GALT1	Beta-1,4-galactosyltransferase 1 OS=Homo sapiens OX=9606 GN=B4GALT1 PE=1 SV=5	5	1	1	1	398	43.9	8.65	2.61	1	34	High
FALSE	Master Protein	Q01082	SPTBN1	Spectrin beta chain, non-erythrocytic 1 OS=Homo sapiens OX=9606 GN=SPTBN1 PE=1 SV=2	5	10	10	10	2364	274.4	5.57	27.72	10	25	High
FALSE	Master Protein	Q6F5E8	RLTPR; CARMIL2	Capping protein, Arp2/3 and myosin-I linker protein 2 OS=Homo sapiens OX=9606 GN=CARMIL2 PE=1 SV=2	5	6	6	6	1435	154.6	6.76	20.64	6	0	High
FALSE	Master Protein	Q96N96	SPATA13	Spermatogenesis-associated protein 13 OS=Homo sapiens OX=9606 GN=SPATA13 PE=1 SV=1	5	2	2	2	652	74.8	7.33	5.69	2	1	High
FALSE	Master Protein	Q8N983	MRPL43	39S ribosomal protein L43, mitochondrial OS=Homo sapiens OX=9606 GN=MRPL43 PE=1 SV=1	5	1	1	1	215	23.4	8.65	2.17	1	6	High
FALSE	Master Protein	Q96EL2	MRPS24	28S ribosomal protein S24, mitochondrial OS=Homo sapiens OX=9606 GN=MRPS24 PE=1 SV=1	5	1	1	1	167	19	9.38	2.18	1	6	High
FALSE	Master Protein	P48735	IDH2	Isocitrate dehydrogenase [NADP], mitochondrial OS=Homo sapiens OX=9606 GN=IDH2 PE=1 SV=2	5	2	2	2	452	50.9	8.69	4.79	2	15	High
FALSE	Master Protein	P55209	NAP1L1	Nucleosome assembly protein 1-like 1 OS=Homo sapiens OX=9606 GN=NAP1L1 PE=1 SV=1	5	1	1	1	391	45.3	4.46	5.1	1	0	High
FALSE	Master Protein	Q9H6W3	C14orf169; RIOX1	Ribosomal oxygenase 1 OS=Homo sapiens OX=9606 GN=RIOX1 PE=1 SV=2	5	3	3	3	641	71	6.46	7.37	3	0	High
FALSE	Master Protein	Q92925	SMARCD2	SWI/SNF-related matrix-associated actin-dependent regulator of chromatin subfamily D member 2 OS=Homo sapiens OX=9606 GN=SMARCD2 PE=1 SV=3	5	2	2	2	531	58.9	9.64	6.17	2	8	High
FALSE	Master Protein	Q15906	VPS72	Vacuolar protein sorting-associated protein 72 homolog OS=Homo sapiens OX=9606 GN=VPS72 PE=1 SV=1	5	1	1	1	364	40.6	6.48	2.54	1	3	High
FALSE	Master Protein	Q9BY41	HDAC8	Histone deacetylase 8 OS=Homo sapiens OX=9606 GN=HDAC8 PE=1 SV=2	5	1	1	1	377	41.7	5.63	2.88	1	27	High
FALSE	Master Protein	P07814	EPRS	Bifunctional glutamate/proline--tRNA ligase OS=Homo sapiens OX=9606 GN=EPRS1 PE=1 SV=5	5	5	5	5	1512	170.5	7.33	13.63	5	16	High
FALSE	Master Protein	P50990	CCT8	T-complex protein 1 subunit theta OS=Homo sapiens OX=9606 GN=CCT8 PE=1 SV=4	5	2	3	2	548	59.6	5.6	7.32	2	16	High
FALSE	Master Protein	Q9NVA1	UQCC; UQCC1	Ubiquinol-cytochrome-c reductase complex assembly factor 1 OS=Homo sapiens OX=9606 GN=UQCC1 PE=1 SV=3	5	1	1	1	299	34.6	8.91	2.75	1	0	High
FALSE	Master Protein	Q6IBS0	TWF2	Twinfilin-2 OS=Homo sapiens OX=9606 GN=TWF2 PE=1 SV=2	5	1	1	1	349	39.5	6.84	2.84	1	0	High
FALSE	Master Protein	P30518	AVPR2	Vasopressin V2 receptor OS=Homo sapiens OX=9606 GN=AVPR2 PE=1 SV=1	5	1	1	1	371	40.3	9.25	2.57	1	24	High
FALSE	Master Protein	P02545	LMNA	Prelamin-A/C OS=Homo sapiens OX=9606 GN=LMNA PE=1 SV=1	5	3	3	3	664	74.1	7.02	7.77	3	33	High
FALSE	Master Protein	Q14108	SCARB2	Lysosome membrane protein 2 OS=Homo sapiens OX=9606 GN=SCARB2 PE=1 SV=2	5	1	1	1	478	54.3	5.14	2.72	1	6	High
FALSE	Master Protein	Q96F45	ZNF503	Zinc finger protein 503 OS=Homo sapiens OX=9606 GN=ZNF503 PE=1 SV=1	5	2	2	2	646	62.5	8.7	5.08	2	0	High
FALSE	Master Protein	P46013	MKI67	Proliferation marker protein Ki-67 OS=Homo sapiens OX=9606 GN=MKI67 PE=1 SV=2	5	9	9	9	3256	358.5	9.45	23.81	9	1	High
FALSE	Master Protein	P78347	GTF2I	General transcription factor II-I OS=Homo sapiens OX=9606 GN=GTF2I PE=1 SV=2	5	5	5	5	998	112.3	6.39	12.07	5	4	High
FALSE	Master Protein	Q96PZ2	FAM111A	Serine protease FAM111A OS=Homo sapiens OX=9606 GN=FAM111A PE=1 SV=2	5	2	2	2	611	70.2	8.53	6.15	2	0	High
FALSE	Master Protein	Q9NPD3	EXOSC4	Exosome complex component RRP41 OS=Homo sapiens OX=9606 GN=EXOSC4 PE=1 SV=3	5	1	1	1	245	26.4	6.52	3.55	1	15	High
FALSE	Master Protein	Q8NDL9	AGBL5	Cytosolic carboxypeptidase-like protein 5 OS=Homo sapiens OX=9606 GN=AGBL5 PE=2 SV=1	5	1	1	1	886	97.5	9.17	3.9	1	3	High
FALSE	Master Protein	Q9UH17	APOBEC3B	DNA dC->dU-editing enzyme APOBEC-3B OS=Homo sapiens OX=9606 GN=APOBEC3B PE=1 SV=1	5	1	1	1	382	45.9	6.06	4.88	1	4	High
FALSE	Master Protein	Q8IY37	DHX37	Probable ATP-dependent RNA helicase DHX37 OS=Homo sapiens OX=9606 GN=DHX37 PE=1 SV=1	5	6	6	6	1157	129.5	8.1	14.16	6	5	High
FALSE	Master Protein	Q5VYS8	ZCCHC6	Terminal uridylyltransferase 7 OS=Homo sapiens OX=9606 GN=TUT7 PE=1 SV=1	5	7	7	7	1495	171.1	6.83	18.7	7	3	High
FALSE	Master Protein	O43776	NARS	Asparagine--tRNA ligase, cytoplasmic OS=Homo sapiens OX=9606 GN=NARS1 PE=1 SV=1	5	2	2	2	548	62.9	6.25	5.5	2	6	High
FALSE	Master Protein	Q9H8H2	DDX31	Probable ATP-dependent RNA helicase DDX31 OS=Homo sapiens OX=9606 GN=DDX31 PE=1 SV=2	5	4	4	4	851	94	9.99	11.02	4	0	High
FALSE	Master Protein	Q9H4L4	SENP3	Sentrin-specific protease 3 OS=Homo sapiens OX=9606 GN=SENP3 PE=1 SV=2	5	2	2	2	574	65	8.56	5.43	2	4	High
FALSE	Master Protein	P04843	RPN1	Dolichyl-diphosphooligosaccharide--protein glycosyltransferase subunit 1 OS=Homo sapiens OX=9606 GN=RPN1 PE=1 SV=1	5	3	4	3	607	68.5	6.38	10.36	3	9	High
FALSE	Master Protein	Q8NBI6	XXYLT1	Xyloside xylosyltransferase 1 OS=Homo sapiens OX=9606 GN=XXYLT1 PE=1 SV=1	5	1	1	1	393	43.8	8.13	2.79	1	0	High
FALSE	Master Protein	Q6Y1H2	PTPLB; HACD2	Very-long-chain (3R)-3-hydroxyacyl-CoA dehydratase 2 OS=Homo sapiens OX=9606 GN=HACD2 PE=1 SV=1	5	1	1	1	254	28.4	9.55	2.08	1	8	High
FALSE	Master Protein	O60762	DPM1	Dolichol-phosphate mannosyltransferase subunit 1 OS=Homo sapiens OX=9606 GN=DPM1 PE=1 SV=1	5	1	1	1	260	29.6	9.57	2.96	1	13	High
FALSE	Master Protein	Q6P531	GGT6	Glutathione hydrolase 6 OS=Homo sapiens OX=9606 GN=GGT6 PE=1 SV=2	5	1	1	1	493	50.5	6.07	2.52	1	9	High
FALSE	Master Protein	Q8NFW8	CMAS	N-acylneuraminate cytidylyltransferase OS=Homo sapiens OX=9606 GN=CMAS PE=1 SV=2	5	2	2	2	434	48.3	7.93	5.22	2	8	High
FALSE	Master Protein	Q9HC36	RNMTL1; MRM3	rRNA methyltransferase 3, mitochondrial OS=Homo sapiens OX=9606 GN=MRM3 PE=1 SV=2	5	2	2	2	420	47	8.73	5.08	2	4	High
FALSE	Master Protein	O15042	U2SURP	U2 snRNP-associated SURP motif-containing protein OS=Homo sapiens OX=9606 GN=U2SURP PE=1 SV=2	5	4	4	4	1029	118.2	8.47	11.14	4	5	High
FALSE	Master Protein	Q6UX04	CWC27	Spliceosome-associated protein CWC27 homolog OS=Homo sapiens OX=9606 GN=CWC27 PE=1 SV=1	5	1	1	1	472	53.8	5.8	2.62	1	4	High
FALSE	Master Protein	P08579	SNRPB2	U2 small nuclear ribonucleoprotein B'' OS=Homo sapiens OX=9606 GN=SNRPB2 PE=1 SV=1	5	1	1	1	225	25.5	9.72	2.45	1	6	High
FALSE	Master Protein	P49761	CLK3	Dual specificity protein kinase CLK3 OS=Homo sapiens OX=9606 GN=CLK3 PE=1 SV=3	5	2	2	2	638	73.5	9.92	4.67	2	1	High
FALSE	Master Protein	P50579	METAP2	Methionine aminopeptidase 2 OS=Homo sapiens OX=9606 GN=METAP2 PE=1 SV=1	5	2	2	2	478	52.9	5.82	7.2	2	5	High
FALSE	Master Protein	Q9NQT5	EXOSC3	Exosome complex component RRP40 OS=Homo sapiens OX=9606 GN=EXOSC3 PE=1 SV=3	5	1	1	1	275	29.6	8.1	4.32	1	15	High
FALSE	Master Protein	Q01844	EWSR1	RNA-binding protein EWS OS=Homo sapiens OX=9606 GN=EWSR1 PE=1 SV=1	5	3	4	3	656	68.4	9.33	12.03	3	1	High
FALSE	Master Protein	Q2TB10	ZNF800	Zinc finger protein 800 OS=Homo sapiens OX=9606 GN=ZNF800 PE=1 SV=1	5	4	4	4	664	75.2	9.47	8.89	4	0	High
FALSE	Master Protein	Q86YP4	GATAD2A	Transcriptional repressor p66-alpha OS=Homo sapiens OX=9606 GN=GATAD2A PE=1 SV=1	5	2	2	2	633	68	9.94	4.88	2	20	High
FALSE	Master Protein	Q9H2U1	DHX36	ATP-dependent DNA/RNA helicase DHX36 OS=Homo sapiens OX=9606 GN=DHX36 PE=1 SV=2	5	3	3	3	1008	114.7	7.68	8.15	3	12	High
FALSE	Master Protein	O00178	GTPBP1	GTP-binding protein 1 OS=Homo sapiens OX=9606 GN=GTPBP1 PE=1 SV=3	5	3	3	3	669	72.4	8.34	8.21	3	0	High
FALSE	Master Protein	P27338	MAOB	Amine oxidase [flavin-containing] B OS=Homo sapiens OX=9606 GN=MAOB PE=1 SV=3	5	1	1	1	520	58.7	7.5	2.9	1	20	High
FALSE	Master Protein	P26599	PTBP1	Polypyrimidine tract-binding protein 1 OS=Homo sapiens OX=9606 GN=PTBP1 PE=1 SV=1	5	3	3	2	531	57.2	9.17	7.22	3	11	High
FALSE	Master Protein	Q15650	TRIP4	Activating signal cointegrator 1 OS=Homo sapiens OX=9606 GN=TRIP4 PE=1 SV=4	5	3	3	2	581	66.1	7.85	7.31	3	0	High
FALSE	Master Protein	P17980	PSMC3	26S proteasome regulatory subunit 6A OS=Homo sapiens OX=9606 GN=PSMC3 PE=1 SV=3	5	1	1	1	439	49.2	5.24	2.96	1	153	High
FALSE	Master Protein	O00299	CLIC1	Chloride intracellular channel protein 1 OS=Homo sapiens OX=9606 GN=CLIC1 PE=1 SV=4	5	1	1	1	241	26.9	5.17	2.01	1	0	High
FALSE	Master Protein	P84103	SRSF3	Serine/arginine-rich splicing factor 3 OS=Homo sapiens OX=9606 GN=SRSF3 PE=1 SV=1	5	1	1	1	164	19.3	11.65	2.74	1	14	High
FALSE	Master Protein	Q01081	U2AF1; LOC102724594; U2AF1L5	Splicing factor U2AF 35 kDa subunit OS=Homo sapiens OX=9606 GN=U2AF1 PE=1 SV=3	5	1	1	1	240	27.9	8.81	2.15	1	14	High
FALSE	Master Protein	Q6IQ20	NAPEPLD	N-acyl-phosphatidylethanolamine-hydrolyzing phospholipase D OS=Homo sapiens OX=9606 GN=NAPEPLD PE=1 SV=2	5	1	1	1	393	45.6	6.06	3.06	1	10	High
FALSE	Master Protein	O14880	MGST3	Microsomal glutathione S-transferase 3 OS=Homo sapiens OX=9606 GN=MGST3 PE=1 SV=1	5	1	1	1	152	16.5	9.38	2.62	1	12	High
FALSE	Master Protein	O75635	SERPINB7	Serpin B7 OS=Homo sapiens OX=9606 GN=SERPINB7 PE=1 SV=1	5	1	1	1	380	42.9	6.8	2.87	1	0	High
FALSE	Master Protein	Q96A58	RERG	Ras-related and estrogen-regulated growth inhibitor OS=Homo sapiens OX=9606 GN=RERG PE=1 SV=1	5	1	1	1	199	22.6	7.37	2.23	1	0	High
FALSE	Master Protein	P28336	NMBR	Neuromedin-B receptor OS=Homo sapiens OX=9606 GN=NMBR PE=1 SV=2	5	1	1	1	390	43.4	8.66	2.54	1	11	High
FALSE	Master Protein	Q96RQ1	ERGIC2	Endoplasmic reticulum-Golgi intermediate compartment protein 2 OS=Homo sapiens OX=9606 GN=ERGIC2 PE=1 SV=2	5	1	1	1	377	42.5	6.77	2.51	1	0	High
FALSE	Master Protein	Q9UG63	ABCF2	ATP-binding cassette sub-family F member 2 OS=Homo sapiens OX=9606 GN=ABCF2 PE=1 SV=2	5	3	3	3	623	71.2	7.37	7.55	3	0	High
FALSE	Master Protein	O95140	MFN2	Mitofusin-2 OS=Homo sapiens OX=9606 GN=MFN2 PE=1 SV=3	4	1	1	1	757	86.3	6.98	2.6	1	5	High
FALSE	Master Protein	P54920	NAPA	Alpha-soluble NSF attachment protein OS=Homo sapiens OX=9606 GN=NAPA PE=1 SV=3	4	1	1	1	295	33.2	5.36	2.01	1	19	High
FALSE	Master Protein	Q9Y4P8	WIPI2	WD repeat domain phosphoinositide-interacting protein 2 OS=Homo sapiens OX=9606 GN=WIPI2 PE=1 SV=1	4	1	1	1	454	49.4	6.46	3.25	1	2	High
FALSE	Master Protein	P45983	MAPK8	Mitogen-activated protein kinase 8 OS=Homo sapiens OX=9606 GN=MAPK8 PE=1 SV=2	4	1	1	1	427	48.3	6.89	2.8	1	150	High
FALSE	Master Protein	Q05329	GAD2	Glutamate decarboxylase 2 OS=Homo sapiens OX=9606 GN=GAD2 PE=1 SV=1	4	1	1	1	585	65.4	6.9	2.58	1	15	High
FALSE	Master Protein	P31751	AKT2	RAC-beta serine/threonine-protein kinase OS=Homo sapiens OX=9606 GN=AKT2 PE=1 SV=2	4	1	1	1	481	55.7	6.37	2.64	1	170	High
FALSE	Master Protein	Q9Y572	RIPK3	Receptor-interacting serine/threonine-protein kinase 3 OS=Homo sapiens OX=9606 GN=RIPK3 PE=1 SV=2	4	1	1	1	518	56.9	6.47	3.31	1	27	High
FALSE	Master Protein	P55212	CASP6	Caspase-6 OS=Homo sapiens OX=9606 GN=CASP6 PE=1 SV=2	4	1	1	1	293	33.3	6.93	2.25	1	19	High
FALSE	Master Protein	O96013	PAK4	Serine/threonine-protein kinase PAK 4 OS=Homo sapiens OX=9606 GN=PAK4 PE=1 SV=1	4	1	1	1	591	64	9.73	2.51	1	16	High
FALSE	Master Protein	O43524	FOXO3	Forkhead box protein O3 OS=Homo sapiens OX=9606 GN=FOXO3 PE=1 SV=1	4	1	3	1	673	71.2	5.16	8.65	1	54	High
FALSE	Master Protein	Q9NWH9	SLTM	SAFB-like transcription modulator OS=Homo sapiens OX=9606 GN=SLTM PE=1 SV=2	4	2	4	2	1034	117.1	7.87	10.5	2	0	High
FALSE	Master Protein	P48634	PRRC2A	Protein PRRC2A OS=Homo sapiens OX=9606 GN=PRRC2A PE=1 SV=3	4	6	6	5	2157	228.7	9.45	16.61	6	0	High
FALSE	Master Protein	Q8WTT2	NOC3L	Nucleolar complex protein 3 homolog OS=Homo sapiens OX=9606 GN=NOC3L PE=1 SV=1	4	2	2	2	800	92.5	9.17	6.4	2	0	High
FALSE	Master Protein	Q9Y466	NR2E1	Nuclear receptor subfamily 2 group E member 1 OS=Homo sapiens OX=9606 GN=NR2E1 PE=1 SV=1	4	1	1	1	385	42.6	8.94	2.54	1	10	High
FALSE	Master Protein	Q92769	HDAC2	Histone deacetylase 2 OS=Homo sapiens OX=9606 GN=HDAC2 PE=1 SV=2	4	2	2	1	488	55.3	5.91	4.42	2	59	High
FALSE	Master Protein	Q96SB4	SRPK1	SRSF protein kinase 1 OS=Homo sapiens OX=9606 GN=SRPK1 PE=1 SV=2	4	2	2	2	655	74.3	6.16	6.87	2	2	High
FALSE	Master Protein	P55265	ADAR	Double-stranded RNA-specific adenosine deaminase OS=Homo sapiens OX=9606 GN=ADAR PE=1 SV=4	4	5	5	5	1226	136	8.65	13.05	5	12	High
FALSE	Master Protein	Q9ULW3	ABT1	Activator of basal transcription 1 OS=Homo sapiens OX=9606 GN=ABT1 PE=1 SV=1	4	1	1	1	272	31.1	9.88	2.98	1	0	High
FALSE	Master Protein	Q99459	CDC5L	Cell division cycle 5-like protein OS=Homo sapiens OX=9606 GN=CDC5L PE=1 SV=2	4	2	2	2	802	92.2	8.18	7.51	2	5	High
FALSE	Master Protein	P38646	HSPA9	Stress-70 protein, mitochondrial OS=Homo sapiens OX=9606 GN=HSPA9 PE=1 SV=2	4	3	3	3	679	73.6	6.16	7.72	3	17	High
FALSE	Master Protein	Q96SQ7	ATOH8	Protein atonal homolog 8 OS=Homo sapiens OX=9606 GN=ATOH8 PE=1 SV=2	4	1	1	1	321	34.6	10.21	2.1	1	0	High
FALSE	Master Protein	O95409	ZIC2	Zinc finger protein ZIC 2 OS=Homo sapiens OX=9606 GN=ZIC2 PE=1 SV=2	4	1	1	1	532	55	8.41	2.7	1	1	High
FALSE	Master Protein	Q96PU8	QKI	Protein quaking OS=Homo sapiens OX=9606 GN=QKI PE=1 SV=1	4	1	1	1	341	37.6	8.56	2.55	1	5	High
FALSE	Master Protein	Q9P0K7	RAI14	Ankycorbin OS=Homo sapiens OX=9606 GN=RAI14 PE=1 SV=2	4	2	2	2	980	110	6.21	4.88	2	0	High
FALSE	Master Protein	P00558	PGK1	Phosphoglycerate kinase 1 OS=Homo sapiens OX=9606 GN=PGK1 PE=1 SV=3	4	1	1	1	417	44.6	8.1	4.08	1	13	High
FALSE	Master Protein	Q9UBD9	CLCF1	Cardiotrophin-like cytokine factor 1 OS=Homo sapiens OX=9606 GN=CLCF1 PE=1 SV=1	4	1	1	1	225	25.2	8.46	2.22	1	6	High
FALSE	Master Protein	Q9BTV5	FSD1	Fibronectin type III and SPRY domain-containing protein 1 OS=Homo sapiens OX=9606 GN=FSD1 PE=1 SV=1	4	1	1	1	496	55.8	6.99	2.78	1	0	High
FALSE	Master Protein	O43663	PRC1	Protein regulator of cytokinesis 1 OS=Homo sapiens OX=9606 GN=PRC1 PE=1 SV=2	4	3	3	3	620	71.6	6.68	7.51	3	4	High
FALSE	Master Protein	Q16206	ENOX2	Ecto-NOX disulfide-thiol exchanger 2 OS=Homo sapiens OX=9606 GN=ENOX2 PE=1 SV=2	4	1	1	1	610	70	5.95	2.56	1	0	High
FALSE	Master Protein	Q9H4B7	TUBB1	Tubulin beta-1 chain OS=Homo sapiens OX=9606 GN=TUBB1 PE=1 SV=1	4	2	3	1	451	50.3	5.17	7.83	2	65	High
FALSE	Master Protein	Q92552	MRPS27	28S ribosomal protein S27, mitochondrial OS=Homo sapiens OX=9606 GN=MRPS27 PE=1 SV=3	4	2	2	2	414	47.6	6.18	4.71	2	6	High
FALSE	Master Protein	Q15020	SART3	Squamous cell carcinoma antigen recognized by T-cells 3 OS=Homo sapiens OX=9606 GN=SART3 PE=1 SV=1	4	3	3	3	963	109.9	5.57	9.01	3	0	High
FALSE	Master Protein	Q68CP9	ARID2	AT-rich interactive domain-containing protein 2 OS=Homo sapiens OX=9606 GN=ARID2 PE=1 SV=2	4	4	4	4	1835	197.3	7.42	12.19	4	8	High
FALSE	Master Protein	Q96M29	TEKT5	Tektin-5 OS=Homo sapiens OX=9606 GN=TEKT5 PE=1 SV=1	4	1	1	1	485	56.3	7.14	3.08	1	0	High
FALSE	Master Protein	Q8IXI2	RHOT1	Mitochondrial Rho GTPase 1 OS=Homo sapiens OX=9606 GN=RHOT1 PE=1 SV=2	4	1	1	1	618	70.7	6.27	2.8	1	7	High
FALSE	Master Protein	Q9UGP4	LIMD1	LIM domain-containing protein 1 OS=Homo sapiens OX=9606 GN=LIMD1 PE=1 SV=1	4	1	1	1	676	72.1	6.65	3.09	1	7	High
FALSE	Master Protein	Q13813	SPTAN1	Spectrin alpha chain, non-erythrocytic 1 OS=Homo sapiens OX=9606 GN=SPTAN1 PE=1 SV=3	4	9	9	9	2472	284.4	5.35	23.29	9	33	High
FALSE	Master Protein	Q9C0D0	PHACTR1	Phosphatase and actin regulator 1 OS=Homo sapiens OX=9606 GN=PHACTR1 PE=1 SV=3	4	1	1	1	580	66.3	6.96	2.66	1	0	High
FALSE	Master Protein	Q16891	IMMT	MICOS complex subunit MIC60 OS=Homo sapiens OX=9606 GN=IMMT PE=1 SV=1	4	2	2	2	758	83.6	6.48	6.35	2	3	High
FALSE	Master Protein	P39748	FEN1	Flap endonuclease 1 OS=Homo sapiens OX=9606 GN=FEN1 PE=1 SV=1	4	2	2	2	380	42.6	8.62	4.64	2	32	High
FALSE	Master Protein	P35250	RFC2	Replication factor C subunit 2 OS=Homo sapiens OX=9606 GN=RFC2 PE=1 SV=3	4	1	1	1	354	39.1	6.44	2.42	1	56	High
FALSE	Master Protein	Q8IYM9	TRIM22	E3 ubiquitin-protein ligase TRIM22 OS=Homo sapiens OX=9606 GN=TRIM22 PE=1 SV=1	4	2	2	2	498	56.9	7.72	4.64	2	4	High
FALSE	Master Protein	Q8IYD1	GSPT2	Eukaryotic peptide chain release factor GTP-binding subunit ERF3B OS=Homo sapiens OX=9606 GN=GSPT2 PE=1 SV=2	4	1	1	1	628	68.8	5.43	3.49	1	13	High
FALSE	Master Protein	Q9BYD2	MRPL9	39S ribosomal protein L9, mitochondrial OS=Homo sapiens OX=9606 GN=MRPL9 PE=1 SV=2	4	1	1	1	267	30.2	10.08	3.38	1	7	High
FALSE	Master Protein	P82675	MRPS5	28S ribosomal protein S5, mitochondrial OS=Homo sapiens OX=9606 GN=MRPS5 PE=1 SV=2	4	2	2	2	430	48	9.92	5.33	2	7	High
FALSE	Master Protein	Q9NVS2	MRPS18A	39S ribosomal protein S18a, mitochondrial OS=Homo sapiens OX=9606 GN=MRPS18A PE=1 SV=1	4	1	1	1	196	22.2	10.33	2.47	1	7	High
FALSE	Master Protein	O00411	POLRMT	DNA-directed RNA polymerase, mitochondrial OS=Homo sapiens OX=9606 GN=POLRMT PE=1 SV=2	4	2	2	2	1230	138.5	8.98	6.57	2	7	High
FALSE	Master Protein	Q8TBE0	BAHD1	Bromo adjacent homology domain-containing 1 protein OS=Homo sapiens OX=9606 GN=BAHD1 PE=1 SV=2	4	2	2	2	780	84.6	9.07	5	2	0	High
FALSE	Master Protein	O75822	EIF3J	Eukaryotic translation initiation factor 3 subunit J OS=Homo sapiens OX=9606 GN=EIF3J PE=1 SV=2	4	1	1	1	258	29	4.83	2.15	1	13	High
FALSE	Master Protein	Q9NX63	CHCHD3	MICOS complex subunit MIC19 OS=Homo sapiens OX=9606 GN=CHCHD3 PE=1 SV=1	4	1	1	1	227	26.1	8.28	2.14	1	5	High
FALSE	Master Protein	B2RXH2	KDM4E	Lysine-specific demethylase 4E OS=Homo sapiens OX=9606 GN=KDM4E PE=1 SV=1	4	1	1	1	506	56.8	7.84	2.82	1	0	High
FALSE	Master Protein	Q8TAQ2	SMARCC2	SWI/SNF complex subunit SMARCC2 OS=Homo sapiens OX=9606 GN=SMARCC2 PE=1 SV=1	4	4	4	4	1214	132.8	5.69	10.56	4	8	High
FALSE	Master Protein	Q9UKA9	PTBP2	Polypyrimidine tract-binding protein 2 OS=Homo sapiens OX=9606 GN=PTBP2 PE=1 SV=1	4	2	2	1	531	57.5	8.66	4.4	2	2	High
FALSE	Master Protein	Q15633	TARBP2	RISC-loading complex subunit TARBP2 OS=Homo sapiens OX=9606 GN=TARBP2 PE=1 SV=3	4	1	1	1	366	39	6.54	2.99	1	4	High
FALSE	Master Protein	Q99623	PHB2	Prohibitin-2 OS=Homo sapiens OX=9606 GN=PHB2 PE=1 SV=2	4	1	1	1	299	33.3	9.83	2.75	1	3	High
FALSE	Master Protein	P48730	CSNK1D	Casein kinase I isoform delta OS=Homo sapiens OX=9606 GN=CSNK1D PE=1 SV=2	4	1	1	1	415	47.3	9.74	2.82	1	36	High
FALSE	Master Protein	Q13888	GTF2H2; GTF2H2C	General transcription factor IIH subunit 2 OS=Homo sapiens OX=9606 GN=GTF2H2 PE=1 SV=1	4	1	1	1	395	44.4	6.76	2.83	1	52	High
FALSE	Master Protein	P61011	SRP54	Signal recognition particle 54 kDa protein OS=Homo sapiens OX=9606 GN=SRP54 PE=1 SV=1	4	1	1	1	504	55.7	8.75	3.5	1	5	High
FALSE	Master Protein	P46783	RPS10	40S ribosomal protein S10 OS=Homo sapiens OX=9606 GN=RPS10 PE=1 SV=1	4	1	1	1	165	18.9	10.15	2.45	1	38	High
FALSE	Master Protein	Q09666	AHNAK	Neuroblast differentiation-associated protein AHNAK OS=Homo sapiens OX=9606 GN=AHNAK PE=1 SV=2	4	6	7	6	5890	628.7	6.15	16.15	6	0	High
FALSE	Master Protein	Q9H115	NAPB	Beta-soluble NSF attachment protein OS=Homo sapiens OX=9606 GN=NAPB PE=1 SV=2	4	1	1	1	298	33.5	5.47	2.1	1	14	High
FALSE	Master Protein	Q96NA8	TSNARE1	t-SNARE domain-containing protein 1 OS=Homo sapiens OX=9606 GN=TSNARE1 PE=1 SV=2	4	1	1	1	513	55.9	9.01	2.69	1	0	High
FALSE	Master Protein	P50750	CDK9	Cyclin-dependent kinase 9 OS=Homo sapiens OX=9606 GN=CDK9 PE=1 SV=3	4	2	2	1	372	42.8	8.79	4.38	2	35	High
FALSE	Master Protein	Q9BXP5	SRRT	Serrate RNA effector molecule homolog OS=Homo sapiens OX=9606 GN=SRRT PE=1 SV=1	4	3	3	3	876	100.6	5.96	7.68	3	7	High
FALSE	Master Protein	Q9NWT1	PAK1IP1	p21-activated protein kinase-interacting protein 1 OS=Homo sapiens OX=9606 GN=PAK1IP1 PE=1 SV=2	4	2	2	2	392	43.9	8.91	4.53	2	0	High
FALSE	Master Protein	P78380	OLR1	Oxidized low-density lipoprotein receptor 1 OS=Homo sapiens OX=9606 GN=OLR1 PE=1 SV=1	4	1	1	1	273	30.9	7.28	2.14	1	8	High
FALSE	Master Protein	P33241	LSP1	Lymphocyte-specific protein 1 OS=Homo sapiens OX=9606 GN=LSP1 PE=1 SV=1	4	1	1	1	339	37.2	4.74	2.33	1	1	High
FALSE	Master Protein	P59046	NLRP12	NACHT, LRR and PYD domains-containing protein 12 OS=Homo sapiens OX=9606 GN=NLRP12 PE=1 SV=2	4	2	2	2	1061	120.1	6.99	4.7	2	2	High
FALSE	Master Protein	P18085	ARF4	ADP-ribosylation factor 4 OS=Homo sapiens OX=9606 GN=ARF4 PE=1 SV=3	4	1	1	1	180	20.5	7.14	2.01	1	15	High
FALSE	Master Protein	Q9UNQ0	ABCG2	Broad substrate specificity ATP-binding cassette transporter ABCG2 OS=Homo sapiens OX=9606 GN=ABCG2 PE=1 SV=3	4	1	1	1	655	72.3	8.69	2.93	1	12	High
FALSE	Master Protein	O00398	P2RY10	Putative P2Y purinoceptor 10 OS=Homo sapiens OX=9606 GN=P2RY10 PE=2 SV=1	4	1	1	1	339	38.7	9.01	2.78	1	11	High
FALSE	Master Protein	Q93086	P2RX5	P2X purinoceptor 5 OS=Homo sapiens OX=9606 GN=P2RX5 PE=2 SV=4	4	1	2	1	422	47.2	7.5	5.37	1	6	High
FALSE	Master Protein	Q96AK3	APOBEC3D	DNA dC->dU-editing enzyme APOBEC-3D OS=Homo sapiens OX=9606 GN=APOBEC3D PE=1 SV=1	4	1	1	1	386	46.6	8.4	3.12	1	0	High
FALSE	Master Protein	Q6SJ93	FAM111B	Serine protease FAM111B OS=Homo sapiens OX=9606 GN=FAM111B PE=1 SV=1	4	3	3	3	734	84.6	8.59	8.87	3	0	High
FALSE	Master Protein	Q53H54	TRMT12	tRNA wybutosine-synthesizing protein 2 homolog OS=Homo sapiens OX=9606 GN=TRMT12 PE=1 SV=1	4	1	1	1	448	50.2	7.97	3.06	1	4	High
FALSE	Master Protein	Q9Y2S2	CRYL1	Lambda-crystallin homolog OS=Homo sapiens OX=9606 GN=CRYL1 PE=1 SV=3	4	1	1	1	319	35.4	6.18	2.13	1	5	High
FALSE	Master Protein	P28838	LAP3	Cytosol aminopeptidase OS=Homo sapiens OX=9606 GN=LAP3 PE=1 SV=3	4	1	1	1	519	56.1	7.93	3.17	1	3	High
FALSE	Master Protein	Q9Y5K3	PCYT1B	Choline-phosphate cytidylyltransferase B OS=Homo sapiens OX=9606 GN=PCYT1B PE=1 SV=1	4	1	1	1	369	41.9	6.4	2.5	1	10	High
FALSE	Master Protein	P25205	MCM3	DNA replication licensing factor MCM3 OS=Homo sapiens OX=9606 GN=MCM3 PE=1 SV=3	4	3	3	3	808	90.9	5.77	7.3	3	26	High
FALSE	Master Protein	Q9P2N5	RBM27	RNA-binding protein 27 OS=Homo sapiens OX=9606 GN=RBM27 PE=1 SV=2	4	4	4	4	1060	118.6	9.19	10.23	4	0	High
FALSE	Master Protein	P49326	FMO5; LOC101060372	Flavin-containing monooxygenase 5 OS=Homo sapiens OX=9606 GN=FMO5 PE=1 SV=2	4	1	1	1	533	60.2	8.21	3.13	1	3	High
FALSE	Master Protein	Q8NDV1	ST6GALNAC3	Alpha-N-acetylgalactosaminide alpha-2,6-sialyltransferase 3 OS=Homo sapiens OX=9606 GN=ST6GALNAC3 PE=1 SV=1	4	1	1	1	305	35.4	9.1	2.09	1	12	High
FALSE	Master Protein	Q86SR1	GALNT10	Polypeptide N-acetylgalactosaminyltransferase 10 OS=Homo sapiens OX=9606 GN=GALNT10 PE=1 SV=2	4	1	1	1	603	68.9	8.59	2.73	1	6	High
FALSE	Master Protein	Q53R41	FASTKD1	FAST kinase domain-containing protein 1, mitochondrial OS=Homo sapiens OX=9606 GN=FASTKD1 PE=1 SV=1	4	1	1	1	847	97.3	7.74	3.4	1	0	High
FALSE	Master Protein	Q8IY81	FTSJ3	pre-rRNA 2'-O-ribose RNA methyltransferase FTSJ3 OS=Homo sapiens OX=9606 GN=FTSJ3 PE=1 SV=2	4	3	4	3	847	96.5	8.4	9.91	3	4	High
FALSE	Master Protein	Q6NZY4	ZCCHC8	Zinc finger CCHC domain-containing protein 8 OS=Homo sapiens OX=9606 GN=ZCCHC8 PE=1 SV=2	4	2	2	2	707	78.5	4.87	6.59	2	0	High
FALSE	Master Protein	Q13435	SF3B2	Splicing factor 3B subunit 2 OS=Homo sapiens OX=9606 GN=SF3B2 PE=1 SV=2	4	3	3	3	895	100.2	5.67	7.04	3	7	High
FALSE	Master Protein	Q96DY7	MTBP	Mdm2-binding protein OS=Homo sapiens OX=9606 GN=MTBP PE=1 SV=1	4	1	1	1	904	102.1	7.77	3.24	1	0	High
FALSE	Master Protein	Q8NEJ9	NGDN	Neuroguidin OS=Homo sapiens OX=9606 GN=NGDN PE=1 SV=1	4	1	1	1	315	35.9	9.57	2.59	1	0	High
FALSE	Master Protein	Q13868	EXOSC2	Exosome complex component RRP4 OS=Homo sapiens OX=9606 GN=EXOSC2 PE=1 SV=2	4	1	1	1	293	32.8	7.5	2.74	1	15	High
FALSE	Master Protein	Q96J87	CELF6	CUGBP Elav-like family member 6 OS=Homo sapiens OX=9606 GN=CELF6 PE=1 SV=1	4	1	1	1	481	50.4	8.63	2.23	1	0	High
FALSE	Master Protein	Q9NY93	DDX56	Probable ATP-dependent RNA helicase DDX56 OS=Homo sapiens OX=9606 GN=DDX56 PE=1 SV=1	4	2	2	2	547	61.6	9.26	5.42	2	0	High
FALSE	Master Protein	Q9HAW9	UGT1A8	UDP-glucuronosyltransferase 1A8 OS=Homo sapiens OX=9606 GN=UGT1A8 PE=1 SV=1	4	1	1	1	530	59.7	7.68	2.79	1	16	High
FALSE	Master Protein	Q86YJ6	THNSL2	Threonine synthase-like 2 OS=Homo sapiens OX=9606 GN=THNSL2 PE=2 SV=3	4	1	1	1	484	54.1	6.52	2.95	1	0	High
FALSE	Master Protein	Q6NSJ0	KIAA1161; MYORG	Myogenesis-regulating glycosidase OS=Homo sapiens OX=9606 GN=MYORG PE=1 SV=2	4	1	2	1	714	81	8.4	6.06	1	1	High
FALSE	Master Protein	Q8WVV9	HNRNPLL; HNRPLL	Heterogeneous nuclear ribonucleoprotein L-like OS=Homo sapiens OX=9606 GN=HNRNPLL PE=1 SV=1	4	2	2	1	542	60	7.72	5.13	2	0	High
FALSE	Master Protein	Q9H147	DNTTIP1	Deoxynucleotidyltransferase terminal-interacting protein 1 OS=Homo sapiens OX=9606 GN=DNTTIP1 PE=1 SV=2	4	1	1	1	329	37	8.97	3.04	1	0	High
FALSE	Master Protein	Q16384	SSX1	Protein SSX1 OS=Homo sapiens OX=9606 GN=SSX1 PE=1 SV=2	4	1	2	1	188	21.9	9.45	4.04	1	1	High
FALSE	Master Protein	Q5QJE6	DNTTIP2	Deoxynucleotidyltransferase terminal-interacting protein 2 OS=Homo sapiens OX=9606 GN=DNTTIP2 PE=1 SV=2	4	2	2	2	756	84.4	6.16	5.04	2	0	High
FALSE	Master Protein	Q9NZJ0	DTL	Denticleless protein homolog OS=Homo sapiens OX=9606 GN=DTL PE=1 SV=3	4	2	2	2	730	79.4	8.87	5.04	2	6	High
FALSE	Master Protein	Q9H6S0	YTHDC2	3'-5' RNA helicase YTHDC2 OS=Homo sapiens OX=9606 GN=YTHDC2 PE=1 SV=2	4	5	5	5	1430	160.1	8.4	13.38	5	0	High
FALSE	Master Protein	P19388	POLR2E	DNA-directed RNA polymerases I, II, and III subunit RPABC1 OS=Homo sapiens OX=9606 GN=POLR2E PE=1 SV=4	4	1	1	1	210	24.5	5.95	2.55	1	98	High
FALSE	Master Protein	Q8NC42	RNF149	E3 ubiquitin-protein ligase RNF149 OS=Homo sapiens OX=9606 GN=RNF149 PE=2 SV=2	4	1	1	1	400	43.1	6.54	2.05	1	0	High
FALSE	Master Protein	Q12931	TRAP1	Heat shock protein 75 kDa, mitochondrial OS=Homo sapiens OX=9606 GN=TRAP1 PE=1 SV=3	4	2	2	1	704	80.1	8.21	6.35	2	6	High
FALSE	Master Protein	Q9HB58	SP110	Sp110 nuclear body protein OS=Homo sapiens OX=9606 GN=SP110 PE=1 SV=5	4	2	2	2	689	78.3	8.87	5.92	2	0	High
FALSE	Master Protein	Q12905	ILF2	Interleukin enhancer-binding factor 2 OS=Homo sapiens OX=9606 GN=ILF2 PE=1 SV=2	4	1	1	1	390	43	5.26	4.96	1	4	High
FALSE	Master Protein	Q86U42	PABPN1	Polyadenylate-binding protein 2 OS=Homo sapiens OX=9606 GN=PABPN1 PE=1 SV=3	4	1	1	1	306	32.7	5.06	2.69	1	20	High
FALSE	Master Protein	P08910	ABHD2	Monoacylglycerol lipase ABHD2 OS=Homo sapiens OX=9606 GN=ABHD2 PE=1 SV=1	4	1	1	1	425	48.3	6.7	3.28	1	0	High
FALSE	Master Protein	P50991	CCT4	T-complex protein 1 subunit delta OS=Homo sapiens OX=9606 GN=CCT4 PE=1 SV=4	4	2	2	2	539	57.9	7.83	5.25	2	13	High
FALSE	Master Protein	Q9UMR2	DDX19B	ATP-dependent RNA helicase DDX19B OS=Homo sapiens OX=9606 GN=DDX19B PE=1 SV=1	4	1	1	1	479	53.9	6.3	2.79	1	0	High
FALSE	Master Protein	Q6PJF5	RHBDF2	Inactive rhomboid protein 2 OS=Homo sapiens OX=9606 GN=RHBDF2 PE=1 SV=2	4	2	2	1	856	96.6	8.82	4.69	2	0	High
FALSE	Master Protein	O95243	MBD4	Methyl-CpG-binding domain protein 4 OS=Homo sapiens OX=9606 GN=MBD4 PE=1 SV=1	4	2	2	2	580	66	8.82	5.41	2	9	High
FALSE	Master Protein	Q8N142	ADSSL1	Adenylosuccinate synthetase isozyme 1 OS=Homo sapiens OX=9606 GN=ADSS1 PE=1 SV=1	4	1	1	1	457	50.2	8.59	2.72	1	7	High
FALSE	Master Protein	P50336	PPOX	Protoporphyrinogen oxidase OS=Homo sapiens OX=9606 GN=PPOX PE=1 SV=1	4	1	1	1	477	50.7	8.16	2.66	1	6	High
FALSE	Master Protein	Q7L9B9	EEPD1	Endonuclease/exonuclease/phosphatase family domain-containing protein 1 OS=Homo sapiens OX=9606 GN=EEPD1 PE=1 SV=2	4	2	2	2	569	62.4	8.41	6.07	2	0	High
FALSE	Master Protein	P00403	COX2	Cytochrome c oxidase subunit 2 OS=Homo sapiens OX=9606 GN=MT-CO2 PE=1 SV=1	4	1	1	1	227	25.5	4.82	2.13	1	19	High
FALSE	Master Protein	P08574	CYC1	Cytochrome c1, heme protein, mitochondrial OS=Homo sapiens OX=9606 GN=CYC1 PE=1 SV=3	4	1	1	1	325	35.4	9	3.97	1	13	High
FALSE	Master Protein	Q9H1P3	OSBPL2	Oxysterol-binding protein-related protein 2 OS=Homo sapiens OX=9606 GN=OSBPL2 PE=1 SV=1	4	1	1	1	480	55.2	6.35	3.28	1	5	High
FALSE	Master Protein	Q96N03	VSTM2L	V-set and transmembrane domain-containing protein 2-like protein OS=Homo sapiens OX=9606 GN=VSTM2L PE=1 SV=1	4	1	1	1	204	22.3	8.57	2.48	1	0	High
FALSE	Master Protein	Q8NG98	OR7D4	Olfactory receptor 7D4 OS=Homo sapiens OX=9606 GN=OR7D4 PE=1 SV=1	4	1	2	1	312	34.4	7.37	4.92	1	5	High
FALSE	Master Protein	Q99928	GABRG3	Gamma-aminobutyric acid receptor subunit gamma-3 OS=Homo sapiens OX=9606 GN=GABRG3 PE=2 SV=2	4	1	1	1	467	54.3	7.52	2.74	1	10	High
FALSE	Master Protein	Q12778	FOXO1	Forkhead box protein O1 OS=Homo sapiens OX=9606 GN=FOXO1 PE=1 SV=2	3	1	1	1	655	69.6	6.77	2.52	1	54	High
FALSE	Master Protein	P11362	FGFR1	Fibroblast growth factor receptor 1 OS=Homo sapiens OX=9606 GN=FGFR1 PE=1 SV=3	3	2	2	1	822	91.8	6.21	5	2	67	High
FALSE	Master Protein	P08476	INHBA	Inhibin beta A chain OS=Homo sapiens OX=9606 GN=INHBA PE=1 SV=2	3	1	1	1	426	47.4	8.03	2.06	1	16	High
FALSE	Master Protein	Q07973	CYP24A1	1,25-dihydroxyvitamin D(3) 24-hydroxylase, mitochondrial OS=Homo sapiens OX=9606 GN=CYP24A1 PE=1 SV=2	3	1	1	1	514	58.8	8.75	2.58	1	19	High
FALSE	Master Protein	P41594	GRM5	Metabotropic glutamate receptor 5 OS=Homo sapiens OX=9606 GN=GRM5 PE=1 SV=2	3	1	1	1	1212	132.4	7.78	2.53	1	20	High
FALSE	Master Protein	Q9P2J5	LARS	Leucine--tRNA ligase, cytoplasmic OS=Homo sapiens OX=9606 GN=LARS1 PE=1 SV=2	3	2	2	2	1176	134.4	7.3	5.14	2	9	High
FALSE	Master Protein	Q9NZV8	KCND2	Potassium voltage-gated channel subfamily D member 2 OS=Homo sapiens OX=9606 GN=KCND2 PE=1 SV=2	3	1	1	1	630	70.5	7.97	2.79	1	7	High
FALSE	Master Protein	Q8N884	MB21D1; CGAS	Cyclic GMP-AMP synthase OS=Homo sapiens OX=9606 GN=CGAS PE=1 SV=2	3	2	2	2	522	58.8	9.48	4.7	2	5	High
FALSE	Master Protein	Q9Y4P3	TBL2	Transducin beta-like protein 2 OS=Homo sapiens OX=9606 GN=TBL2 PE=1 SV=1	3	1	1	1	447	49.8	9.44	2.5	1	0	High
FALSE	Master Protein	O95389	WISP3	Cellular communication network factor 6 OS=Homo sapiens OX=9606 GN=CCN6 PE=2 SV=1	3	1	1	1	354	39.3	8.46	2.41	1	0	High
FALSE	Master Protein	P30532	CHRNA5	Neuronal acetylcholine receptor subunit alpha-5 OS=Homo sapiens OX=9606 GN=CHRNA5 PE=1 SV=2	3	1	1	1	468	53	6.98	2.37	1	11	High
FALSE	Master Protein	P48664	SLC1A6	Excitatory amino acid transporter 4 OS=Homo sapiens OX=9606 GN=SLC1A6 PE=2 SV=1	3	1	1	1	564	61.5	9.2	2.92	1	8	High
FALSE	Master Protein	P78386	KRT85	Keratin, type II cuticular Hb5 OS=Homo sapiens OX=9606 GN=KRT85 PE=1 SV=1	3	1	1	1	507	55.8	6.55	2.81	1	3	High
FALSE	Master Protein	P22735	TGM1	Protein-glutamine gamma-glutamyltransferase K OS=Homo sapiens OX=9606 GN=TGM1 PE=1 SV=4	3	1	4	1	817	89.7	6.04	12.3	1	3	High
FALSE	Master Protein	P29350	PTPN6	Tyrosine-protein phosphatase non-receptor type 6 OS=Homo sapiens OX=9606 GN=PTPN6 PE=1 SV=1	3	2	2	2	595	67.5	7.78	5.17	2	51	High
FALSE	Master Protein	P06729	CD2	T-cell surface antigen CD2 OS=Homo sapiens OX=9606 GN=CD2 PE=1 SV=2	3	1	1	1	351	39.4	9.63	2.15	1	4	High
FALSE	Master Protein	Q8NC60	NOA1	Nitric oxide-associated protein 1 OS=Homo sapiens OX=9606 GN=NOA1 PE=1 SV=2	3	1	1	1	698	78.4	8.66	2.79	1	0	High
FALSE	Master Protein	P30153	PPP2R1A	Serine/threonine-protein phosphatase 2A 65 kDa regulatory subunit A alpha isoform OS=Homo sapiens OX=9606 GN=PPP2R1A PE=1 SV=4	3	1	1	1	589	65.3	5.11	3.89	1	150	High
FALSE	Master Protein	Q13077	TRAF1	TNF receptor-associated factor 1 OS=Homo sapiens OX=9606 GN=TRAF1 PE=1 SV=1	3	1	1	1	416	46.1	6.11	2.66	1	21	High
FALSE	Master Protein	Q02413	DSG1	Desmoglein-1 OS=Homo sapiens OX=9606 GN=DSG1 PE=1 SV=2	3	2	2	2	1049	113.7	5.03	6.41	2	12	High
FALSE	Master Protein	Q9NYF8	BCLAF1	Bcl-2-associated transcription factor 1 OS=Homo sapiens OX=9606 GN=BCLAF1 PE=1 SV=2	3	3	4	2	920	106.1	9.98	10.11	3	1	High
FALSE	Master Protein	Q9H0H5	RACGAP1	Rac GTPase-activating protein 1 OS=Homo sapiens OX=9606 GN=RACGAP1 PE=1 SV=1	3	1	1	1	632	71	8.88	2.55	1	16	High
FALSE	Master Protein	P04083	ANXA1	Annexin A1 OS=Homo sapiens OX=9606 GN=ANXA1 PE=1 SV=2	3	1	1	1	346	38.7	7.02	2.39	1	20	High
FALSE	Master Protein	O00533	CHL1	Neural cell adhesion molecule L1-like protein OS=Homo sapiens OX=9606 GN=CHL1 PE=1 SV=4	3	2	2	2	1208	135	5.76	4.77	2	4	High
FALSE	Master Protein	Q92614	MYO18A	Unconventional myosin-XVIIIa OS=Homo sapiens OX=9606 GN=MYO18A PE=1 SV=3	3	5	5	5	2054	233	6.3	15.2	5	6	High
FALSE	Master Protein	P33176	KIF5B	Kinesin-1 heavy chain OS=Homo sapiens OX=9606 GN=KIF5B PE=1 SV=1	3	2	2	2	963	109.6	6.51	4.65	2	21	High
FALSE	Master Protein	Q8N2A8	PLD6	Mitochondrial cardiolipin hydrolase OS=Homo sapiens OX=9606 GN=PLD6 PE=1 SV=1	3	1	1	1	252	28.3	9.35	2.1	1	9	High
FALSE	Master Protein	Q9NQX0	PRDM6	Putative histone-lysine N-methyltransferase PRDM6 OS=Homo sapiens OX=9606 GN=PRDM6 PE=1 SV=2	3	1	1	1	595	64.4	7.69	2.72	1	1	High
FALSE	Master Protein	P54198	HIRA	Protein HIRA OS=Homo sapiens OX=9606 GN=HIRA PE=1 SV=2	3	1	1	1	1017	111.8	8.07	3.11	1	5	High
FALSE	Master Protein	Q7Z333	SETX	Probable helicase senataxin OS=Homo sapiens OX=9606 GN=SETX PE=1 SV=4	3	7	8	7	2677	302.7	7.17	18.67	7	1	High
FALSE	Master Protein	Q9UQM7	CAMK2A	Calcium/calmodulin-dependent protein kinase type II subunit alpha OS=Homo sapiens OX=9606 GN=CAMK2A PE=1 SV=2	3	1	1	1	478	54.1	7.08	2.51	1	71	High
FALSE	Master Protein	P14317	HCLS1	Hematopoietic lineage cell-specific protein OS=Homo sapiens OX=9606 GN=HCLS1 PE=1 SV=3	3	1	1	1	486	54	4.81	2.5	1	8	High
FALSE	Master Protein	Q969G2	LHX4	LIM/homeobox protein Lhx4 OS=Homo sapiens OX=9606 GN=LHX4 PE=1 SV=2	3	1	1	1	390	43.1	7.58	2.1	1	4	High
FALSE	Master Protein	Q15784	NEUROD2	Neurogenic differentiation factor 2 OS=Homo sapiens OX=9606 GN=NEUROD2 PE=2 SV=2	3	1	1	1	382	41.3	6.76	2.32	1	0	High
FALSE	Master Protein	Q9UIH9	KLF15	Krueppel-like factor 15 OS=Homo sapiens OX=9606 GN=KLF15 PE=1 SV=1	3	1	1	1	416	44	8.16	3.09	1	4	High
FALSE	Master Protein	Q9BZE4	GTPBP4	Nucleolar GTP-binding protein 1 OS=Homo sapiens OX=9606 GN=GTPBP4 PE=1 SV=3	3	2	2	2	634	73.9	9.5	4.98	2	1	High
FALSE	Master Protein	Q13478	IL18R1	Interleukin-18 receptor 1 OS=Homo sapiens OX=9606 GN=IL18R1 PE=1 SV=1	3	1	1	1	541	62.3	7.88	2.5	1	9	High
FALSE	Master Protein	P61160	ACTR2	Actin-related protein 2 OS=Homo sapiens OX=9606 GN=ACTR2 PE=1 SV=1	3	1	1	1	394	44.7	6.74	2.32	1	18	High
FALSE	Master Protein	Q9Y5T5	USP16	Ubiquitin carboxyl-terminal hydrolase 16 OS=Homo sapiens OX=9606 GN=USP16 PE=1 SV=1	3	2	2	2	823	93.5	6.93	4.28	2	4	High
FALSE	Master Protein	P48729	CSNK1A1	Casein kinase I isoform alpha OS=Homo sapiens OX=9606 GN=CSNK1A1 PE=1 SV=2	3	1	1	1	337	38.9	9.57	2.07	1	34	High
FALSE	Master Protein	Q9UQE7	SMC3	Structural maintenance of chromosomes protein 3 OS=Homo sapiens OX=9606 GN=SMC3 PE=1 SV=2	3	3	3	3	1217	141.5	7.18	6.18	3	24	High
FALSE	Master Protein	O14777	NDC80	Kinetochore protein NDC80 homolog OS=Homo sapiens OX=9606 GN=NDC80 PE=1 SV=1	3	1	1	1	642	73.9	5.6	2.51	1	16	High
FALSE	Master Protein	O43264	ZW10	Centromere/kinetochore protein zw10 homolog OS=Homo sapiens OX=9606 GN=ZW10 PE=1 SV=3	3	1	1	1	779	88.8	6.27	2.61	1	21	High
FALSE	Master Protein	P04899	GNAI2	Guanine nucleotide-binding protein G(i) subunit alpha-2 OS=Homo sapiens OX=9606 GN=GNAI2 PE=1 SV=3	3	1	1	1	355	40.4	5.54	3.02	1	70	High
FALSE	Master Protein	Q9UJX2	CDC23	Cell division cycle protein 23 homolog OS=Homo sapiens OX=9606 GN=CDC23 PE=1 SV=3	3	1	1	1	597	68.8	7.02	2.68	1	37	High
FALSE	Master Protein	Q9H0I3	CCDC113	Coiled-coil domain-containing protein 113 OS=Homo sapiens OX=9606 GN=CCDC113 PE=1 SV=1	3	1	1	1	377	44.2	8.73	2	1	0	High
FALSE	Master Protein	Q8TDX6	CSGALNACT1	Chondroitin sulfate N-acetylgalactosaminyltransferase 1 OS=Homo sapiens OX=9606 GN=CSGALNACT1 PE=1 SV=2	3	1	1	1	532	61.3	8.41	2.86	1	7	High
FALSE	Master Protein	Q14137	BOP1	Ribosome biogenesis protein BOP1 OS=Homo sapiens OX=9606 GN=BOP1 PE=1 SV=2	3	1	1	1	746	83.6	6.19	4.44	1	4	High
FALSE	Master Protein	P51948	MNAT1	CDK-activating kinase assembly factor MAT1 OS=Homo sapiens OX=9606 GN=MNAT1 PE=1 SV=1	3	1	1	1	309	35.8	6.09	2.18	1	65	High
FALSE	Master Protein	Q8WW24	TEKT4	Tektin-4 OS=Homo sapiens OX=9606 GN=TEKT4 PE=1 SV=1	3	1	1	1	435	50.6	6.44	2.5	1	0	High
FALSE	Master Protein	Q9Y5S8	NOX1	NADPH oxidase 1 OS=Homo sapiens OX=9606 GN=NOX1 PE=1 SV=2	3	1	1	1	564	64.8	8.5	2.6	1	11	High
FALSE	Master Protein	Q5T2S8	ARMC4	Outer dynein arm-docking complex subunit 2 OS=Homo sapiens OX=9606 GN=ODAD2 PE=1 SV=1	3	2	2	2	1044	115.6	7.77	4.53	2	0	High
FALSE	Master Protein	P55283	CDH4	Cadherin-4 OS=Homo sapiens OX=9606 GN=CDH4 PE=2 SV=2	3	1	1	1	916	100.2	4.82	2.84	1	8	High
FALSE	Master Protein	O15143	ARPC1B	Actin-related protein 2/3 complex subunit 1B OS=Homo sapiens OX=9606 GN=ARPC1B PE=1 SV=3	3	1	1	1	372	40.9	8.35	3.89	1	21	High
FALSE	Master Protein	P55160	NCKAP1L	Nck-associated protein 1-like OS=Homo sapiens OX=9606 GN=NCKAP1L PE=1 SV=3	3	1	1	1	1127	128.1	6.86	3.21	1	15	High
FALSE	Master Protein	P51530	DNA2	DNA replication ATP-dependent helicase/nuclease DNA2 OS=Homo sapiens OX=9606 GN=DNA2 PE=1 SV=3	3	2	2	2	1060	120.3	7.74	5.78	2	37	High
FALSE	Master Protein	P22460	KCNA5	Potassium voltage-gated channel subfamily A member 5 OS=Homo sapiens OX=9606 GN=KCNA5 PE=1 SV=4	3	1	1	1	613	67.2	5.95	2.55	1	3	High
FALSE	Master Protein	Q9Y3Z3	SAMHD1	Deoxynucleoside triphosphate triphosphohydrolase SAMHD1 OS=Homo sapiens OX=9606 GN=SAMHD1 PE=1 SV=2	3	2	2	2	626	72.2	7.14	4.71	2	7	High
FALSE	Master Protein	O43823	AKAP8	A-kinase anchor protein 8 OS=Homo sapiens OX=9606 GN=AKAP8 PE=1 SV=1	3	2	2	2	692	76.1	5.15	5.31	2	1	High
FALSE	Master Protein	P32455	GBP1	Guanylate-binding protein 1 OS=Homo sapiens OX=9606 GN=GBP1 PE=1 SV=2	3	2	2	2	592	67.9	6.32	4.23	2	6	High
FALSE	Master Protein	P05121	SERPINE1	Plasminogen activator inhibitor 1 OS=Homo sapiens OX=9606 GN=SERPINE1 PE=1 SV=1	3	1	1	1	402	45	7.2	2.56	1	34	High
FALSE	Master Protein	Q9UJ78	ZMYM5	Zinc finger MYM-type protein 5 OS=Homo sapiens OX=9606 GN=ZMYM5 PE=1 SV=4	3	1	1	1	669	74.8	8.16	2.67	1	0	High
FALSE	Master Protein	Q9NUL7	DDX28	Probable ATP-dependent RNA helicase DDX28 OS=Homo sapiens OX=9606 GN=DDX28 PE=1 SV=2	3	1	1	1	540	59.5	10.42	4.13	1	0	High
FALSE	Master Protein	Q2NL82	TSR1	Pre-rRNA-processing protein TSR1 homolog OS=Homo sapiens OX=9606 GN=TSR1 PE=1 SV=1	3	2	2	2	804	91.8	7.42	4.64	2	4	High
FALSE	Master Protein	Q14692	BMS1	Ribosome biogenesis protein BMS1 homolog OS=Homo sapiens OX=9606 GN=BMS1 PE=1 SV=1	3	4	4	4	1282	145.7	6.44	8.71	4	6	High
FALSE	Master Protein	Q12873	CHD3	Chromodomain-helicase-DNA-binding protein 3 OS=Homo sapiens OX=9606 GN=CHD3 PE=1 SV=3	3	6	6	6	2000	226.5	7.3	16.67	6	25	High
FALSE	Master Protein	O94972	TRIM37	E3 ubiquitin-protein ligase TRIM37 OS=Homo sapiens OX=9606 GN=TRIM37 PE=1 SV=2	3	1	1	1	964	107.8	5.15	3.34	1	5	High
FALSE	Master Protein	Q14152	EIF3A	Eukaryotic translation initiation factor 3 subunit A OS=Homo sapiens OX=9606 GN=EIF3A PE=1 SV=1	3	4	4	3	1382	166.5	6.79	11.18	4	13	High
FALSE	Master Protein	Q9Y3F4	STRAP	Serine-threonine kinase receptor-associated protein OS=Homo sapiens OX=9606 GN=STRAP PE=1 SV=1	3	1	1	1	350	38.4	5.12	2.9	1	7	High
FALSE	Master Protein	P68543	UBXN2A	UBX domain-containing protein 2A OS=Homo sapiens OX=9606 GN=UBXN2A PE=1 SV=1	3	1	1	1	259	29.3	6.25	2.1	1	0	High
FALSE	Master Protein	Q96EY7	PTCD3	Pentatricopeptide repeat domain-containing protein 3, mitochondrial OS=Homo sapiens OX=9606 GN=PTCD3 PE=1 SV=3	3	2	2	2	689	78.5	6.42	5.54	2	6	High
FALSE	Master Protein	Q8TAS1	UHMK1	Serine/threonine-protein kinase Kist OS=Homo sapiens OX=9606 GN=UHMK1 PE=1 SV=2	3	1	1	1	419	46.5	5.91	2.71	1	0	High
FALSE	Master Protein	Q9UPP1	PHF8	Histone lysine demethylase PHF8 OS=Homo sapiens OX=9606 GN=PHF8 PE=1 SV=3	3	2	2	2	1060	117.8	8.72	5.89	2	9	High
FALSE	Master Protein	Q7L0Y3	TRMT10C	tRNA methyltransferase 10 homolog C OS=Homo sapiens OX=9606 GN=TRMT10C PE=1 SV=2	3	1	1	1	403	47.3	9.36	2.34	1	6	High
FALSE	Master Protein	Q92800	EZH1	Histone-lysine N-methyltransferase EZH1 OS=Homo sapiens OX=9606 GN=EZH1 PE=1 SV=2	3	1	1	1	747	85.2	7.72	2.59	1	3	High
FALSE	Master Protein	Q9H7B2	RPF2	Ribosome production factor 2 homolog OS=Homo sapiens OX=9606 GN=RPF2 PE=1 SV=2	3	1	1	1	306	35.6	9.99	2.83	1	0	High
FALSE	Master Protein	Q15428	SF3A2	Splicing factor 3A subunit 2 OS=Homo sapiens OX=9606 GN=SF3A2 PE=1 SV=2	3	1	1	1	464	49.2	9.64	2.95	1	6	High
FALSE	Master Protein	P62714	PPP2CB	Serine/threonine-protein phosphatase 2A catalytic subunit beta isoform OS=Homo sapiens OX=9606 GN=PPP2CB PE=1 SV=1	3	1	1	1	309	35.6	5.43	2.35	1	139	High
FALSE	Master Protein	Q9UIG0	BAZ1B	Tyrosine-protein kinase BAZ1B OS=Homo sapiens OX=9606 GN=BAZ1B PE=1 SV=2	3	4	4	4	1483	170.8	8.48	10.45	4	8	High
FALSE	Master Protein	O95251	KAT7	Histone acetyltransferase KAT7 OS=Homo sapiens OX=9606 GN=KAT7 PE=1 SV=1	3	1	1	1	611	70.6	8.85	2.88	1	4	High
FALSE	Master Protein	O75533	SF3B1	Splicing factor 3B subunit 1 OS=Homo sapiens OX=9606 GN=SF3B1 PE=1 SV=3	3	3	3	3	1304	145.7	7.09	7.61	3	11	High
FALSE	Master Protein	Q8TDB6	DTX3L	E3 ubiquitin-protein ligase DTX3L OS=Homo sapiens OX=9606 GN=DTX3L PE=1 SV=1	3	2	2	2	740	83.5	8.06	6.59	2	6	High
FALSE	Master Protein	P17858	PFKL	ATP-dependent 6-phosphofructokinase, liver type OS=Homo sapiens OX=9606 GN=PFKL PE=1 SV=6	3	1	1	1	780	85	7.5	3.08	1	22	High
FALSE	Master Protein	O95573	ACSL3	Long-chain-fatty-acid--CoA ligase 3 OS=Homo sapiens OX=9606 GN=ACSL3 PE=1 SV=3	3	1	1	1	720	80.4	8.38	2.67	1	16	High
FALSE	Master Protein	P49368	CCT3	T-complex protein 1 subunit gamma OS=Homo sapiens OX=9606 GN=CCT3 PE=1 SV=4	3	2	2	2	545	60.5	6.49	4.19	2	13	High
FALSE	Master Protein	P61221	ABCE1	ATP-binding cassette sub-family E member 1 OS=Homo sapiens OX=9606 GN=ABCE1 PE=1 SV=1	3	1	1	1	599	67.3	8.34	4.52	1	4	High
FALSE	Master Protein	Q9H9Q2	COPS7B	COP9 signalosome complex subunit 7b OS=Homo sapiens OX=9606 GN=COPS7B PE=1 SV=1	3	1	1	1	264	29.6	6.15	2.04	1	13	High
FALSE	Master Protein	Q08397	LOXL1	Lysyl oxidase homolog 1 OS=Homo sapiens OX=9606 GN=LOXL1 PE=1 SV=2	3	1	1	1	574	63.1	7.52	2.59	1	6	High
FALSE	Master Protein	Q15075	EEA1	Early endosome antigen 1 OS=Homo sapiens OX=9606 GN=EEA1 PE=1 SV=2	3	3	3	3	1411	162.4	5.68	7.05	3	8	High
FALSE	Master Protein	P08865	RPSA	40S ribosomal protein SA OS=Homo sapiens OX=9606 GN=RPSA PE=1 SV=4	3	1	1	1	295	32.8	4.87	2.3	1	38	High
FALSE	Master Protein	P14678	SNRPB	Small nuclear ribonucleoprotein-associated proteins B and B' OS=Homo sapiens OX=9606 GN=SNRPB PE=1 SV=2	3	1	1	1	240	24.6	11.19	2.03	1	17	High
FALSE	Master Protein	Q3T906	GNPTAB	N-acetylglucosamine-1-phosphotransferase subunits alpha/beta OS=Homo sapiens OX=9606 GN=GNPTAB PE=1 SV=1	3	2	2	2	1256	143.5	7.17	6.56	2	1	High
FALSE	Master Protein	Q16795	NDUFA9	NADH dehydrogenase [ubiquinone] 1 alpha subcomplex subunit 9, mitochondrial OS=Homo sapiens OX=9606 GN=NDUFA9 PE=1 SV=2	3	1	1	1	377	42.5	9.8	2.11	1	13	High
FALSE	Master Protein	A6NHR9	SMCHD1	Structural maintenance of chromosomes flexible hinge domain-containing protein 1 OS=Homo sapiens OX=9606 GN=SMCHD1 PE=1 SV=2	3	4	4	4	2005	226.2	7.3	11.25	4	0	High
FALSE	Master Protein	Q8WWM7	ATXN2L	Ataxin-2-like protein OS=Homo sapiens OX=9606 GN=ATXN2L PE=1 SV=2	3	3	3	3	1075	113.3	8.59	7.59	3	0	High
FALSE	Master Protein	Q5T601	GPR110; ADGRF1	Adhesion G-protein coupled receptor F1 OS=Homo sapiens OX=9606 GN=ADGRF1 PE=1 SV=2	3	1	1	1	910	101.3	8.62	3.02	1	0	High
FALSE	Master Protein	Q5EBL4	RILPL1	RILP-like protein 1 OS=Homo sapiens OX=9606 GN=RILPL1 PE=1 SV=1	3	1	1	1	403	47.1	5.21	2.14	1	0	High
FALSE	Master Protein	Q17RD7	SYT16	Synaptotagmin-16 OS=Homo sapiens OX=9606 GN=SYT16 PE=1 SV=2	3	1	1	1	645	72.2	5.6	2.52	1	0	High
FALSE	Master Protein	Q14244	MAP7	Ensconsin OS=Homo sapiens OX=9606 GN=MAP7 PE=1 SV=1	3	2	2	1	749	84	9.61	5.03	2	0	High
FALSE	Master Protein	Q96JE9	MAP6	Microtubule-associated protein 6 OS=Homo sapiens OX=9606 GN=MAP6 PE=1 SV=2	3	1	1	1	813	86.5	9.16	2.95	1	0	High
FALSE	Master Protein	Q5SYC1	CLVS2	Clavesin-2 OS=Homo sapiens OX=9606 GN=CLVS2 PE=1 SV=1	3	1	1	1	327	38	6.2	2.32	1	5	High
FALSE	Master Protein	Q8N3C0	ASCC3	Activating signal cointegrator 1 complex subunit 3 OS=Homo sapiens OX=9606 GN=ASCC3 PE=1 SV=3	3	6	6	6	2202	251.3	7.09	16.38	6	5	High
FALSE	Master Protein	P42684	ABL2	Tyrosine-protein kinase ABL2 OS=Homo sapiens OX=9606 GN=ABL2 PE=1 SV=1	3	2	2	2	1182	128.3	8.07	2.14	2	7	High
FALSE	Master Protein	O76024	WFS1	Wolframin OS=Homo sapiens OX=9606 GN=WFS1 PE=1 SV=2	3	1	1	1	890	100.2	8.05	3.05	1	8	High
FALSE	Master Protein	O95340	PAPSS2	Bifunctional 3'-phosphoadenosine 5'-phosphosulfate synthase 2 OS=Homo sapiens OX=9606 GN=PAPSS2 PE=1 SV=2	3	1	1	1	614	69.5	8.03	2.77	1	20	High
FALSE	Master Protein	P22891	PROZ	Vitamin K-dependent protein Z OS=Homo sapiens OX=9606 GN=PROZ PE=1 SV=2	3	1	1	1	400	44.7	5.97	2.31	1	7	High
FALSE	Master Protein	P08758	ANXA5	Annexin A5 OS=Homo sapiens OX=9606 GN=ANXA5 PE=1 SV=2	3	1	1	1	320	35.9	5.05	2.58	1	7	High
FALSE	Master Protein	Q14258	TRIM25	E3 ubiquitin/ISG15 ligase TRIM25 OS=Homo sapiens OX=9606 GN=TRIM25 PE=1 SV=2	3	2	2	2	630	70.9	8.09	4.76	2	25	High
FALSE	Master Protein	Q9UII4	HERC5	E3 ISG15--protein ligase HERC5 OS=Homo sapiens OX=9606 GN=HERC5 PE=1 SV=2	3	3	3	3	1024	116.8	7.65	6.18	3	11	High
FALSE	Master Protein	P01011	SERPINA3	Alpha-1-antichymotrypsin OS=Homo sapiens OX=9606 GN=SERPINA3 PE=1 SV=2	3	1	1	1	423	47.6	5.52	2.68	1	10	High
FALSE	Master Protein	Q14586	ZNF267	Zinc finger protein 267 OS=Homo sapiens OX=9606 GN=ZNF267 PE=1 SV=3	3	2	2	1	743	87.3	8.91	6	2	3	High
FALSE	Master Protein	Q63HK5	TSHZ3	Teashirt homolog 3 OS=Homo sapiens OX=9606 GN=TSHZ3 PE=1 SV=2	3	1	1	1	1081	118.5	7.25	3.18	1	0	High
FALSE	Master Protein	Q9H5U6	ZCCHC4	rRNA N6-adenosine-methyltransferase ZCCHC4 OS=Homo sapiens OX=9606 GN=ZCCHC4 PE=1 SV=3	3	2	2	2	513	59	8.75	4.45	2	0	High
FALSE	Master Protein	Q8N6R0	METTL13	eEF1A lysine and N-terminal methyltransferase OS=Homo sapiens OX=9606 GN=EEF1AKNMT PE=1 SV=1	3	1	1	1	699	78.7	6.73	2.79	1	0	High
FALSE	Master Protein	Q96G42	KLHDC7B	Kelch domain-containing protein 7B OS=Homo sapiens OX=9606 GN=KLHDC7B PE=1 SV=2	3	1	1	1	594	63.3	9	2.19	1	0	High
FALSE	Master Protein	Q01804	OTUD4	OTU domain-containing protein 4 OS=Homo sapiens OX=9606 GN=OTUD4 PE=1 SV=4	3	3	3	3	1114	124	6.71	7.55	3	0	High
FALSE	Master Protein	A2A2Z9	ANKRD18B	Ankyrin repeat domain-containing protein 18B OS=Homo sapiens OX=9606 GN=ANKRD18B PE=1 SV=1	3	2	2	1	1011	118.2	8.15	4.97	2	0	High
FALSE	Master Protein	Q8N5C6	SRBD1	S1 RNA-binding domain-containing protein 1 OS=Homo sapiens OX=9606 GN=SRBD1 PE=1 SV=2	3	3	3	3	995	111.7	8.72	7.41	3	0	High
FALSE	Master Protein	Q13206	DDX10	Probable ATP-dependent RNA helicase DDX10 OS=Homo sapiens OX=9606 GN=DDX10 PE=1 SV=2	3	2	2	2	875	100.8	8.63	4.89	2	0	High
FALSE	Master Protein	Q9H2A2	ALDH8A1	2-aminomuconic semialdehyde dehydrogenase OS=Homo sapiens OX=9606 GN=ALDH8A1 PE=1 SV=1	3	1	1	1	487	53.4	7.14	2.8	1	4	High
FALSE	Master Protein	Q9BXD5	NPL	N-acetylneuraminate lyase OS=Homo sapiens OX=9606 GN=NPL PE=1 SV=1	3	1	2	1	320	35.1	5.57	4.36	1	7	High
FALSE	Master Protein	Q9Y216	MTMR7	Myotubularin-related protein 7 OS=Homo sapiens OX=9606 GN=MTMR7 PE=1 SV=3	3	1	1	1	660	75.8	6.35	2.56	1	10	High
FALSE	Master Protein	Q9BWD1	ACAT2	Acetyl-CoA acetyltransferase, cytosolic OS=Homo sapiens OX=9606 GN=ACAT2 PE=1 SV=2	3	1	1	1	397	41.3	6.92	2.31	1	18	High
FALSE	Master Protein	Q9NZ01	TECR	Very-long-chain enoyl-CoA reductase OS=Homo sapiens OX=9606 GN=TECR PE=1 SV=1	3	1	1	1	308	36	9.45	3.18	1	8	High
FALSE	Master Protein	Q9HA92	RSAD1	Radical S-adenosyl methionine domain-containing protein 1, mitochondrial OS=Homo sapiens OX=9606 GN=RSAD1 PE=1 SV=2	3	1	1	1	442	48.7	7.78	2.06	1	0	High
FALSE	Master Protein	P52788	SMS	Spermine synthase OS=Homo sapiens OX=9606 GN=SMS PE=1 SV=2	3	1	1	1	366	41.2	5.02	2.07	1	10	High
FALSE	Master Protein	O43929	ORC4	Origin recognition complex subunit 4 OS=Homo sapiens OX=9606 GN=ORC4 PE=1 SV=2	3	1	1	1	436	50.3	8	2.68	1	28	High
FALSE	Master Protein	Q14690	PDCD11	Protein RRP5 homolog OS=Homo sapiens OX=9606 GN=PDCD11 PE=1 SV=3	3	6	6	6	1871	208.6	8.87	14.72	6	5	High
FALSE	Master Protein	Q9NRX1	PNO1	RNA-binding protein PNO1 OS=Homo sapiens OX=9606 GN=PNO1 PE=1 SV=1	3	1	1	1	252	27.9	9.73	2.3	1	5	High
FALSE	Master Protein	Q9P2W7	B3GAT1	Galactosylgalactosylxylosylprotein 3-beta-glucuronosyltransferase 1 OS=Homo sapiens OX=9606 GN=B3GAT1 PE=1 SV=2	3	1	1	1	334	38.2	9.61	2.16	1	7	High
FALSE	Master Protein	Q5TCH4	CYP4A22	Cytochrome P450 4A22 OS=Homo sapiens OX=9606 GN=CYP4A22 PE=1 SV=1	3	1	1	1	519	59.2	9.06	2.51	1	14	High
FALSE	Master Protein	Q96SQ9	CYP2S1	Cytochrome P450 2S1 OS=Homo sapiens OX=9606 GN=CYP2S1 PE=1 SV=2	3	1	1	1	504	55.8	8.62	2	1	12	High
FALSE	Master Protein	O96009	NAPSA	Napsin-A OS=Homo sapiens OX=9606 GN=NAPSA PE=1 SV=1	3	1	1	1	420	45.4	6.61	2.2	1	3	High
FALSE	Master Protein	Q6ZNC8	MBOAT1	Lysophospholipid acyltransferase 1 OS=Homo sapiens OX=9606 GN=MBOAT1 PE=1 SV=1	3	1	1	1	495	56.5	9.23	2.66	1	10	High
FALSE	Master Protein	Q5VUY2	AADACL4	Arylacetamide deacetylase-like 4 OS=Homo sapiens OX=9606 GN=AADACL4 PE=3 SV=1	3	1	1	1	407	46.1	8.25	2.06	1	0	High
FALSE	Master Protein	Q86YR6	POTED; LOC100288966	POTE ankyrin domain family member D OS=Homo sapiens OX=9606 GN=POTED PE=2 SV=2	3	1	1	1	584	66.4	6.76	2.72	1	0	High
FALSE	Master Protein	Q96DP5	MTFMT	Methionyl-tRNA formyltransferase, mitochondrial OS=Homo sapiens OX=9606 GN=MTFMT PE=2 SV=2	3	1	1	1	389	43.8	9.66	2.09	1	7	High
FALSE	Master Protein	Q14566	MCM6	DNA replication licensing factor MCM6 OS=Homo sapiens OX=9606 GN=MCM6 PE=1 SV=1	3	2	2	2	821	92.8	5.41	4.5	2	26	High
FALSE	Master Protein	O43148	RNMT	mRNA cap guanine-N7 methyltransferase OS=Homo sapiens OX=9606 GN=RNMT PE=1 SV=1	3	1	1	1	476	54.8	6.61	2.49	1	14	High
FALSE	Master Protein	P78346	RPP30	Ribonuclease P protein subunit p30 OS=Homo sapiens OX=9606 GN=RPP30 PE=1 SV=1	3	1	1	1	268	29.3	8.91	2.19	1	8	High
FALSE	Master Protein	Q09019	DMWD	Dystrophia myotonica WD repeat-containing protein OS=Homo sapiens OX=9606 GN=DMWD PE=1 SV=3	3	1	1	1	674	70.4	7.24	2.24	1	0	High
FALSE	Master Protein	Q96G21	IMP4	U3 small nucleolar ribonucleoprotein protein IMP4 OS=Homo sapiens OX=9606 GN=IMP4 PE=1 SV=1	3	1	2	1	291	33.7	9.47	4.35	1	6	High
FALSE	Master Protein	Q12788	TBL3	Transducin beta-like protein 3 OS=Homo sapiens OX=9606 GN=TBL3 PE=1 SV=2	3	2	2	2	808	89	6.9	5.8	2	6	High
FALSE	Master Protein	P56182	RRP1	Ribosomal RNA processing protein 1 homolog A OS=Homo sapiens OX=9606 GN=RRP1 PE=1 SV=1	3	1	1	1	461	52.8	9.33	2.07	1	4	High
FALSE	Master Protein	O43172	PRPF4	U4/U6 small nuclear ribonucleoprotein Prp4 OS=Homo sapiens OX=9606 GN=PRPF4 PE=1 SV=2	3	1	1	1	522	58.4	7.42	2.74	1	6	High
FALSE	Master Protein	Q7L2J0	MEPCE	7SK snRNA methylphosphate capping enzyme OS=Homo sapiens OX=9606 GN=MEPCE PE=1 SV=1	3	2	2	2	689	74.3	9.57	4.66	2	0	High
FALSE	Master Protein	P23381	WARS	Tryptophan--tRNA ligase, cytoplasmic OS=Homo sapiens OX=9606 GN=WARS1 PE=1 SV=2	3	1	1	1	471	53.1	6.23	3.44	1	8	High
FALSE	Master Protein	P47897	QARS	Glutamine--tRNA ligase OS=Homo sapiens OX=9606 GN=QARS1 PE=1 SV=1	3	2	2	2	775	87.7	7.15	4.6	2	11	High
FALSE	Master Protein	Q96EK4	THAP11	THAP domain-containing protein 11 OS=Homo sapiens OX=9606 GN=THAP11 PE=1 SV=2	3	1	1	1	314	34.4	8.98	2.77	1	0	High
FALSE	Master Protein	O15160	POLR1C	DNA-directed RNA polymerases I and III subunit RPAC1 OS=Homo sapiens OX=9606 GN=POLR1C PE=1 SV=1	3	1	1	1	346	39.2	5.5	2.19	1	29	High
FALSE	Master Protein	Q9Y5Q9	GTF3C3	General transcription factor 3C polypeptide 3 OS=Homo sapiens OX=9606 GN=GTF3C3 PE=1 SV=1	3	3	3	3	886	101.2	5.07	7.1	3	6	High
FALSE	Master Protein	Q9NXT0	ZNF586	Zinc finger protein 586 OS=Homo sapiens OX=9606 GN=ZNF586 PE=2 SV=2	3	1	1	1	402	46.4	8.84	2.31	1	3	High
FALSE	Master Protein	Q9Y2G7	ZFP30	Zinc finger protein 30 homolog OS=Homo sapiens OX=9606 GN=ZFP30 PE=1 SV=1	3	1	1	1	519	61.5	8.91	2.52	1	3	High
FALSE	Master Protein	P58317	ZNF121	Zinc finger protein 121 OS=Homo sapiens OX=9606 GN=ZNF121 PE=1 SV=2	3	1	1	1	390	44.7	8.05	2.81	1	0	High
FALSE	Master Protein	Q5JNZ3	ZNF311	Zinc finger protein 311 OS=Homo sapiens OX=9606 GN=ZNF311 PE=2 SV=2	3	1	1	1	666	76.3	8.72	2.55	1	3	High
FALSE	Master Protein	Q9Y2Y9	KLF13	Krueppel-like factor 13 OS=Homo sapiens OX=9606 GN=KLF13 PE=1 SV=1	3	1	1	1	288	31.2	9.54	2.21	1	0	High
FALSE	Master Protein	Q5U623	ATF7IP2	Activating transcription factor 7-interacting protein 2 OS=Homo sapiens OX=9606 GN=ATF7IP2 PE=1 SV=2	3	1	1	1	682	75.7	7.75	3.02	1	0	High
FALSE	Master Protein	Q06265	EXOSC9	Exosome complex component RRP45 OS=Homo sapiens OX=9606 GN=EXOSC9 PE=1 SV=3	3	1	1	1	439	48.9	5.29	3.46	1	15	High
FALSE	Master Protein	P0CAP1	GCOM1; MYZAP; POLR2M	Myocardial zonula adherens protein OS=Homo sapiens OX=9606 GN=MYZAP PE=1 SV=1	3	1	1	1	466	54.2	6.18	2.53	1	0	High
FALSE	Master Protein	Q14694	USP10	Ubiquitin carboxyl-terminal hydrolase 10 OS=Homo sapiens OX=9606 GN=USP10 PE=1 SV=2	3	1	1	1	798	87.1	5.31	3.54	1	8	High
FALSE	Master Protein	Q9NYJ8	TAB2	TGF-beta-activated kinase 1 and MAP3K7-binding protein 2 OS=Homo sapiens OX=9606 GN=TAB2 PE=1 SV=1	3	1	1	1	693	76.4	8.54	2.59	1	67	High
FALSE	Master Protein	O60658	PDE8A	High affinity cAMP-specific and IBMX-insensitive 3',5'-cyclic phosphodiesterase 8A OS=Homo sapiens OX=9606 GN=PDE8A PE=1 SV=2	3	1	1	1	829	93.2	6.11	2.57	1	7	High
FALSE	Master Protein	O15354	GPR37	Prosaposin receptor GPR37 OS=Homo sapiens OX=9606 GN=GPR37 PE=1 SV=2	3	1	1	1	613	67.1	8.27	2.83	1	9	High
FALSE	Master Protein	O15381	NVL	Nuclear valosin-containing protein-like OS=Homo sapiens OX=9606 GN=NVL PE=1 SV=1	3	2	2	2	856	95	6.48	5.76	2	1	High
FALSE	Master Protein	Q99684	GFI1	Zinc finger protein Gfi-1 OS=Homo sapiens OX=9606 GN=GFI1 PE=1 SV=2	3	1	1	1	422	45.3	9	3.52	1	1	High
FALSE	Master Protein	Q8IWR0	ZC3H7A	Zinc finger CCCH domain-containing protein 7A OS=Homo sapiens OX=9606 GN=ZC3H7A PE=1 SV=1	3	3	3	3	971	110.5	7.3	8	3	0	High
FALSE	Master Protein	Q8NI36	WDR36	WD repeat-containing protein 36 OS=Homo sapiens OX=9606 GN=WDR36 PE=1 SV=1	3	2	2	2	951	105.3	7.53	5.2	2	6	High
FALSE	Master Protein	Q5JVS0	HABP4	Intracellular hyaluronan-binding protein 4 OS=Homo sapiens OX=9606 GN=HABP4 PE=1 SV=1	3	1	1	1	413	45.8	7.46	2.27	1	4	High
FALSE	Master Protein	P62195	PSMC5	26S proteasome regulatory subunit 8 OS=Homo sapiens OX=9606 GN=PSMC5 PE=1 SV=1	3	1	1	1	406	45.6	7.55	2.99	1	152	High
FALSE	Master Protein	Q8IUH5	ZDHHC17	Palmitoyltransferase ZDHHC17 OS=Homo sapiens OX=9606 GN=ZDHHC17 PE=1 SV=2	3	1	1	1	632	72.6	7.5	2.65	1	0	High
FALSE	Master Protein	P35626	ADRBK2; GRK3	Beta-adrenergic receptor kinase 2 OS=Homo sapiens OX=9606 GN=GRK3 PE=1 SV=2	3	1	1	1	688	79.7	7.62	2.88	1	15	High
FALSE	Master Protein	P21549	AGXT	Serine--pyruvate aminotransferase OS=Homo sapiens OX=9606 GN=AGXT PE=1 SV=1	3	1	1	1	392	43	8.4	2.51	1	10	High
FALSE	Master Protein	Q96T51	RUFY1	RUN and FYVE domain-containing protein 1 OS=Homo sapiens OX=9606 GN=RUFY1 PE=1 SV=2	3	1	1	1	708	79.8	5.74	2.54	1	6	High
FALSE	Master Protein	Q9BYV9	BACH2	Transcription regulator protein BACH2 OS=Homo sapiens OX=9606 GN=BACH2 PE=1 SV=1	3	1	1	1	841	92.5	5.1	2.57	1	0	High
FALSE	Master Protein	Q9BVQ7	SPATA5L1	Spermatogenesis-associated protein 5-like protein 1 OS=Homo sapiens OX=9606 GN=SPATA5L1 PE=1 SV=2	3	1	1	1	753	80.7	8.09	2.72	1	0	High
FALSE	Master Protein	Q9UBT6	POLK	DNA polymerase kappa OS=Homo sapiens OX=9606 GN=POLK PE=1 SV=1	3	1	2	1	870	98.7	8.13	2.89	1	18	High
FALSE	Master Protein	O60942	RNGTT	mRNA-capping enzyme OS=Homo sapiens OX=9606 GN=RNGTT PE=1 SV=1	3	1	1	1	597	68.5	8.13	2.53	1	14	High
FALSE	Master Protein	Q9HAN9	NMNAT1	Nicotinamide/nicotinic acid mononucleotide adenylyltransferase 1 OS=Homo sapiens OX=9606 GN=NMNAT1 PE=1 SV=1	3	1	1	1	279	31.9	8.87	2.05	1	9	High
FALSE	Master Protein	Q9HAU5	UPF2	Regulator of nonsense transcripts 2 OS=Homo sapiens OX=9606 GN=UPF2 PE=1 SV=1	3	2	2	2	1272	147.7	5.69	6.62	2	9	High
FALSE	Master Protein	P05455	SSB	Lupus La protein OS=Homo sapiens OX=9606 GN=SSB PE=1 SV=2	3	1	1	1	408	46.8	7.12	2.49	1	5	High
FALSE	Master Protein	Q96GA3	LTV1	Protein LTV1 homolog OS=Homo sapiens OX=9606 GN=LTV1 PE=1 SV=1	3	1	1	1	475	54.8	4.91	2.62	1	4	High
FALSE	Master Protein	P42167	TMPO	Lamina-associated polypeptide 2, isoforms beta/gamma OS=Homo sapiens OX=9606 GN=TMPO PE=1 SV=2	3	1	1	1	454	50.6	9.38	2.15	1	11	High
FALSE	Master Protein	Q9HCC9	ZFYVE28	Lateral signaling target protein 2 homolog OS=Homo sapiens OX=9606 GN=ZFYVE28 PE=1 SV=3	3	1	1	1	887	96.4	5.11	2.63	1	0	High
FALSE	Master Protein	Q8NC51	SERBP1	Plasminogen activator inhibitor 1 RNA-binding protein OS=Homo sapiens OX=9606 GN=SERBP1 PE=1 SV=2	3	1	1	1	408	44.9	8.65	3.15	1	1	High
FALSE	Master Protein	Q92615	LARP4B	La-related protein 4B OS=Homo sapiens OX=9606 GN=LARP4B PE=1 SV=3	3	2	2	2	738	80.5	6.92	4.25	2	0	High
FALSE	Master Protein	Q2KHR2	RFX7	DNA-binding protein RFX7 OS=Homo sapiens OX=9606 GN=RFX7 PE=1 SV=1	3	2	2	2	1363	146.8	6.76	5.2	2	0	High
FALSE	Master Protein	P55039	DRG2	Developmentally-regulated GTP-binding protein 2 OS=Homo sapiens OX=9606 GN=DRG2 PE=1 SV=1	3	1	1	1	364	40.7	8.88	2.2	1	0	High
FALSE	Master Protein	P23508	MCC	Colorectal mutant cancer protein OS=Homo sapiens OX=9606 GN=MCC PE=1 SV=2	3	1	1	1	829	93	5.52	2.9	1	0	High
FALSE	Master Protein	O15335	CHAD	Chondroadherin OS=Homo sapiens OX=9606 GN=CHAD PE=1 SV=2	3	1	1	1	359	40.5	9.39	2.14	1	5	High
FALSE	Master Protein	Q9NS98	SEMA3G	Semaphorin-3G OS=Homo sapiens OX=9606 GN=SEMA3G PE=1 SV=1	3	1	1	1	782	86.6	7.78	2.68	1	1	High
FALSE	Master Protein	Q8NH94	OR1L1	Olfactory receptor 1L1 OS=Homo sapiens OX=9606 GN=OR1L1 PE=3 SV=3	3	1	1	1	360	41	8.7	2.62	1	5	High
FALSE	Master Protein	Q8NGI4	OR4D11	Olfactory receptor 4D11 OS=Homo sapiens OX=9606 GN=OR4D11 PE=3 SV=1	3	1	1	1	311	34.9	8.75	2	1	5	High
FALSE	Master Protein	Q8NGL4	OR5D13	Olfactory receptor 5D13 OS=Homo sapiens OX=9606 GN=OR5D13 PE=3 SV=2	3	1	1	1	314	35.4	7.9	2.56	1	5	High
FALSE	Master Protein	Q9H967	WDR76	WD repeat-containing protein 76 OS=Homo sapiens OX=9606 GN=WDR76 PE=1 SV=2	3	1	1	1	626	69.7	9.25	2.78	1	0	High
FALSE	Master Protein	Q96HU1	SGSM3	Small G protein signaling modulator 3 OS=Homo sapiens OX=9606 GN=SGSM3 PE=1 SV=1	3	1	1	1	749	85.3	6	2.62	1	1	High
FALSE	Master Protein	P53367	ARFIP1	Arfaptin-1 OS=Homo sapiens OX=9606 GN=ARFIP1 PE=1 SV=2	3	1	1	1	373	41.7	6.7	2.31	1	0	High
FALSE	Master Protein	Q6UXB4	CLEC4G	C-type lectin domain family 4 member G OS=Homo sapiens OX=9606 GN=CLEC4G PE=1 SV=1	3	1	1	1	293	32.5	6.61	2.03	1	3	High
FALSE	Master Protein	O95759	TBC1D8	TBC1 domain family member 8 OS=Homo sapiens OX=9606 GN=TBC1D8 PE=1 SV=3	3	1	1	1	1140	130.8	5.52	3.01	1	1	High
FALSE	Master Protein	A6NFQ2	FAM115C; TCAF2	TRPM8 channel-associated factor 2 OS=Homo sapiens OX=9606 GN=TCAF2 PE=1 SV=2	3	1	1	1	919	100.8	7.17	2.98	1	0	High
FALSE	Master Protein	P45880	VDAC2	Voltage-dependent anion-selective channel protein 2 OS=Homo sapiens OX=9606 GN=VDAC2 PE=1 SV=2	3	1	1	1	294	31.5	7.56	2.46	1	12	High
FALSE	Master Protein	Q9Y5G8	PCDHGA5	Protocadherin gamma-A5 OS=Homo sapiens OX=9606 GN=PCDHGA5 PE=2 SV=1	2	1	1	1	931	100.9	4.87	2.91	1	0	High
FALSE	Master Protein	Q99959	PKP2	Plakophilin-2 OS=Homo sapiens OX=9606 GN=PKP2 PE=1 SV=2	2	1	1	1	881	97.4	9.33	3.02	1	5	High
FALSE	Master Protein	Q16643	DBN1	Drebrin OS=Homo sapiens OX=9606 GN=DBN1 PE=1 SV=4	2	1	1	1	649	71.4	4.45	2	1	0	High
FALSE	Master Protein	P07550	ADRB2	Beta-2 adrenergic receptor OS=Homo sapiens OX=9606 GN=ADRB2 PE=1 SV=3	2	1	1	1	413	46.4	7.03	2.16	1	29	High
FALSE	Master Protein	P98172	EFNB1	Ephrin-B1 OS=Homo sapiens OX=9606 GN=EFNB1 PE=1 SV=1	2	1	1	1	346	38	8.94	2.42	1	7	High
FALSE	Master Protein	P52799	EFNB2	Ephrin-B2 OS=Homo sapiens OX=9606 GN=EFNB2 PE=1 SV=1	2	1	1	1	333	36.9	8.85	2.28	1	8	High
FALSE	Master Protein	Q9NZ08	ERAP1	Endoplasmic reticulum aminopeptidase 1 OS=Homo sapiens OX=9606 GN=ERAP1 PE=1 SV=3	2	2	2	2	941	107.2	6.46	4.27	2	4	High
FALSE	Master Protein	P42261	GRIA1	Glutamate receptor 1 OS=Homo sapiens OX=9606 GN=GRIA1 PE=1 SV=2	2	1	1	1	906	101.4	7.71	2.93	1	35	High
FALSE	Master Protein	P02768	ALB	Albumin OS=Homo sapiens OX=9606 GN=ALB PE=1 SV=2	2	2	4	2	609	69.3	6.28	12.16	2	32	High
FALSE	Master Protein	Q9H2X9	SLC12A5	Solute carrier family 12 member 5 OS=Homo sapiens OX=9606 GN=SLC12A5 PE=1 SV=3	2	1	1	1	1139	126.1	6.73	2.95	1	5	High
FALSE	Master Protein	P56192	MARS	Methionine--tRNA ligase, cytoplasmic OS=Homo sapiens OX=9606 GN=MARS1 PE=1 SV=2	2	1	1	1	900	101.1	6.16	3.63	1	10	High
FALSE	Master Protein	P18089	ADRA2B	Alpha-2B adrenergic receptor OS=Homo sapiens OX=9606 GN=ADRA2B PE=1 SV=4	2	1	1	1	450	49.9	8.46	2.06	1	17	High
FALSE	Master Protein	Q9UL51	HCN2	Potassium/sodium hyperpolarization-activated cyclic nucleotide-gated channel 2 OS=Homo sapiens OX=9606 GN=HCN2 PE=1 SV=3	2	1	1	1	889	96.9	8.97	2.66	1	5	High
FALSE	Master Protein	Q8N1N4	KRT78	Keratin, type II cytoskeletal 78 OS=Homo sapiens OX=9606 GN=KRT78 PE=1 SV=2	2	1	1	1	520	56.8	6.02	2.42	1	3	High
FALSE	Master Protein	P78527	PRKDC	DNA-dependent protein kinase catalytic subunit OS=Homo sapiens OX=9606 GN=PRKDC PE=1 SV=3	2	5	5	5	4128	468.8	7.12	12.94	5	22	High
FALSE	Master Protein	O00291	HIP1	Huntingtin-interacting protein 1 OS=Homo sapiens OX=9606 GN=HIP1 PE=1 SV=5	2	1	2	1	1037	116.1	5.3	2.66	1	4	High
FALSE	Master Protein	P09327	VIL1	Villin-1 OS=Homo sapiens OX=9606 GN=VIL1 PE=1 SV=4	2	1	1	1	827	92.6	6.39	2.16	1	1	High
FALSE	Master Protein	Q96JJ3	ELMO2	Engulfment and cell motility protein 2 OS=Homo sapiens OX=9606 GN=ELMO2 PE=1 SV=2	2	1	1	1	720	82.6	5.9	2.26	1	13	High
FALSE	Master Protein	Q9UER7	DAXX	Death domain-associated protein 6 OS=Homo sapiens OX=9606 GN=DAXX PE=1 SV=2	2	1	1	1	740	81.3	4.87	3.54	1	16	High
FALSE	Master Protein	Q9Y3T9	NOC2L	Nucleolar complex protein 2 homolog OS=Homo sapiens OX=9606 GN=NOC2L PE=1 SV=4	2	1	1	1	749	84.9	5.62	2.53	1	6	High
FALSE	Master Protein	P06396	GSN	Gelsolin OS=Homo sapiens OX=9606 GN=GSN PE=1 SV=1	2	2	2	2	782	85.6	6.28	4.67	2	15	High
FALSE	Master Protein	Q14126	DSG2	Desmoglein-2 OS=Homo sapiens OX=9606 GN=DSG2 PE=1 SV=2	2	1	1	1	1118	122.2	5.24	2.5	1	10	High
FALSE	Master Protein	P19838	NFKB1	Nuclear factor NF-kappa-B p105 subunit OS=Homo sapiens OX=9606 GN=NFKB1 PE=1 SV=2	2	1	1	1	968	105.3	5.4	2.73	1	178	High
FALSE	Master Protein	Q9BZZ5	API5	Apoptosis inhibitor 5 OS=Homo sapiens OX=9606 GN=API5 PE=1 SV=3	2	1	1	1	524	59	7.34	2.69	1	0	High
FALSE	Master Protein	Q9NQS1	AVEN	Cell death regulator Aven OS=Homo sapiens OX=9606 GN=AVEN PE=1 SV=1	2	1	1	1	362	38.5	4.98	2.01	1	0	High
FALSE	Master Protein	Q8WXG6	MADD	MAP kinase-activating death domain protein OS=Homo sapiens OX=9606 GN=MADD PE=1 SV=2	2	2	2	2	1647	183.2	6.04	5.19	2	2	High
FALSE	Master Protein	Q08554	DSC1	Desmocollin-1 OS=Homo sapiens OX=9606 GN=DSC1 PE=1 SV=2	2	2	2	2	894	99.9	5.43	5	2	6	High
FALSE	Master Protein	Q08AF3	SLFN5	Schlafen family member 5 OS=Homo sapiens OX=9606 GN=SLFN5 PE=1 SV=1	2	1	1	1	891	101	8.22	2.77	1	0	High
FALSE	Master Protein	P50281	MMP14	Matrix metalloproteinase-14 OS=Homo sapiens OX=9606 GN=MMP14 PE=1 SV=3	2	1	1	1	582	65.9	7.77	2.22	1	10	High
FALSE	Master Protein	P13010	XRCC5	X-ray repair cross-complementing protein 5 OS=Homo sapiens OX=9606 GN=XRCC5 PE=1 SV=3	2	1	1	1	732	82.7	5.81	2.62	1	18	High
FALSE	Master Protein	Q96ST3	SIN3A	Paired amphipathic helix protein Sin3a OS=Homo sapiens OX=9606 GN=SIN3A PE=1 SV=2	2	3	3	3	1273	145.1	7.25	6.33	3	21	High
FALSE	Master Protein	Q86UK0	ABCA12	ATP-binding cassette sub-family A member 12 OS=Homo sapiens OX=9606 GN=ABCA12 PE=1 SV=3	2	1	1	1	2595	293	7.75	3.83	1	8	High
FALSE	Master Protein	Q13422	IKZF1	DNA-binding protein Ikaros OS=Homo sapiens OX=9606 GN=IKZF1 PE=1 SV=1	2	1	1	1	519	57.5	6.58	2.4	1	1	High
FALSE	Master Protein	Q9Y6L7	TLL2	Tolloid-like protein 2 OS=Homo sapiens OX=9606 GN=TLL2 PE=1 SV=1	2	1	1	1	1015	113.5	5.94	2.67	1	7	High
FALSE	Master Protein	Q9H4Z2	ZNF335	Zinc finger protein 335 OS=Homo sapiens OX=9606 GN=ZNF335 PE=1 SV=1	2	1	1	1	1342	144.8	6.42	4.06	1	3	High
FALSE	Master Protein	Q9UPW5	AGTPBP1	Cytosolic carboxypeptidase 1 OS=Homo sapiens OX=9606 GN=AGTPBP1 PE=1 SV=3	2	1	1	1	1226	138.4	6.15	2.87	1	3	High
FALSE	Master Protein	Q9Y5Q8	GTF3C5	General transcription factor 3C polypeptide 5 OS=Homo sapiens OX=9606 GN=GTF3C5 PE=1 SV=2	2	1	1	1	519	59.5	6.9	2.07	1	6	High
[truncated: 614 more rows]
