# Supplementary material for: Pim1 Serves as a Therapeutic Target for Inflammatory Arthritis via Mitochondrial Metabolism and Th17 Cell Differentiation
Source: Research (Wash D C). 2026 Feb 27;9:1137. doi: 10.34133/research.1137 (PMC12946387; doi:10.34133/research.1137)
Supplement: Supplementary 1 — Figs. S1 to S8 Tables S1 to S4 Data files S1 to S3 [file research.1137.f1.zip › Data file 3.xlsx]

## Sheet: 1xws
ranking	molecule	bind energy(kcal/mol)	drug
1	fda98	-12.3	Drospirenone
2	fda2098	-11.5
3	fda1685	-11.5
4	fda1755	-11.3	Dutasteride
5	fda1702	-11.2
6	fda1701	-11.2
7	fda1623	-11.0
8	fda827	-10.9
9	fda949	-10.8
10	fda865	-10.8
11	fda1893	-10.8
12	fda950	-10.8
13	fda534	-10.7
14	fda830	-10.7
15	fda546	-10.7
16	fda1666	-10.7
17	fda284	-10.7
18	fda309	-10.7
19	fda1383	-10.7
20	fda872	-10.7	Nilotinib
21	fda1883	-10.7
22	fda130	-10.7
23	fda569	-10.7
24	fda1615	-10.7
25	fda350	-10.7	Olaparib
26	fda1440	-10.7
27	fda1441	-10.7
28	fda1616	-10.6
29	fda1892	-10.6
30	fda265	-10.6
31	fda760	-10.6
32	fda1365	-10.6
33	fda568	-10.6
34	fda1622	-10.6
35	fda1614	-10.6
36	fda470	-10.6
37	fda758	-10.5
38	fda653	-10.5
39	fda1560	-10.5
40	fda1364	-10.5
41	fda1939	-10.5
42	fda982	-10.5
43	fda1938	-10.5
44	fda1808	-10.5
45	fda1202	-10.5
46	fda1700	-10.5
47	fda1363	-10.5
48	fda759	-10.5
49	fda1889	-10.4
50	fda80	-10.4
51	fda10	-10.4
52	fda1856	-10.4
53	fda1107	-10.4
54	fda1249	-10.4
55	fda1237	-10.4
56	fda969	-10.4
57	fda79	-10.4
58	fda1169	-10.4
59	fda1783	-10.3
60	fda347	-10.3
61	fda871	-10.3
62	fda1280	-10.3
63	fda1212	-10.3
64	fda81	-10.3
65	fda1133	-10.3
66	fda608	-10.2
67	fda2006	-10.2
68	fda1761	-10.2
69	fda561	-10.2
70	fda540	-10.2
71	fda1236	-10.2
72	fda1238	-10.2
73	fda1190	-10.2
74	fda1191	-10.2
75	fda1844	-10.2
76	fda469	-10.1
77	fda406	-10.1
78	fda1376	-10.1
79	fda341	-10.1
80	fda1065	-10.1
81	fda329	-10.1
82	fda1321	-10.1
83	fda52	-10.0
84	fda405	-10.0
85	fda786	-10.0
86	fda1220	-10.0
87	fda785	-10.0
88	fda1004	-10.0
89	fda539	-10.0
90	fda1526	-10.0
91	fda1705	-10.0
92	fda53	-10.0
93	fda763	-10.0
94	fda1319	-10.0
95	fda445	-10.0
96	fda1339	-10.0
97	fda764	-10.0
98	fda133	-10.0
99	fda1884	-10.0
100	fda1552	-10.0
101	fda1318	-10.0
102	fda331	-9.9
103	fda2071	-9.9
104	fda877	-9.9
105	fda2007	-9.9
106	fda2093	-9.9
107	fda1067	-9.9
108	fda630	-9.9
109	fda609	-9.9
110	fda1060	-9.9
111	fda444	-9.9
112	fda756	-9.9
113	fda504	-9.9
114	fda257	-9.9
115	fda1092	-9.9
116	fda757	-9.9
117	fda386	-9.9
118	fda2081	-9.9
119	fda1302	-9.9
120	fda1714	-9.9
121	fda199	-9.9
122	fda793	-9.9
123	fda1086	-9.9
124	fda356	-9.8
125	fda1315	-9.8
126	fda1813	-9.8
127	fda1992	-9.8
128	fda2054	-9.8
129	fda1812	-9.8
130	fda217	-9.8
131	fda393	-9.8
132	fda2025	-9.8
133	fda834	-9.8
134	fda533	-9.8
135	fda60	-9.8
136	fda310	-9.8
137	fda1303	-9.8
138	fda1391	-9.8
139	fda716	-9.8
140	fda254	-9.8
141	fda761	-9.8
142	fda2068	-9.8
143	fda330	-9.8
144	fda1371	-9.8
145	fda575	-9.8
146	fda1282	-9.8
147	fda253	-9.8
148	fda161	-9.8
149	fda2048	-9.8
150	fda1069	-9.8
151	fda2047	-9.8
152	fda548	-9.8
153	fda1061	-9.8
154	fda715	-9.7
155	fda1542	-9.7
156	fda796	-9.7
157	fda336	-9.7
158	fda1964	-9.7
159	fda1965	-9.7
160	fda1559	-9.7
161	fda1005	-9.7
162	fda878	-9.7
163	fda1033	-9.7
164	fda2037	-9.7
165	fda520	-9.7
166	fda474	-9.7
167	fda473	-9.7
168	fda255	-9.7
169	fda1213	-9.7
170	fda532	-9.7
171	fda209	-9.6
172	fda2011	-9.6
173	fda354	-9.6
174	fda1195	-9.6
175	fda531	-9.6
176	fda1977	-9.6
177	fda2038	-9.6
178	fda131	-9.6
179	fda321	-9.6
180	fda483	-9.6
181	fda560	-9.6
182	fda815	-9.6
183	fda792	-9.6
184	fda2069	-9.6
185	fda1988	-9.6
186	fda728	-9.6
187	fda2024	-9.6
188	fda328	-9.6
189	fda132	-9.6
190	fda2094	-9.6
191	fda981	-9.6
192	fda2065	-9.6
193	fda1999	-9.6
194	fda1196	-9.6
195	fda1881	-9.6
196	fda507	-9.6
197	fda88	-9.6
198	fda514	-9.6
199	fda674	-9.6
200	fda956	-9.6
201	fda521	-9.6
202	fda730	-9.6
203	fda256	-9.6
204	fda2102	-9.6
205	fda1192	-9.6
206	fda178	-9.6
207	fda1756	-9.5
208	fda1278	-9.5
209	fda858	-9.5
210	fda1554	-9.5
211	fda1370	-9.5
212	fda1551	-9.5
213	fda1832	-9.5
214	fda85	-9.5
215	fda1553	-9.5
216	fda1828	-9.5
217	fda607	-9.5
218	fda2010	-9.5
219	fda729	-9.5
220	fda1649	-9.5
221	fda1801	-9.5
222	fda1882	-9.5
223	fda352	-9.5
224	fda134	-9.5
225	fda417	-9.5
226	fda839	-9.5
227	fda171	-9.5
228	fda186	-9.5
229	fda2046	-9.5
230	fda144	-9.5
231	fda185	-9.5
232	fda1541	-9.5
233	fda77	-9.5
234	fda840	-9.5
235	fda1294	-9.5
236	fda559	-9.5
237	fda2009	-9.5
238	fda1829	-9.5
239	fda857	-9.5
240	fda817	-9.5
241	fda353	-9.5
242	fda357	-9.5
243	fda1373	-9.5
244	fda1845	-9.5
245	fda893	-9.5
246	fda543	-9.5
247	fda1172	-9.5
248	fda1648	-9.5
249	fda1171	-9.5
250	fda1679	-9.5
251	fda351	-9.5
252	fda332	-9.5
253	fda1716	-9.5
254	fda366	-9.5
255	fda900	-9.4
256	fda96	-9.4
257	fda952	-9.4
258	fda889	-9.4
259	fda490	-9.4
260	fda64	-9.4
261	fda1980	-9.4
262	fda160	-9.4
263	fda364	-9.4
264	fda581	-9.4
265	fda2084	-9.4
266	fda1372	-9.4
267	fda485	-9.4
268	fda583	-9.4
269	fda1433	-9.4
270	fda241	-9.4
271	fda358	-9.4
272	fda215	-9.4
273	fda997	-9.4
274	fda1000	-9.4
275	fda892	-9.4
276	fda1038	-9.4
277	fda1279	-9.4
278	fda1854	-9.4
279	fda68	-9.4
280	fda797	-9.4
281	fda1759	-9.4
282	fda1298	-9.4
283	fda781	-9.4
284	fda1598	-9.4
285	fda1522	-9.4
286	fda1589	-9.4
287	fda191	-9.4
288	fda717	-9.4
289	fda348	-9.4
290	fda582	-9.4
291	fda566	-9.4
292	fda1281	-9.4
293	fda942	-9.4
294	fda1297	-9.4
295	fda1361	-9.4
296	fda1203	-9.4
297	fda1558	-9.4
298	fda1849	-9.4
299	fda1346	-9.4
300	fda416	-9.4
301	fda951	-9.4
302	fda170	-9.4
303	fda1757	-9.4
304	fda1789	-9.4
305	fda727	-9.4
306	fda375	-9.4
307	fda1790	-9.4
308	fda334	-9.4
309	fda943	-9.4
310	fda1095	-9.4
311	fda1332	-9.3
312	fda782	-9.3
313	fda1886	-9.3
314	fda996	-9.3
315	fda1525	-9.3
316	fda584	-9.3
317	fda1201	-9.3
318	fda484	-9.3
319	fda841	-9.3
320	fda180	-9.3
321	fda1717	-9.3
322	fda542	-9.3
323	fda2108	-9.3
324	fda1530	-9.3
325	fda662	-9.3
326	fda648	-9.3
327	fda2063	-9.3
328	fda222	-9.3
329	fda1782	-9.3
330	fda1848	-9.3
331	fda1587	-9.3
332	fda1831	-9.3
333	fda2023	-9.3
334	fda302	-9.3
335	fda663	-9.3
336	fda1887	-9.3
337	fda1457	-9.3
338	fda376	-9.3
339	fda159	-9.3
340	fda491	-9.3
341	fda349	-9.3
342	fda333	-9.3
343	fda842	-9.3
344	fda1555	-9.3
345	fda2057	-9.3
346	fda661	-9.3
347	fda61	-9.3
348	fda2058	-9.3
349	fda1458	-9.3
350	fda158	-9.3
351	fda1878	-9.3
352	fda1186	-9.3
353	fda1200	-9.2
354	fda660	-9.2
355	fda891	-9.2
356	fda1205	-9.2
357	fda1037	-9.2
358	fda1214	-9.2
359	fda213	-9.2
360	fda1675	-9.2
361	fda828	-9.2
362	fda1227	-9.2
363	fda849	-9.2
364	fda1824	-9.2
365	fda1301	-9.2
366	fda658	-9.2
367	fda2072	-9.2
368	fda214	-9.2
369	fda1080	-9.2
370	fda944	-9.2
371	fda1750	-9.2
372	fda2109	-9.2
373	fda435	-9.2
374	fda1489	-9.2
375	fda754	-9.2
376	fda873	-9.2
377	fda767	-9.2
378	fda2078	-9.2
379	fda1674	-9.2
380	fda768	-9.2
381	fda766	-9.2
382	fda1215	-9.2
383	fda964	-9.2
384	fda1187	-9.2
385	fda1185	-9.2
386	fda602	-9.2
387	fda1689	-9.2
388	fda829	-9.2
389	fda2064	-9.2
390	fda659	-9.2
391	fda1039	-9.2
392	fda216	-9.2
393	fda1830	-9.2
394	fda552	-9.2
395	fda339	-9.2
396	fda1323	-9.1
397	fda1366	-9.1
398	fda941	-9.1
399	fda1131	-9.1
400	fda1863	-9.1
401	fda647	-9.1
402	fda1118	-9.1
403	fda515	-9.1
404	fda2027	-9.1
405	fda713	-9.1
406	fda1935	-9.1
407	fda385	-9.1
408	fda301	-9.1
409	fda530	-9.1
410	fda63	-9.1
411	fda1513	-9.1
412	fda762	-9.1
413	fda145	-9.1
414	fda587	-9.1
415	fda1393	-9.1
416	fda1985	-9.1
417	fda529	-9.1
418	fda1509	-9.1
419	fda340	-9.1
420	fda1667	-9.1
421	fda1194	-9.1
422	fda1765	-9.1
423	fda374	-9.1
424	fda62	-9.1
425	fda1333	-9.1
426	fda1891	-9.1
427	fda592	-9.1
428	fda1311	-9.1
429	fda2002	-9.1
430	fda1683	-9.1
431	fda1184	-9.1
432	fda446	-9.1
433	fda1991	-9.1
434	fda1660	-9.1
435	fda593	-9.1
436	fda157	-9.1
437	fda1309	-9.1
438	fda992	-9.0
439	fda1336	-9.0
440	fda1720	-9.0
441	fda2061	-9.0
442	fda1584	-9.0
443	fda1521	-9.0
444	fda537	-9.0
445	fda429	-9.0
446	fda311	-9.0
447	fda1305	-9.0
448	fda318	-9.0
449	fda188	-9.0
450	fda547	-9.0
451	fda1986	-9.0
452	fda1028	-9.0
453	fda1293	-9.0
454	fda1961	-9.0
455	fda189	-9.0
456	fda2090	-9.0
457	fda111	-9.0
458	fda1362	-9.0
459	fda17	-9.0
460	fda1617	-9.0
461	fda684	-9.0
462	fda961	-9.0
463	fda56	-9.0
464	fda1334	-9.0
465	fda1775	-9.0
466	fda1586	-9.0
467	fda753	-9.0
468	fda312	-9.0
469	fda176	-9.0
470	fda1029	-9.0
471	fda694	-9.0
472	fda1950	-9.0
473	fda2026	-9.0
474	fda251	-9.0
475	fda1316	-9.0
476	fda1335	-9.0
477	fda1548	-9.0
478	fda1864	-9.0
479	fda890	-9.0
480	fda2079	-9.0
481	fda1129	-9.0
482	fda1847	-9.0
483	fda1748	-9.0
484	fda1686	-9.0
485	fda1317	-9.0
486	fda1585	-9.0
487	fda1206	-9.0
488	fda646	-8.9
489	fda553	-8.9
490	fda909	-8.9
491	fda994	-8.9
492	fda972	-8.9
493	fda946	-8.9
494	fda2060	-8.9
495	fda1825	-8.9
496	fda538	-8.9
497	fda1387	-8.9
498	fda851	-8.9
499	fda1027	-8.9
500	fda1662	-8.9
501	fda1510	-8.9
502	fda2092	-8.9
503	fda1226	-8.9
504	fda995	-8.9
505	fda1444	-8.9
506	fda175	-8.9
507	fda1406	-8.9
508	fda1922	-8.9
509	fda913	-8.9
510	fda816	-8.9
511	fda421	-8.9
512	fda1916	-8.9
513	fda2091	-8.9
514	fda908	-8.9
515	fda1855	-8.9
516	fda1240	-8.9
517	fda1175	-8.9
518	fda1207	-8.9
519	fda557	-8.9
520	fda377	-8.9
521	fda528	-8.9
522	fda586	-8.9
523	fda852	-8.9
524	fda1392	-8.9
525	fda1460	-8.9
526	fda1217	-8.9
527	fda1304	-8.9
528	fda1176	-8.9
529	fda867	-8.9
530	fda850	-8.9
531	fda554	-8.9
532	fda428	-8.9
533	fda907	-8.9
534	fda601	-8.8
535	fda1312	-8.8
536	fda442	-8.8
537	fda108	-8.8
538	fda190	-8.8
539	fda1796	-8.8
540	fda1816	-8.8
541	fda382	-8.8
542	fda1862	-8.8
543	fda458	-8.8
544	fda18	-8.8
545	fda249	-8.8
546	fda250	-8.8
547	fda35	-8.8
548	fda691	-8.8
549	fda1461	-8.8
550	fda1728	-8.8
551	fda19	-8.8
552	fda481	-8.8
553	fda1571	-8.8
554	fda1572	-8.8
555	fda1766	-8.8
556	fda395	-8.8
557	fda1900	-8.8
558	fda1727	-8.8
559	fda480	-8.8
560	fda244	-8.8
561	fda1751	-8.8
562	fda252	-8.8
563	fda854	-8.8
564	fda109	-8.8
565	fda1723	-8.8
566	fda1490	-8.8
567	fda848	-8.8
568	fda1815	-8.8
569	fda33	-8.8
570	fda1971	-8.8
571	fda722	-8.8
572	fda2083	-8.8
573	fda344	-8.8
574	fda400	-8.8
575	fda1746	-8.8
576	fda1491	-8.8
577	fda459	-8.8
578	fda401	-8.8
579	fda402	-8.8
580	fda1507	-8.8
581	fda1438	-8.8
582	fda75	-8.8
583	fda855	-8.8
584	fda76	-8.7
585	fda1314	-8.7
586	fda1134	-8.7
587	fda519	-8.7
588	fda731	-8.7
589	fda1736	-8.7
590	fda1520	-8.7
591	fda954	-8.7
592	fda314	-8.7
593	fda1459	-8.7
594	fda1822	-8.7
595	fda953	-8.7
596	fda1508	-8.7
597	fda1310	-8.7
598	fda1423	-8.7
599	fda113	-8.7
600	fda1776	-8.7
601	fda1285	-8.7
602	fda34	-8.7
603	fda1677	-8.7
604	fda1011	-8.7
605	fda1443	-8.7
606	fda712	-8.7
607	fda1890	-8.7
608	fda116	-8.7
609	fda121	-8.7
610	fda1795	-8.7
611	fda1936	-8.7
612	fda1697	-8.7
613	fda477	-8.7
614	fda2087	-8.7
615	fda1745	-8.7
616	fda1678	-8.7
617	fda2070	-8.7
618	fda945	-8.7
619	fda1987	-8.7
620	fda1902	-8.7
621	fda1771	-8.7
622	fda2077	-8.7
623	fda486	-8.7
624	fda1006	-8.7
625	fda1817	-8.7
626	fda2088	-8.7
627	fda1135	-8.7
628	fda1514	-8.7
629	fda494	-8.7
630	fda114	-8.7
631	fda578	-8.7
632	fda1690	-8.7
633	fda700	-8.7
634	fda1737	-8.7
635	fda1818	-8.7
636	fda177	-8.7
637	fda1208	-8.7
638	fda600	-8.7
639	fda219	-8.7
640	fda149	-8.7
641	fda1691	-8.7
642	fda967	-8.6
643	fda1130	-8.6
644	fda924	-8.6
645	fda1934	-8.6
646	fda205	-8.6
647	fda1358	-8.6
648	fda1549	-8.6
649	fda2076	-8.6
650	fda46	-8.6
651	fda709	-8.6
652	fda27	-8.6
653	fda495	-8.6
654	fda966	-8.6
655	fda43	-8.6
656	fda577	-8.6
657	fda527	-8.6
658	fda1713	-8.6
659	fda44	-8.6
660	fda304	-8.6
661	fda885	-8.6
662	fda137	-8.6
663	fda1802	-8.6
664	fda1937	-8.6
665	fda1770	-8.6
666	fda439	-8.6
667	fda42	-8.6
668	fda2067	-8.6
669	fda1722	-8.6
670	fda651	-8.6
671	fda1014	-8.6
672	fda1692	-8.6
673	fda1725	-8.6
674	fda1231	-8.6
675	fda1651	-8.6
676	fda708	-8.6
677	fda843	-8.6
678	fda1933	-8.6
679	fda1445	-8.6
680	fda1431	-8.6
681	fda968	-8.6
682	fda1619	-8.6
683	fda984	-8.6
684	fda1091	-8.6
685	fda690	-8.6
686	fda1209	-8.6
687	fda438	-8.6
688	fda1074	-8.6
689	fda1306	-8.6
690	fda74	-8.6
691	fda1680	-8.6
692	fda45	-8.6
693	fda196	-8.5
694	fda210	-8.5
695	fda1128	-8.5
696	fda703	-8.5
697	fda935	-8.5
698	fda211	-8.5
699	fda25	-8.5
700	fda991	-8.5
701	fda394	-8.5
702	fda476	-8.5
703	fda780	-8.5
704	fda307	-8.5
705	fda2000	-8.5
706	fda732	-8.5
707	fda1286	-8.5
708	fda779	-8.5
709	fda1529	-8.5
710	fda565	-8.5
711	fda1913	-8.5
712	fda272	-8.5
713	fda1500	-8.5
714	fda737	-8.5
715	fda1724	-8.5
716	fda562	-8.5
717	fda1835	-8.5
718	fda556	-8.5
719	fda1888	-8.5
720	fda1216	-8.5
721	fda826	-8.5
722	fda392	-8.5
723	fda963	-8.5
724	fda271	-8.5
725	fda1486	-8.5
726	fda549	-8.5
727	fda1224	-8.5
728	fda2107	-8.5
729	fda360	-8.5
730	fda1625	-8.5
731	fda564	-8.5
732	fda1915	-8.5
733	fda1836	-8.5
734	fda78	-8.5
735	fda1168	-8.5
736	fda1924	-8.5
737	fda1268	-8.5
738	fda1588	-8.5
739	fda671	-8.5
740	fda1225	-8.5
741	fda2019	-8.5
742	fda396	-8.5
743	fda884	-8.5
744	fda1926	-8.5
745	fda135	-8.5
746	fda1106	-8.5
747	fda397	-8.5
748	fda1166	-8.5
749	fda778	-8.5
750	fda657	-8.5
751	fda1079	-8.5
752	fda95	-8.5
753	fda20	-8.5
754	fda1752	-8.5
755	fda551	-8.5
756	fda479	-8.5
757	fda1089	-8.5
758	fda1921	-8.5
759	fda1901	-8.5
760	fda1267	-8.5
761	fda1803	-8.5
762	fda670	-8.5
763	fda777	-8.5
764	fda550	-8.5
765	fda1116	-8.4
766	fda1502	-8.4
767	fda1368	-8.4
768	fda701	-8.4
769	fda541	-8.4
770	fda1547	-8.4
771	fda218	-8.4
772	fda1620	-8.4
773	fda290	-8.4
774	fda2017	-8.4
775	fda563	-8.4
776	fda97	-8.4
777	fda1239	-8.4
778	fda1631	-8.4
779	fda1090	-8.4
780	fda902	-8.4
781	fda1173	-8.4
782	fda14	-8.4
783	fda1811	-8.4
784	fda1632	-8.4
785	fda1485	-8.4
786	fda1099	-8.4
787	fda437	-8.4
788	fda750	-8.4
789	fda925	-8.4
790	fda1503	-8.4
791	fda93	-8.4
792	fda268	-8.4
793	fda1550	-8.4
794	fda201	-8.4
795	fda656	-8.4
796	fda2001	-8.4
797	fda57	-8.4
798	fda371	-8.4
799	fda1931	-8.4
800	fda652	-8.4
801	fda206	-8.4
802	fda2016	-8.4
803	fda1465	-8.4
804	fda1375	-8.4
805	fda927	-8.4
806	fda1088	-8.4
807	fda1272	-8.4
808	fda993	-8.4
809	fda115	-8.4
810	fda1120	-8.4
811	fda749	-8.4
812	fda478	-8.4
813	fda1903	-8.4
814	fda1115	-8.4
815	fda1810	-8.4
816	fda207	-8.4
817	fda1760	-8.4
818	fda516	-8.4
819	fda798	-8.4
820	fda1501	-8.4
821	fda370	-8.4
822	fda58	-8.4
823	fda22	-8.4
824	fda1329	-8.4
825	fda441	-8.4
826	fda112	-8.4
827	fda1630	-8.4
828	fda1415	-8.4
829	fda415	-8.3
830	fda974	-8.3
831	fda665	-8.3
832	fda319	-8.3
833	fda605	-8.3
834	fda1084	-8.3
835	fda500	-8.3
836	fda1647	-8.3
837	fda912	-8.3
838	fda414	-8.3
839	fda668	-8.3
840	fda870	-8.3
841	fda603	-8.3
842	fda734	-8.3
843	fda1645	-8.3
844	fda1468	-8.3
845	fda1454	-8.3
846	fda1943	-8.3
847	fda1041	-8.3
848	fda1671	-8.3
849	fda799	-8.3
850	fda24	-8.3
851	fda741	-8.3
852	fda200	-8.3
853	fda1909	-8.3
854	fda2062	-8.3
855	fda666	-8.3
856	fda413	-8.3
857	fda2020	-8.3
858	fda41	-8.3
859	fda110	-8.3
860	fda740	-8.3
861	fda1322	-8.3
862	fda23	-8.3
863	fda667	-8.3
864	fda94	-8.3
865	fda1908	-8.3
866	fda1021	-8.3
867	fda1850	-8.3
868	fda1942	-8.3
869	fda1962	-8.3
870	fda1351	-8.3
871	fda692	-8.3
872	fda30	-8.3
873	fda1754	-8.3
874	fda1418	-8.3
875	fda2080	-8.3
876	fda107	-8.3
877	fda911	-8.3
878	fda926	-8.3
879	fda204	-8.3
880	fda838	-8.3
881	fda1040	-8.3
882	fda733	-8.3
883	fda390	-8.3
884	fda1348	-8.3
885	fda735	-8.3
886	fda1228	-8.3
887	fda990	-8.3
888	fda203	-8.3
889	fda29	-8.3
890	fda1846	-8.3
891	fda1417	-8.3
892	fda1369	-8.3
893	fda1307	-8.3
894	fda1020	-8.3
895	fda434	-8.3
896	fda669	-8.3
897	fda1328	-8.2
898	fda1353	-8.2
899	fda2044	-8.2
900	fda1167	-8.2
901	fda1266	-8.2
902	fda1178	-8.2
903	fda501	-8.2
904	fda1015	-8.2
905	fda1035	-8.2
906	fda809	-8.2
907	fda1122	-8.2
908	fda1013	-8.2
909	fda1121	-8.2
910	fda739	-8.2
911	fda978	-8.2
912	fda1085	-8.2
913	fda1177	-8.2
914	fda292	-8.2
915	fda1809	-8.2
916	fda1327	-8.2
917	fda1290	-8.2
918	fda140	-8.2
919	fda50	-8.2
920	fda1230	-8.2
921	fda1664	-8.2
922	fda1341	-8.2
923	fda887	-8.2
924	fda936	-8.2
925	fda1229	-8.2
926	fda1644	-8.2
927	fda1561	-8.2
928	fda1422	-8.2
929	fda1352	-8.2
930	fda518	-8.2
931	fda1274	-8.2
932	fda1944	-8.2
933	fda979	-8.2
934	fda8	-8.2
935	fda1976	-8.2
936	fda89	-8.2
937	fda672	-8.2
938	fda1655	-8.2
939	fda864	-8.2
940	fda1949	-8.2
941	fda1094	-8.2
942	fda980	-8.2
943	fda895	-8.2
944	fda1289	-8.2
945	fda1993	-8.2
946	fda1246	-8.2
947	fda1483	-8.2
948	fda1083	-8.2
949	fda1464	-8.2
950	fda1269	-8.2
951	fda1764	-8.2
952	fda558	-8.2
953	fda1299	-8.2
954	fda1326	-8.2
955	fda1446	-8.2
956	fda1283	-8.2
957	fda1684	-8.2
958	fda1179	-8.2
959	fda650	-8.2
960	fda664	-8.2
961	fda1480	-8.2
962	fda1421	-8.2
963	fda465	-8.2
964	fda9	-8.2
965	fda1505	-8.2
966	fda128	-8.2
967	fda305	-8.2
968	fda787	-8.1
969	fda1839	-8.1
970	fda654	-8.1
971	fda1661	-8.1
972	fda1017	-8.1
973	fda343	-8.1
974	fda1676	-8.1
975	fda598	-8.1
976	fda342	-8.1
977	fda1853	-8.1
978	fda1031	-8.1
979	fda983	-8.1
980	fda2014	-8.1
981	fda466	-8.1
982	fda1499	-8.1
983	fda1719	-8.1
984	fda223	-8.1
985	fda736	-8.1
986	fda1204	-8.1
987	fda1247	-8.1
988	fda440	-8.1
989	fda901	-8.1
990	fda702	-8.1
991	fda1733	-8.1
992	fda306	-8.1
993	fda1996	-8.1
994	fda2013	-8.1
995	fda1432	-8.1
996	fda313	-8.1
997	fda404	-8.1
998	fda1718	-8.1
999	fda270	-8.1
1000	fda1374	-8.1
1001	fda1474	-8.1
1002	fda54	-8.1
1003	fda1484	-8.1
1004	fda1930	-8.1
1005	fda475	-8.1
1006	fda1688	-8.1
1007	fda1395	-8.1
1008	fda2012	-8.1
1009	fda620	-8.1
1010	fda154	-8.1
1011	fda1995	-8.1
1012	fda693	-8.1
1013	fda391	-8.1
1014	fda1093	-8.1
1015	fda1885	-8.1
1016	fda179	-8.1
1017	fda31	-8.1
1018	fda266	-8.1
1019	fda55	-8.1
1020	fda1448	-8.1
1021	fda267	-8.1
1022	fda153	-8.1
1023	fda195	-8.1
1024	fda1989	-8.1
1025	fda1914	-8.1
1026	fda2082	-8.1
1027	fda1016	-8.1
1028	fda1786	-8.1
1029	fda1840	-8.1
1030	fda1773	-8.1
1031	fda2099	-8.1
1032	fda32	-8.1
1033	fda738	-8.1
1034	fda1579	-8.1
1035	fda1475	-8.0
1036	fda1732	-8.0
1037	fda1788	-8.0
1038	fda699	-8.0
1039	fda276	-8.0
1040	fda985	-8.0
1041	fda1342	-8.0
1042	fda1506	-8.0
1043	fda1695	-8.0
1044	fda296	-8.0
1045	fda151	-8.0
1046	fda1905	-8.0
1047	fda1696	-8.0
1048	fda1153	-8.0
1049	fda1772	-8.0
1050	fda280	-8.0
1051	fda2004	-8.0
1052	fda443	-8.0
1053	fda1435	-8.0
1054	fda1087	-8.0
1055	fda2101	-8.0
1056	fda482	-8.0
1057	fda194	-8.0
1058	fda1927	-8.0
1059	fda127	-8.0
1060	fda1367	-8.0
1061	fda2005	-8.0
1062	fda1119	-8.0
1063	fda2100	-8.0
1064	fda1911	-8.0
1065	fda1895	-8.0
1066	fda1545	-8.0
1067	fda1270	-8.0
1068	fda745	-8.0
1069	fda502	-8.0
1070	fda896	-8.0
1071	fda866	-8.0
1072	fda774	-8.0
1073	fda1928	-8.0
1074	fda453	-8.0
1075	fda1932	-8.0
1076	fda407	-8.0
1077	fda1872	-8.0
1078	fda1275	-8.0
1079	fda744	-8.0
1080	fda496	-8.0
1081	fda1581	-8.0
1082	fda1416	-8.0
1083	fda1222	-8.0
1084	fda1669	-8.0
1085	fda373	-8.0
1086	fda423	-8.0
1087	fda743	-8.0
1088	fda1419	-8.0
1089	fda2055	-8.0
1090	fda847	-8.0
1091	fda914	-8.0
1092	fda422	-8.0
1093	fda1012	-8.0
1094	fda1524	-8.0
1095	fda1580	-8.0
1096	fda1948	-8.0
1097	fda1221	-7.9
1098	fda346	-7.9
1099	fda168	-7.9
1100	fda2051	-7.9
1101	fda1687	-7.9
1102	fda962	-7.9
1103	fda143	-7.9
1104	fda1837	-7.9
1105	fda323	-7.9
1106	fda403	-7.9
1107	fda1838	-7.9
1108	fda886	-7.9
1109	fda1910	-7.9
1110	fda710	-7.9
1111	fda1925	-7.9
1112	fda1223	-7.9
1113	fda1741	-7.9
1114	fda930	-7.9
1115	fda1157	-7.9
1116	fda325	-7.9
1117	fda888	-7.9
1118	fda2015	-7.9
1119	fda571	-7.9
1120	fda1841	-7.9
1121	fda248	-7.9
1122	fda1851	-7.9
1123	fda1899	-7.9
1124	fda2022	-7.9
1125	fda1284	-7.9
1126	fda844	-7.9
1127	fda261	-7.9
1128	fda398	-7.9
1129	fda1396	-7.9
1130	fda1273	-7.9
1131	fda612	-7.9
1132	fda324	-7.9
1133	fda1787	-7.9
1134	fda359	-7.9
1135	fda141	-7.9
1136	fda832	-7.9
1137	fda281	-7.9
1138	fda1904	-7.9
1139	fda1947	-7.9
1140	fda1360	-7.9
1141	fda308	-7.9
1142	fda846	-7.9
1143	fda1966	-7.9
1144	fda570	-7.8
1145	fda1340	-7.8
1146	fda303	-7.8
1147	fda1670	-7.8
1148	fda635	-7.8
1149	fda801	-7.8
1150	fda152	-7.8
1151	fda1954	-7.8
1152	fda1492	-7.8
1153	fda1990	-7.8
1154	fda714	-7.8
1155	fda493	-7.8
1156	fda1791	-7.8
1157	fda1414	-7.8
1158	fda365	-7.8
1159	fda947	-7.8
1160	fda1967	-7.8
1161	fda1218	-7.8
1162	fda367	-7.8
1163	fda511	-7.8
1164	fda1912	-7.8
1165	fda1731	-7.8
1166	fda905	-7.8
1167	fda1608	-7.8
1168	fda123	-7.8
1169	fda1704	-7.8
1170	fda742	-7.8
1171	fda800	-7.8
1172	fda634	-7.8
1173	fda683	-7.8
1174	fda1668	-7.8
1175	fda399	-7.8
1176	fda2056	-7.8
1177	fda510	-7.8
1178	fda467	-7.8
1179	fda1245	-7.7
1180	fda1919	-7.7
1181	fda1455	-7.7
1182	fda597	-7.7
1183	fda881	-7.7
1184	fda1744	-7.7
1185	fda492	-7.7
1186	fda1708	-7.7
1187	fda1833	-7.7
1188	fda655	-7.7
1189	fda970	-7.7
1190	fda1242	-7.7
1191	fda1779	-7.7
1192	fda596	-7.7
1193	fda1139	-7.7
1194	fda1635	-7.7
1195	fda1698	-7.7
1196	fda1778	-7.7
1197	fda1797	-7.7
1198	fda1193	-7.7
1199	fda1504	-7.7
1200	fda1493	-7.7
1201	fda1929	-7.7
1202	fda555	-7.7
1203	fda711	-7.7
1204	fda1174	-7.7
1205	fda836	-7.7
1206	fda1051	-7.7
1207	fda861	-7.7
1208	fda1050	-7.7
1209	fda122	-7.7
1210	fda142	-7.7
1211	fda451	-7.7
1212	fda1642	-7.7
1213	fda1523	-7.6
1214	fda869	-7.6
1215	fda1643	-7.6
1216	fda633	-7.6
1217	fda1292	-7.6
1218	fda688	-7.6
1219	fda882	-7.6
1220	fda687	-7.6
1221	fda1659	-7.6
1222	fda775	-7.6
1223	fda282	-7.6
1224	fda776	-7.6
1225	fda1436	-7.6
1226	fda1634	-7.6
1227	fda1291	-7.6
1228	fda362	-7.6
1229	fda1398	-7.6
1230	fda70	-7.6
1231	fda2049	-7.6
1232	fda606	-7.6
1233	fda1610	-7.6
1234	fda1308	-7.6
1235	fda283	-7.6
1236	fda572	-7.6
1237	fda1734	-7.6
1238	fda1707	-7.6
1239	fda1806	-7.6
1240	fda322	-7.6
1241	fda1430	-7.6
1242	fda1449	-7.6
1243	fda1390	-7.6
1244	fda363	-7.6
1245	fda856	-7.6
1246	fda971	-7.6
1247	fda686	-7.6
1248	fda1018	-7.6
1249	fda1003	-7.6
1250	fda1357	-7.6
1251	fda928	-7.6
1252	fda1007	-7.6
1253	fda297	-7.6
1254	fda632	-7.6
1255	fda298	-7.6
1256	fda6	-7.5
1257	fda1740	-7.5
1258	fda573	-7.5
1259	fda183	-7.5
1260	fda1613	-7.5
1261	fda1665	-7.5
1262	fda1081	-7.5
1263	fda512	-7.5
1264	fda1894	-7.5
1265	fda975	-7.5
1266	fda1219	-7.5
1267	fda2008	-7.5
1268	fda1729	-7.5
1269	fda1148	-7.5
1270	fda125	-7.5
1271	fda910	-7.5
1272	fda845	-7.5
1273	fda1735	-7.5
1274	fda1546	-7.5
1275	fda899	-7.5
1276	fda685	-7.5
1277	fda574	-7.5
1278	fda1152	-7.5
1279	fda162	-7.5
1280	fda1109	-7.5
1281	fda2059	-7.5
1282	fda1577	-7.5
1283	fda1108	-7.5
1284	fda21	-7.5
1285	fda212	-7.5
1286	fda372	-7.5
1287	fda436	-7.5
1288	fda48	-7.5
1289	fda1604	-7.5
1290	fda804	-7.5
1291	fda837	-7.5
1292	fda977	-7.5
1293	fda1653	-7.5
1294	fda604	-7.5
1295	fda452	-7.5
1296	fda1834	-7.5
1297	fda1699	-7.5
1298	fda1154	-7.5
1299	fda1742	-7.5
1300	fda461	-7.5
1301	fda1463	-7.4
1302	fda59	-7.4
1303	fda411	-7.4
1304	fda38	-7.4
1305	fda1576	-7.4
1306	fda868	-7.4
1307	fda462	-7.4
1308	fda1628	-7.4
1309	fda1049	-7.4
1310	fda2086	-7.4
1311	fda1320	-7.4
1312	fda1593	-7.4
1313	fda448	-7.4
1314	fda1652	-7.4
1315	fda794	-7.4
1316	fda463	-7.4
1317	fda1123	-7.4
1318	fda2052	-7.4
1319	fda1706	-7.4
1320	fda1008	-7.4
1321	fda1609	-7.4
1322	fda1605	-7.4
1323	fda1019	-7.4
1324	fda498	-7.4
1325	fda1974	-7.4
1326	fda1573	-7.4
1327	fda1072	-7.4
1328	fda47	-7.4
1329	fda1078	-7.4
1330	fda412	-7.4
1331	fda1073	-7.4
1332	fda126	-7.4
1333	fda1233	-7.4
1334	fda1234	-7.4
1335	fda1537	-7.4
1336	fda225	-7.4
1337	fda1356	-7.4
1338	fda1437	-7.4
1339	fda1124	-7.4
1340	fda2053	-7.4
1341	fda1110	-7.4
1342	fda579	-7.4
1343	fda1703	-7.3
1344	fda1975	-7.3
1345	fda1429	-7.3
1346	fda1626	-7.3
1347	fda345	-7.3
1348	fda580	-7.3
1349	fda1452	-7.3
1350	fda1627	-7.3
1351	fda2104	-7.3
1352	fda1869	-7.3
1353	fda182	-7.3
1354	fda805	-7.3
1355	fda1538	-7.3
1356	fda487	-7.3
1357	fda1235	-7.3
1358	fda163	-7.3
1359	fda862	-7.3
1360	fda906	-7.3
1361	fda833	-7.3
1362	fda1076	-7.3
1363	fda1244	-7.3
1364	fda355	-7.3
1365	fda976	-7.3
1366	fda1564	-7.3
1367	fda51	-7.3
1368	fda1355	-7.3
1369	fda1243	-7.3
1370	fda28	-7.3
1371	fda880	-7.3
1372	fda455	-7.2
1373	fda1906	-7.2
1374	fda449	-7.2
1375	fda419	-7.2
1376	fda874	-7.2
1377	fda1265	-7.2
1378	fda1807	-7.2
1379	fda454	-7.2
1380	fda689	-7.2
1381	fda1001	-7.2
1382	fda1641	-7.2
1383	fda164	-7.2
1384	fda2021	-7.2
1385	fda1077	-7.2
1386	fda228	-7.2
1387	fda208	-7.2
1388	fda695	-7.2
1389	fda316	-7.2
1390	fda1070	-7.2
1391	fda1607	-7.2
1392	fda1873	-7.2
1393	fda2106	-7.2
1394	fda1784	-7.2
1395	fda1331	-7.2
1396	fda1799	-7.2
1397	fda747	-7.2
1398	fda418	-7.2
1399	fda226	-7.2
1400	fda879	-7.2
1401	fda746	-7.2
1402	fda986	-7.2
1403	fda1726	-7.2
1404	fda2066	-7.2
1405	fda1539	-7.2
1406	fda40	-7.2
1407	fda1325	-7.2
1408	fda2050	-7.2
1409	fda1907	-7.2
1410	fda2113	-7.2
1411	fda460	-7.2
1412	fda315	-7.1
1413	fda825	-7.1
1414	fda988	-7.1
1415	fda1343	-7.1
1416	fda1102	-7.1
1417	fda1805	-7.1
1418	fda806	-7.1
1419	fda1896	-7.1
1420	fda2034	-7.1
1421	fda379	-7.1
1422	fda2036	-7.1
1423	fda1629	-7.1
1424	fda2085	-7.1
1425	fda916	-7.1
1426	fda811	-7.1
1427	fda1952	-7.1
1428	fda49	-7.1
1429	fda1487	-7.1
1430	fda588	-7.1
1431	fda2105	-7.1
1432	fda1951	-7.1
1433	fda1428	-7.1
1434	fda673	-7.1
1435	fda1592	-7.1
1436	fda1112	-7.1
1437	fda1149	-7.1
1438	fda1147	-7.1
1439	fda499	-7.1
1440	fda1103	-7.1
1441	fda1781	-7.1
1442	fda682	-7.1
1443	fda696	-7.1
1444	fda810	-7.1
1445	fda1288	-7.1
1446	fda83	-7.1
1447	fda1897	-7.1
1448	fda1427	-7.1
1449	fda2097	-7.1
1450	fda1879	-7.1
1451	fda378	-7.1
1452	fda1324	-7.0
1453	fda99	-7.0
1454	fda677	-7.0
1455	fda585	-7.0
1456	fda1262	-7.0
1457	fda1401	-7.0
1458	fda497	-7.0
1459	fda1602	-7.0
1460	fda1603	-7.0
1461	fda2035	-7.0
1462	fda917	-7.0
1463	fda1349	-7.0
1464	fda1618	-7.0
1465	fda940	-7.0
1466	fda859	-7.0
1467	fda719	-7.0
1468	fda918	-7.0
1469	fda1578	-7.0
1470	fda1606	-7.0
1471	fda2018	-7.0
1472	fda697	-7.0
1473	fda1898	-7.0
1474	fda1804	-7.0
1475	fda1590	-7.0
1476	fda101	-7.0
1477	fda1453	-7.0
1478	fda1798	-7.0
1479	fda589	-7.0
1480	fda508	-7.0
1481	fda1476	-7.0
1482	fda1488	-7.0
1483	fda1097	-7.0
1484	fda1096	-7.0
1485	fda1350	-7.0
1486	fda1868	-7.0
1487	fda989	-7.0
1488	fda1941	-7.0
1489	fda148	-7.0
1490	fda1263	-7.0
1491	fda1721	-7.0
1492	fda863	-6.9
1493	fda2114	-6.9
1494	fda1450	-6.9
1495	fda853	-6.9
1496	fda1875	-6.9
1497	fda1597	-6.9
1498	fda523	-6.9
1499	fda1663	-6.9
1500	fda920	-6.9
1501	fda1672	-6.9
1502	fda224	-6.9
1503	fda678	-6.9
1504	fda146	-6.9
1505	fda1064	-6.9
1506	fda1621	-6.9
1507	fda921	-6.9
1508	fda327	-6.9
1509	fda1062	-6.9
1510	fda1271	-6.9
1511	fda919	-6.9
1512	fda326	-6.9
1513	fda524	-6.9
1514	fda383	-6.9
1515	fda1451	-6.9
1516	fda1712	-6.9
1517	fda1439	-6.9
1518	fda1276	-6.9
1519	fda100	-6.9
1520	fda2115	-6.9
1521	fda1874	-6.9
1522	fda259	-6.9
1523	fda802	-6.9
1524	fda860	-6.9
1525	fda1063	-6.9
1526	fda102	-6.9
1527	fda1940	-6.9
1528	fda174	-6.9
1529	fda90	-6.9
1530	fda1758	-6.9
1531	fda361	-6.9
1532	fda1140	-6.9
1533	fda1591	-6.9
1534	fda2112	-6.9
1535	fda278	-6.8
1536	fda698	-6.8
1537	fda1300	-6.8
1538	fda1141	-6.8
1539	fda1574	-6.8
1540	fda1047	-6.8
1541	fda1125	-6.8
1542	fda2043	-6.8
1543	fda1456	-6.8
1544	fda783	-6.8
1545	fda1494	-6.8
1546	fda1739	-6.8
1547	fda172	-6.8
1548	fda369	-6.8
1549	fda1543	-6.8
1550	fda2110	-6.8
1551	fda1127	-6.8
1552	fda803	-6.8
1553	fda1994	-6.8
1554	fda965	-6.8
1555	fda39	-6.8
1556	fda1495	-6.8
1557	fda812	-6.8
1558	fda1747	-6.8
1559	fda922	-6.8
1560	fda2045	-6.8
1561	fda1126	-6.8
1562	fda335	-6.8
1563	fda1544	-6.8
1564	fda227	-6.8
1565	fda1377	-6.8
1566	fda2111	-6.8
1567	fda1104	-6.8
1568	fda273	-6.7
1569	fda1143	-6.7
1570	fda1518	-6.7
1571	fda835	-6.7
1572	fda173	-6.7
1573	fda639	-6.7
1574	fda1532	-6.7
1575	fda638	-6.7
1576	fda1997	-6.7
1577	fda105	-6.7
1578	fda1257	-6.7
1579	fda1330	-6.7
1580	fda791	-6.7
1581	fda1254	-6.7
1582	fda1002	-6.7
1583	fda91	-6.7
1584	fda903	-6.7
1585	fda167	-6.7
1586	fda1794	-6.7
1587	fda1531	-6.7
1588	fda1595	-6.7
1589	fda260	-6.7
1590	fda1540	-6.7
1591	fda1958	-6.7
1592	fda987	-6.7
1593	fda1793	-6.7
1594	fda818	-6.7
1595	fda1425	-6.7
1596	fda2096	-6.7
1597	fda1594	-6.7
1598	fda1957	-6.7
1599	fda71	-6.7
1600	fda384	-6.7
1601	fda1399	-6.7
1602	fda1519	-6.7
1603	fda1738	-6.7
1604	fda1612	-6.7
1605	fda1792	-6.7
1606	fda1163	-6.7
1607	fda1032	-6.7
1608	fda2074	-6.7
1609	fda1767	-6.6
1610	fda1260	-6.6
1611	fda1354	-6.6
1612	fda1082	-6.6
1613	fda1515	-6.6
1614	fda221	-6.6
1615	fda1785	-6.6
1616	fda1034	-6.6
1617	fda894	-6.6
1618	fda1575	-6.6
1619	fda11	-6.6
1620	fda973	-6.6
1621	fda718	-6.6
1622	fda338	-6.6
1623	fda957	-6.6
1624	fda814	-6.6
1625	fda1384	-6.6
1626	fda1277	-6.6
1627	fda1981	-6.6
1628	fda337	-6.6
1629	fda1142	-6.6
1630	fda1984	-6.6
1631	fda813	-6.6
1632	fda937	-6.6
1633	fda1983	-6.6
1634	fda1982	-6.6
1635	fda1496	-6.6
1636	fda938	-6.6
1637	fda147	-6.6
1638	fda1466	-6.6
1639	fda1780	-6.6
1640	fda368	-6.6
1641	fda637	-6.6
1642	fda1682	-6.6
1643	fda92	-6.6
1644	fda1774	-6.6
1645	fda1296	-6.6
1646	fda640	-6.6
1647	fda192	-6.6
1648	fda220	-6.6
1649	fda468	-6.6
1650	fda2032	-6.6
1651	fda1673	-6.6
1652	fda641	-6.6
1653	fda7	-6.6
1654	fda1681	-6.6
1655	fda1852	-6.6
1656	fda138	-6.6
1657	fda1481	-6.6
1658	fda629	-6.5
1659	fda939	-6.5
1660	fda1052	-6.5
1661	fda1821	-6.5
1662	fda1447	-6.5
1663	fda751	-6.5
1664	fda1956	-6.5
1665	fda1842	-6.5
1666	fda2095	-6.5
1667	fda789	-6.5
1668	fda2042	-6.5
1669	fda1409	-6.5
1670	fda509	-6.5
1671	fda275	-6.5
1672	fda117	-6.5
1673	fda790	-6.5
1674	fda1516	-6.5
1675	fda106	-6.5
1676	fda1918	-6.5
1677	fda274	-6.5
1678	fda84	-6.5
1679	fda1762	-6.5
1680	fda1955	-6.5
1681	fda680	-6.5
1682	fda450	-6.5
1683	fda1743	-6.5
1684	fda679	-6.5
1685	fda291	-6.5
1686	fda1045	-6.5
1687	fda166	-6.4
1688	fda726	-6.4
1689	fda5	-6.4
1690	fda472	-6.4
1691	fda1639	-6.4
1692	fda1876	-6.4
1693	fda725	-6.4
1694	fda1400	-6.4
1695	fda999	-6.4
1696	fda883	-6.4
1697	fda1420	-6.4
1698	fda1386	-6.4
1699	fda1763	-6.4
1700	fda784	-6.4
1701	fda169	-6.4
1702	fda1843	-6.4
1703	fda2031	-6.4
1704	fda165	-6.4
1705	fda1183	-6.4
1706	fda752	-6.4
1707	fda897	-6.4
1708	fda1693	-6.4
1709	fda705	-6.4
1710	fda1295	-6.4
1711	fda1009	-6.4
1712	fda923	-6.4
1713	fda36	-6.4
1714	fda471	-6.4
1715	fda2041	-6.4
1716	fda748	-6.4
1717	fda1030	-6.4
1718	fda1117	-6.3
1719	fda1694	-6.3
1720	fda231	-6.3
1721	fda1164	-6.3
1722	fda898	-6.3
1723	fda1877	-6.3
1724	fda1151	-6.3
1725	fda2030	-6.3
1726	fda948	-6.3
1727	fda1959	-6.3
1728	fda150	-6.3
1729	fda1568	-6.3
1730	fda1866	-6.3
1731	fda611	-6.3
1732	fda649	-6.3
1733	fda447	-6.3
1734	fda1768	-6.3
1735	fda1870	-6.3
1736	fda1261	-6.3
1737	fda1053	-6.3
1738	fda1170	-6.3
1739	fda576	-6.3
1740	fda1709	-6.3
1741	fda2089	-6.3
1742	fda1100	-6.3
1743	fda2039	-6.3
1744	fda1960	-6.3
1745	fda1638	-6.3
1746	fda1640	-6.3
1747	fda155	-6.3
1748	fda676	-6.3
1749	fda642	-6.3
1750	fda1026	-6.3
1751	fda238	-6.3
1752	fda1769	-6.3
1753	fda1567	-6.3
1754	fda1517	-6.3
1755	fda1566	-6.3
1756	fda1861	-6.3
1757	fda1860	-6.3
1758	fda1646	-6.3
1759	fda1880	-6.3
1760	fda1287	-6.3
1761	fda2033	-6.3
1762	fda1181	-6.2
1763	fda1253	-6.2
1764	fda118	-6.2
1765	fda1136	-6.2
1766	fda389	-6.2
1767	fda1385	-6.2
1768	fda1054	-6.2
1769	fda299	-6.2
1770	fda2029	-6.2
1771	fda293	-6.2
1772	fda181	-6.2
1773	fda388	-6.2
1774	fda931	-6.2
1775	fda1408	-6.2
1776	fda1953	-6.2
1777	fda1138	-6.2
1778	fda295	-6.2
1779	fda1407	-6.2
1780	fda503	-6.2
1781	fda136	-6.2
1782	fda488	-6.2
1783	fda1998	-6.2
1784	fda998	-6.2
1785	fda1482	-6.2
1786	fda1068	-6.2
1787	fda904	-6.2
1788	fda294	-6.2
1789	fda1859	-6.2
1790	fda1565	-6.2
1791	fda2040	-6.2
1792	fda1963	-6.1
1793	fda545	-6.1
1794	fda1048	-6.1
1795	fda1611	-6.1
1796	fda156	-6.1
1797	fda681	-6.1
1798	fda1426	-6.1
1799	fda258	-6.1
1800	fda1075	-6.1
1801	fda300	-6.1
1802	fda72	-6.1
1803	fda1137	-6.1
1804	fda616	-6.1
1805	fda595	-6.1
1806	fda1405	-6.1
1807	fda1946	-6.0
1808	fda1972	-6.0
1809	fda197	-6.0
1810	fda932	-6.0
1811	fda1055	-6.0
1812	fda198	-6.0
1813	fda724	-6.0
1814	fda535	-6.0
1815	fda457	-6.0
1816	fda933	-6.0
1817	fda1823	-6.0
1818	fda124	-6.0
1819	fda1637	-6.0
1820	fda1973	-6.0
1821	fda1098	-6.0
1822	fda4	-6.0
1823	fda644	-6.0
1824	fda1058	-6.0
1825	fda129	-6.0
1826	fda1711	-6.0
1827	fda1865	-6.0
1828	fda675	-6.0
1829	fda1800	-6.0
1830	fda1101	-6.0
1831	fda246	-6.0
1832	fda594	-5.9
1833	fda1111	-5.9
1834	fda120	-5.9
1835	fda1715	-5.9
1836	fda1512	-5.9
1837	fda320	-5.9
1838	fda12	-5.9
1839	fda489	-5.9
1840	fda707	-5.9
1841	fda1582	-5.9
1842	fda1402	-5.9
1843	fda1968	-5.9
1844	fda1511	-5.9
1845	fda2075	-5.9
1846	fda1867	-5.9
1847	fda13	-5.9
1848	fda1917	-5.9
1849	fda427	-5.9
1850	fda1562	-5.9
1851	fda1160	-5.9
1852	fda230	-5.9
1853	fda704	-5.9
1854	fda1161	-5.9
1855	fda1920	-5.9
1856	fda1857	-5.9
1857	fda1871	-5.8
1858	fda285	-5.8
1859	fda1023	-5.8
1860	fda1814	-5.8
1861	fda1158	-5.8
1862	fda1633	-5.8
1863	fda765	-5.8
1864	fda1636	-5.8
1865	fda1036	-5.8
1866	fda1528	-5.8
1867	fda626	-5.8
1868	fda1413	-5.8
1869	fda456	-5.8
1870	fda544	-5.8
1871	fda706	-5.8
1872	fda409	-5.8
1873	fda1858	-5.8
1874	fda1596	-5.8
1875	fda1442	-5.8
1876	fda636	-5.8
1877	fda1159	-5.8
1878	fda1165	-5.8
1879	fda1057	-5.8
1880	fda631	-5.8
1881	fda1114	-5.8
1882	fda1180	-5.7
1883	fda795	-5.7
1884	fda526	-5.7
1885	fda1146	-5.7
1886	fda723	-5.7
1887	fda82	-5.7
1888	fda958	-5.7
1889	fda1046	-5.7
1890	fda73	-5.7
1891	fda289	-5.7
1892	fda1527	-5.7
1893	fda1022	-5.7
1894	fda380	-5.7
1895	fda1397	-5.7
1896	fda2073	-5.7
1897	fda67	-5.7
1898	fda240	-5.7
1899	fda525	-5.7
1900	fda1563	-5.7
1901	fda202	-5.7
1902	fda1650	-5.7
1903	fda1182	-5.7
1904	fda505	-5.7
1905	fda1150	-5.7
1906	fda522	-5.6
1907	fda277	-5.6
1908	fda381	-5.6
1909	fda960	-5.6
1910	fda875	-5.6
1911	fda772	-5.6
1912	fda1144	-5.6
1913	fda1145	-5.6
1914	fda37	-5.6
1915	fda876	-5.6
1916	fda773	-5.6
1917	fda1113	-5.6
1918	fda1378	-5.6
1919	fda513	-5.6
1920	fda721	-5.6
1921	fda720	-5.6
1922	fda1434	-5.6
1923	fda1056	-5.6
1924	fda1256	-5.6
1925	fda420	-5.6
1926	fda1071	-5.6
1927	fda1042	-5.6
1928	fda279	-5.6
1929	fda1710	-5.6
1930	fda1753	-5.6
1931	fda1945	-5.5
1932	fda236	-5.5
1933	fda410	-5.5
1934	fda1313	-5.5
1935	fda1382	-5.5
1936	fda1025	-5.5
1937	fda408	-5.5
1938	fda1624	-5.5
1939	fda934	-5.5
1940	fda821	-5.5
1941	fda1132	-5.5
1942	fda2003	-5.4
1943	fda245	-5.4
1944	fda229	-5.4
1945	fda65	-5.4
1946	fda1044	-5.4
1947	fda770	-5.4
1948	fda771	-5.4
1949	fda1024	-5.4
1950	fda1394	-5.4
1951	fda1819	-5.4
1952	fda1826	-5.4
1953	fda1730	-5.4
1954	fda1556	-5.4
1955	fda1923	-5.4
1956	fda824	-5.4
1957	fda2103	-5.4
1958	fda1379	-5.3
1959	fda1066	-5.3
1960	fda1105	-5.3
1961	fda139	-5.3
1962	fda193	-5.3
1963	fda567	-5.3
1964	fda959	-5.3
1965	fda807	-5.3
1966	fda1471	-5.3
1967	fda1557	-5.3
1968	fda1654	-5.3
1969	fda769	-5.3
1970	fda823	-5.3
1971	fda1232	-5.3
1972	fda432	-5.3
1973	fda1248	-5.3
1974	fda66	-5.2
1975	fda788	-5.2
1976	fda831	-5.2
1977	fda808	-5.2
1978	fda536	-5.2
1979	fda26	-5.2
1980	fda617	-5.2
1981	fda1827	-5.2
1982	fda1970	-5.2
1983	fda819	-5.2
1984	fda184	-5.2
1985	fda1199	-5.2
1986	fda1583	-5.2
1987	fda613	-5.2
1988	fda433	-5.2
1989	fda820	-5.2
1990	fda104	-5.1
1991	fda15	-5.1
1992	fda1657	-5.1
1993	fda614	-5.1
1994	fda615	-5.1
1995	fda1389	-5.1
1996	fda235	-5.1
1997	fda1156	-5.1
1998	fda1155	-5.1
1999	fda643	-5.0
[truncated: 116 more rows]

## Sheet: 2bik
ranking	molecule	bind energy(kcal/mol)	drug
1	-12.5	fda98	Drospirenone
2	-11.6	fda1702
3	-11.6	fda1701
4	-11.6	fda1685
5	-11.5	fda2098
6	-11.4	fda284
7	-11.3	fda1755	Dutasteride
8	-11.1	fda827
9	-11.1	fda1364
10	-11.1	fda1365
11	-11.1	fda1615
12	-11.1	fda350	Olaparib
13	-11.0	fda982
14	-11.0	fda130
15	-10.9	fda1623
16	-10.9	fda653
17	-10.9	fda1856
18	-10.9	fda830
19	-10.9	fda1383
20	-10.9	fda872	Nilotinib
21	-10.9	fda1883
22	-10.9	fda865
23	-10.9	fda1893
24	-10.8	fda1616
25	-10.8	fda406
26	-10.8	fda1808
27	-10.8	fda1202
28	-10.8	fda949
29	-10.8	fda1622
30	-10.8	fda1614
31	-10.8	fda950
32	-10.8	fda1440
33	-10.8	fda1844
34	-10.8	fda1441
35	-10.7	fda405
36	-10.7	fda1892
37	-10.7	fda265
38	-10.7	fda760
39	-10.7	fda540
40	-10.7	fda1705
41	-10.7	fda1938
42	-10.7	fda1700
43	-10.7	fda1363
44	-10.7	fda759
45	-10.6	fda758
46	-10.6	fda1107
47	-10.6	fda1249
48	-10.6	fda1319
49	-10.6	fda568
50	-10.6	fda569
51	-10.6	fda1169
52	-10.5	fda534
53	-10.5	fda1889
54	-10.5	fda1560
55	-10.5	fda561
56	-10.5	fda539
57	-10.5	fda504
58	-10.5	fda1237
59	-10.5	fda1280
60	-10.5	fda969
61	-10.5	fda1321
62	-10.5	fda1282
63	-10.5	fda956
64	-10.4	fda10
65	-10.4	fda131
66	-10.4	fda546
67	-10.4	fda1666
68	-10.4	fda1065
69	-10.4	fda1236
70	-10.4	fda132
71	-10.4	fda1281
72	-10.4	fda1238
73	-10.4	fda559
74	-10.4	fda1212
75	-10.4	fda548
76	-10.4	fda1714
77	-10.4	fda1552
78	-10.4	fda1213
79	-10.4	fda470
80	-10.3	fda1131
81	-10.3	fda80
82	-10.3	fda347
83	-10.3	fda547
84	-10.3	fda871
85	-10.3	fda1004
86	-10.3	fda1303
87	-10.3	fda257
88	-10.3	fda2064
89	-10.3	fda79
90	-10.3	fda386
91	-10.3	fda1302
92	-10.3	fda199
93	-10.3	fda81
94	-10.3	fda1086
95	-10.2	fda1783
96	-10.2	fda1130
97	-10.2	fda2071
98	-10.2	fda1525
99	-10.2	fda469
100	-10.2	fda1220
101	-10.2	fda756
102	-10.2	fda1033
103	-10.2	fda1192
104	-10.2	fda532
105	-10.1	fda715
106	-10.1	fda952
107	-10.1	fda608
108	-10.1	fda1992
109	-10.1	fda2054
110	-10.1	fda1812
111	-10.1	fda188
112	-10.1	fda85
113	-10.1	fda1761
114	-10.1	fda1964
115	-10.1	fda1759
116	-10.1	fda111
117	-10.1	fda609
118	-10.1	fda1965
119	-10.1	fda254
120	-10.1	fda1092
121	-10.1	fda486
122	-10.1	fda144
123	-10.1	fda330
124	-10.1	fda1190
125	-10.1	fda1191
126	-10.1	fda2047
127	-10.1	fda1061
128	-10.0	fda52
129	-10.0	fda1370
130	-10.0	fda2093
131	-10.0	fda1067
132	-10.0	fda796
133	-10.0	fda785
134	-10.0	fda2063
135	-10.0	fda1882
136	-10.0	fda1216
137	-10.0	fda444
138	-10.0	fda533
139	-10.0	fda341
140	-10.0	fda1559
141	-10.0	fda1526
142	-10.0	fda1988
143	-10.0	fda53
144	-10.0	fda763
145	-10.0	fda445
146	-10.0	fda1339
147	-10.0	fda764
148	-10.0	fda2046
149	-10.0	fda1361
150	-10.0	fda1881
151	-10.0	fda1884
152	-10.0	fda951
153	-10.0	fda253
154	-10.0	fda61
155	-10.0	fda793
156	-10.0	fda1095
157	-10.0	fda366
158	-9.9	fda1315
159	-9.9	fda1278
160	-9.9	fda2011
161	-9.9	fda877
162	-9.9	fda1813
163	-9.9	fda531
164	-9.9	fda1551
165	-9.9	fda241
166	-9.9	fda841
167	-9.9	fda2025
168	-9.9	fda336
169	-9.9	fda1553
170	-9.9	fda797
171	-9.9	fda560
172	-9.9	fda63
173	-9.9	fda309
174	-9.9	fda1939
175	-9.9	fda1005
176	-9.9	fda716
177	-9.9	fda2094
178	-9.9	fda566
179	-9.9	fda981
180	-9.9	fda2068
181	-9.9	fda942
182	-9.9	fda1029
183	-9.9	fda329
184	-9.9	fda133
185	-9.9	fda416
186	-9.9	fda507
187	-9.9	fda88
188	-9.9	fda2081
189	-9.9	fda514
190	-9.9	fda1069
191	-9.9	fda1716
192	-9.8	fda490
193	-9.8	fda2007
194	-9.8	fda1980
195	-9.8	fda1554
196	-9.8	fda2006
197	-9.8	fda1977
198	-9.8	fda786
199	-9.8	fda1542
200	-9.8	fda321
201	-9.8	fda1038
202	-9.8	fda648
203	-9.8	fda834
204	-9.8	fda792
205	-9.8	fda1060
206	-9.8	fda1376
207	-9.8	fda352
208	-9.8	fda1522
209	-9.8	fda310
210	-9.8	fda1750
211	-9.8	fda587
212	-9.8	fda728
213	-9.8	fda1391
214	-9.8	fda757
215	-9.8	fda1187
216	-9.8	fda2037
217	-9.8	fda1950
218	-9.8	fda1172
219	-9.8	fda2048
220	-9.8	fda1217
221	-9.8	fda256
222	-9.8	fda2102
223	-9.8	fda1186
224	-9.7	fda941
225	-9.7	fda782
226	-9.7	fda160
227	-9.7	fda780
228	-9.7	fda996
229	-9.7	fda2038
230	-9.7	fda1118
231	-9.7	fda393
232	-9.7	fda2027
233	-9.7	fda997
234	-9.7	fda781
235	-9.7	fda60
236	-9.7	fda944
237	-9.7	fda417
238	-9.7	fda2069
239	-9.7	fda839
240	-9.7	fda854
241	-9.7	fda768
242	-9.7	fda2065
243	-9.7	fda520
244	-9.7	fda1558
245	-9.7	fda1196
246	-9.7	fda1689
247	-9.7	fda1849
248	-9.7	fda62
249	-9.7	fda333
250	-9.7	fda857
251	-9.7	fda161
252	-9.7	fda893
253	-9.7	fda521
254	-9.7	fda1171
255	-9.7	fda446
256	-9.7	fda1679
257	-9.7	fda943
258	-9.7	fda178
259	-9.7	fda855
260	-9.6	fda331
261	-9.6	fda209
262	-9.6	fda1756
263	-9.6	fda581
264	-9.6	fda1201
265	-9.6	fda1037
266	-9.6	fda583
267	-9.6	fda515
268	-9.6	fda358
269	-9.6	fda542
270	-9.6	fda2108
271	-9.6	fda483
272	-9.6	fda1961
273	-9.6	fda892
274	-9.6	fda68
275	-9.6	fda538
276	-9.6	fda815
277	-9.6	fda1617
278	-9.6	fda1848
279	-9.6	fda717
280	-9.6	fda2024
281	-9.6	fda328
282	-9.6	fda171
283	-9.6	fda878
284	-9.6	fda186
285	-9.6	fda1916
286	-9.6	fda376
287	-9.6	fda1203
288	-9.6	fda185
289	-9.6	fda840
290	-9.6	fda829
291	-9.6	fda170
292	-9.6	fda1039
293	-9.6	fda727
294	-9.6	fda375
295	-9.6	fda1683
296	-9.6	fda255
297	-9.6	fda586
298	-9.6	fda730
299	-9.6	fda1648
300	-9.6	fda351
301	-9.6	fda1133
302	-9.5	fda900
303	-9.5	fda2061
304	-9.5	fda354
305	-9.5	fda394
306	-9.5	fda647
307	-9.5	fda1372
308	-9.5	fda1433
309	-9.5	fda1832
310	-9.5	fda1717
311	-9.5	fda1530
312	-9.5	fda1828
313	-9.5	fda607
314	-9.5	fda1649
315	-9.5	fda1598
316	-9.5	fda42
317	-9.5	fda1782
318	-9.5	fda2109
319	-9.5	fda348
320	-9.5	fda582
321	-9.5	fda302
322	-9.5	fda766
323	-9.5	fda1887
324	-9.5	fda1999
325	-9.5	fda1457
326	-9.5	fda964
327	-9.5	fda1445
328	-9.5	fda159
329	-9.5	fda374
330	-9.5	fda1541
331	-9.5	fda77
332	-9.5	fda349
333	-9.5	fda1371
334	-9.5	fda1829
335	-9.5	fda1757
336	-9.5	fda1789
337	-9.5	fda353
338	-9.5	fda842
339	-9.5	fda357
340	-9.5	fda1373
341	-9.5	fda543
342	-9.5	fda334
343	-9.5	fda661
344	-9.5	fda1660
345	-9.5	fda332
346	-9.5	fda1458
347	-9.4	fda1312
348	-9.4	fda889
349	-9.4	fda1366
350	-9.4	fda1332
351	-9.4	fda249
352	-9.4	fda603
353	-9.4	fda1205
354	-9.4	fda1811
355	-9.4	fda213
356	-9.4	fda215
357	-9.4	fda180
358	-9.4	fda1809
359	-9.4	fda1227
360	-9.4	fda1824
361	-9.4	fda662
362	-9.4	fda2010
363	-9.4	fda1801
364	-9.4	fda2072
365	-9.4	fda214
366	-9.4	fda684
367	-9.4	fda1587
368	-9.4	fda1831
369	-9.4	fda2023
370	-9.4	fda1489
371	-9.4	fda873
372	-9.4	fda767
373	-9.4	fda663
374	-9.4	fda176
375	-9.4	fda1194
376	-9.4	fda1040
377	-9.4	fda491
378	-9.4	fda2026
379	-9.4	fda1294
380	-9.4	fda2009
381	-9.4	fda817
382	-9.4	fda1555
383	-9.4	fda674
384	-9.4	fda700
385	-9.4	fda1830
386	-9.4	fda867
387	-9.4	fda158
388	-9.3	fda356
389	-9.3	fda96
390	-9.3	fda1720
391	-9.3	fda1934
392	-9.3	fda64
393	-9.3	fda1886
394	-9.3	fda1195
395	-9.3	fda485
396	-9.3	fda217
397	-9.3	fda1675
398	-9.3	fda1935
399	-9.3	fda385
400	-9.3	fda849
401	-9.3	fda301
402	-9.3	fda1279
403	-9.3	fda189
404	-9.3	fda658
405	-9.3	fda1298
406	-9.3	fda1888
407	-9.3	fda995
408	-9.3	fda360
409	-9.3	fda252
410	-9.3	fda175
411	-9.3	fda435
412	-9.3	fda754
413	-9.3	fda753
414	-9.3	fda761
415	-9.3	fda1933
416	-9.3	fda816
417	-9.3	fda1815
418	-9.3	fda1817
419	-9.3	fda602
420	-9.3	fda1228
421	-9.3	fda1891
422	-9.3	fda592
423	-9.3	fda659
424	-9.3	fda1748
425	-9.3	fda1845
426	-9.3	fda2057
427	-9.3	fda1790
428	-9.3	fda552
429	-9.3	fda1304
430	-9.3	fda441
431	-9.3	fda1991
432	-9.3	fda2058
433	-9.3	fda593
434	-9.2	fda1475
435	-9.2	fda1323
436	-9.2	fda429
437	-9.2	fda1736
438	-9.2	fda364
439	-9.2	fda1305
440	-9.2	fda660
441	-9.2	fda972
442	-9.2	fda250
443	-9.2	fda1214
444	-9.2	fda691
445	-9.2	fda2060
446	-9.2	fda1293
447	-9.2	fda1713
448	-9.2	fda1854
449	-9.2	fda729
450	-9.2	fda630
451	-9.2	fda1550
452	-9.2	fda1802
453	-9.2	fda963
454	-9.2	fda1662
455	-9.2	fda1900
456	-9.2	fda961
457	-9.2	fda480
458	-9.2	fda1393
459	-9.2	fda1985
460	-9.2	fda1444
461	-9.2	fda191
462	-9.2	fda1406
463	-9.2	fda1692
464	-9.2	fda1674
465	-9.2	fda340
466	-9.2	fda848
467	-9.2	fda1431
468	-9.2	fda2019
469	-9.2	fda1810
470	-9.2	fda1207
471	-9.2	fda557
472	-9.2	fda984
473	-9.2	fda1548
474	-9.2	fda890
475	-9.2	fda377
476	-9.2	fda1184
477	-9.2	fda344
478	-9.2	fda852
479	-9.2	fda339
480	-9.2	fda1818
481	-9.2	fda177
482	-9.2	fda434
483	-9.2	fda157
484	-9.2	fda1878
485	-9.2	fda1438
486	-9.2	fda428
487	-9.2	fda1206
488	-9.1	fda210
489	-9.1	fda442
490	-9.1	fda553
491	-9.1	fda563
492	-9.1	fda537
493	-9.1	fda190
494	-9.1	fda858
495	-9.1	fda962
496	-9.1	fda382
497	-9.1	fda2084
498	-9.1	fda1200
499	-9.1	fda318
500	-9.1	fda891
501	-9.1	fda1825
502	-9.1	fda710
503	-9.1	fda828
504	-9.1	fda713
505	-9.1	fda1011
506	-9.1	fda712
507	-9.1	fda530
508	-9.1	fda656
509	-9.1	fda1513
510	-9.1	fda1770
511	-9.1	fda270
512	-9.1	fda1027
513	-9.1	fda134
514	-9.1	fda1510
515	-9.1	fda1226
516	-9.1	fda1589
517	-9.1	fda477
518	-9.1	fda2087
519	-9.1	fda529
520	-9.1	fda945
521	-9.1	fda1586
522	-9.1	fda1168
523	-9.1	fda1723
524	-9.1	fda1490
525	-9.1	fda312
526	-9.1	fda1509
527	-9.1	fda1588
528	-9.1	fda1215
529	-9.1	fda421
530	-9.1	fda1855
531	-9.1	fda1240
532	-9.1	fda1346
533	-9.1	fda1971
534	-9.1	fda1175
535	-9.1	fda251
536	-9.1	fda1311
537	-9.1	fda1316
538	-9.1	fda1106
539	-9.1	fda1864
540	-9.1	fda2083
541	-9.1	fda657
542	-9.1	fda1129
543	-9.1	fda1847
544	-9.1	fda528
545	-9.1	fda1686
546	-9.1	fda1317
547	-9.1	fda1392
548	-9.1	fda1176
549	-9.1	fda914
550	-9.1	fda1208
551	-9.1	fda1585
552	-9.1	fda1318
553	-9.0	fda601
554	-9.0	fda319
555	-9.0	fda76
556	-9.0	fda1266
557	-9.0	fda290
558	-9.0	fda2017
559	-9.0	fda1584
560	-9.0	fda909
561	-9.0	fda1816
562	-9.0	fda311
563	-9.0	fda1863
564	-9.0	fda1520
565	-9.0	fda1862
566	-9.0	fda458
567	-9.0	fda1459
568	-9.0	fda35
569	-9.0	fda565
570	-9.0	fda1461
571	-9.0	fda495
572	-9.0	fda1986
573	-9.0	fda1028
574	-9.0	fda1766
575	-9.0	fda268
576	-9.0	fda851
577	-9.0	fda1362
578	-9.0	fda1795
579	-9.0	fda17
580	-9.0	fda395
581	-9.0	fda439
582	-9.0	fda1745
583	-9.0	fda475
584	-9.0	fda518
585	-9.0	fda1775
586	-9.0	fda1771
587	-9.0	fda1725
588	-9.0	fda1268
589	-9.0	fda694
590	-9.0	fda843
591	-9.0	fda1765
592	-9.0	fda1006
593	-9.0	fda33
594	-9.0	fda1903
595	-9.0	fda1115
596	-9.0	fda884
597	-9.0	fda2002
598	-9.0	fda1269
599	-9.0	fda690
600	-9.0	fda1209
601	-9.0	fda216
602	-9.0	fda400
603	-9.0	fda1746
604	-9.0	fda1491
605	-9.0	fda1460
606	-9.0	fda459
607	-9.0	fda1074
608	-9.0	fda1267
609	-9.0	fda554
610	-9.0	fda219
611	-9.0	fda1309
612	-9.0	fda1691
613	-9.0	fda75
614	-8.9	fda646
615	-8.9	fda992
616	-8.9	fda218
617	-8.9	fda108
618	-8.9	fda519
619	-8.9	fda1796
620	-8.9	fda276
621	-8.9	fda1035
622	-8.9	fda954
623	-8.9	fda946
624	-8.9	fda14
625	-8.9	fda953
626	-8.9	fda1728
627	-8.9	fda272
628	-8.9	fda1571
629	-8.9	fda1572
630	-8.9	fda1301
631	-8.9	fda1443
632	-8.9	fda1890
633	-8.9	fda885
634	-8.9	fda1387
635	-8.9	fda936
636	-8.9	fda392
637	-8.9	fda1322
638	-8.9	fda57
639	-8.9	fda1697
640	-8.9	fda1727
641	-8.9	fda1751
642	-8.9	fda1351
643	-8.9	fda2070
644	-8.9	fda1014
645	-8.9	fda564
646	-8.9	fda1922
647	-8.9	fda1231
648	-8.9	fda2077
649	-8.9	fda109
650	-8.9	fda78
651	-8.9	fda913
652	-8.9	fda2016
653	-8.9	fda1297
654	-8.9	fda2091
655	-8.9	fda407
656	-8.9	fda693
657	-8.9	fda2088
658	-8.9	fda908
659	-8.9	fda1333
660	-8.9	fda722
661	-8.9	fda494
662	-8.9	fda58
663	-8.9	fda22
664	-8.9	fda2079
665	-8.9	fda438
666	-8.9	fda2082
667	-8.9	fda1684
668	-8.9	fda1737
669	-8.9	fda1921
670	-8.9	fda850
671	-8.9	fda401
672	-8.9	fda402
673	-8.9	fda1306
674	-8.9	fda907
675	-8.9	fda1579
676	-8.8	fda967
677	-8.8	fda703
678	-8.8	fda935
679	-8.8	fda1336
680	-8.8	fda1521
681	-8.8	fda1358
682	-8.8	fda912
683	-8.8	fda994
684	-8.8	fda870
685	-8.8	fda484
686	-8.8	fda314
687	-8.8	fda342
688	-8.8	fda1822
689	-8.8	fda1310
690	-8.8	fda1671
691	-8.8	fda966
692	-8.8	fda113
693	-8.8	fda19
694	-8.8	fda1776
695	-8.8	fda1000
696	-8.8	fda34
697	-8.8	fda1677
698	-8.8	fda1909
699	-8.8	fda2090
700	-8.8	fda116
701	-8.8	fda762
702	-8.8	fda1936
703	-8.8	fda1474
704	-8.8	fda1908
705	-8.8	fda54
706	-8.8	fda2092
707	-8.8	fda1224
708	-8.8	fda911
709	-8.8	fda1272
710	-8.8	fda671
711	-8.8	fda1225
712	-8.8	fda838
713	-8.8	fda1995
714	-8.8	fda1275
715	-8.8	fda1185
716	-8.8	fda968
717	-8.8	fda1619
718	-8.8	fda1335
719	-8.8	fda114
720	-8.8	fda578
721	-8.8	fda1091
722	-8.8	fda1690
723	-8.8	fda600
724	-8.8	fda74
725	-8.8	fda149
726	-8.7	fda1116
727	-8.7	fda1314
728	-8.7	fda1167
729	-8.7	fda825
730	-8.7	fda1134
731	-8.7	fda25
732	-8.7	fda501
733	-8.7	fda731
734	-8.7	fda500
735	-8.7	fda1631
736	-8.7	fda732
737	-8.7	fda584
738	-8.7	fda1286
739	-8.7	fda734
740	-8.7	fda1632
741	-8.7	fda1485
742	-8.7	fda1943
743	-8.7	fda1153
744	-8.7	fda292
745	-8.7	fda1423
746	-8.7	fda481
747	-8.7	fda577
748	-8.7	fda1285
749	-8.7	fda527
750	-8.7	fda925
751	-8.7	fda737
752	-8.7	fda1724
753	-8.7	fda93
754	-8.7	fda304
755	-8.7	fda121
756	-8.7	fda1835
757	-8.7	fda556
758	-8.7	fda1119
759	-8.7	fda222
760	-8.7	fda23
761	-8.7	fda371
762	-8.7	fda1486
763	-8.7	fda549
764	-8.7	fda502
765	-8.7	fda1942
766	-8.7	fda1352
767	-8.7	fda1334
768	-8.7	fda1678
769	-8.7	fda1987
770	-8.7	fda2080
771	-8.7	fda1944
772	-8.7	fda927
773	-8.7	fda1667
774	-8.7	fda478
775	-8.7	fda1348
776	-8.7	fda1581
777	-8.7	fda51
778	-8.7	fda1993
779	-8.7	fda1514
780	-8.7	fda1760
781	-8.7	fda55
782	-8.7	fda990
783	-8.7	fda1501
784	-8.7	fda743
785	-8.7	fda195
786	-8.7	fda95
787	-8.7	fda1369
788	-8.7	fda551
789	-8.7	fda1154
790	-8.7	fda1580
791	-8.7	fda1630
792	-8.7	fda777
793	-8.7	fda550
794	-8.6	fda1502
795	-8.6	fda196
796	-8.6	fda1368
797	-8.6	fda924
798	-8.6	fda303
799	-8.6	fda343
800	-8.6	fda1084
801	-8.6	fda205
802	-8.6	fda97
803	-8.6	fda809
804	-8.6	fda1013
805	-8.6	fda323
806	-8.6	fda709
807	-8.6	fda1085
808	-8.6	fda1436
809	-8.6	fda886
810	-8.6	fda1508
811	-8.6	fda1041
812	-8.6	fda799
813	-8.6	fda1500
814	-8.6	fda140
815	-8.6	fda1503
816	-8.6	fda562
817	-8.6	fda137
818	-8.6	fda1937
819	-8.6	fda2001
820	-8.6	fda271
821	-8.6	fda2067
822	-8.6	fda745
823	-8.6	fda1722
824	-8.6	fda244
825	-8.6	fda652
826	-8.6	fda651
827	-8.6	fda1625
828	-8.6	fda1836
829	-8.6	fda1651
830	-8.6	fda2078
831	-8.6	fda708
832	-8.6	fda926
833	-8.6	fda895
834	-8.6	fda115
835	-8.6	fda744
836	-8.6	fda749
837	-8.6	fda733
838	-8.6	fda390
839	-8.6	fda735
840	-8.6	fda1135
841	-8.6	fda1929
842	-8.6	fda1926
843	-8.6	fda798
844	-8.6	fda1083
845	-8.6	fda473
846	-8.6	fda1166
847	-8.6	fda20
848	-8.6	fda1752
849	-8.6	fda122
850	-8.6	fda479
851	-8.6	fda1480
852	-8.6	fda112
853	-8.6	fda1803
854	-8.6	fda1507
855	-8.6	fda305
856	-8.5	fda415
857	-8.5	fda1353
858	-8.5	fda701
859	-8.5	fda1128
860	-8.5	fda1547
861	-8.5	fda991
862	-8.5	fda1239
863	-8.5	fda414
864	-8.5	fda902
865	-8.5	fda1099
866	-8.5	fda1031
867	-8.5	fda27
868	-8.5	fda1913
869	-8.5	fda1327
870	-8.5	fda750
871	-8.5	fda24
872	-8.5	fda736
873	-8.5	fda1996
874	-8.5	fda2062
875	-8.5	fda413
876	-8.5	fda1367
877	-8.5	fda826
878	-8.5	fda145
879	-8.5	fda1644
880	-8.5	fda1422
881	-8.5	fda1274
882	-8.5	fda1754
883	-8.5	fda1902
884	-8.5	fda1418
885	-8.5	fda1915
886	-8.5	fda1273
887	-8.5	fda1465
888	-8.5	fda672
889	-8.5	fda204
890	-8.5	fda474
891	-8.5	fda207
892	-8.5	fda575
893	-8.5	fda516
894	-8.5	fda1079
895	-8.5	fda1989
896	-8.5	fda1846
897	-8.5	fda1417
898	-8.5	fda1329
899	-8.5	fda1326
900	-8.5	fda1283
901	-8.5	fda1307
902	-8.5	fda650
903	-8.5	fda1901
904	-8.5	fda670
905	-8.5	fda1680
906	-8.4	fda1839
907	-8.4	fda654
908	-8.4	fda541
909	-8.4	fda211
910	-8.4	fda1620
911	-8.4	fda1178
912	-8.4	fda573
913	-8.4	fda1015
914	-8.4	fda1647
915	-8.4	fda1549
916	-8.4	fda18
917	-8.4	fda1506
918	-8.4	fda779
919	-8.4	fda46
920	-8.4	fda1853
921	-8.4	fda437
922	-8.4	fda1645
923	-8.4	fda1468
924	-8.4	fda1177
925	-8.4	fda1499
926	-8.4	fda1435
927	-8.4	fda43
928	-8.4	fda2013
929	-8.4	fda482
930	-8.4	fda194
931	-8.4	fda44
932	-8.4	fda1927
933	-8.4	fda1850
934	-8.4	fda1545
935	-8.4	fda1561
936	-8.4	fda56
937	-8.4	fda692
938	-8.4	fda979
939	-8.4	fda2012
940	-8.4	fda1976
941	-8.4	fda206
942	-8.4	fda1088
943	-8.4	fda993
944	-8.4	fda498
945	-8.4	fda1120
946	-8.4	fda1093
947	-8.4	fda2096
948	-8.4	fda179
949	-8.4	fda135
950	-8.4	fda266
951	-8.4	fda397
952	-8.4	fda1764
953	-8.4	fda558
954	-8.4	fda203
955	-8.4	fda1904
956	-8.4	fda1419
957	-8.4	fda800
958	-8.4	fda1446
959	-8.4	fda1179
960	-8.4	fda1840
961	-8.4	fda1421
962	-8.4	fda1852
963	-8.4	fda465
964	-8.4	fda1524
965	-8.4	fda1505
966	-8.4	fda467
967	-8.4	fda128
968	-8.4	fda45
969	-8.3	fda974
970	-8.3	fda1328
971	-8.3	fda1661
972	-8.3	fda882
973	-8.3	fda978
974	-8.3	fda1454
975	-8.3	fda466
976	-8.3	fda801
977	-8.3	fda1290
978	-8.3	fda1719
979	-8.3	fda50
980	-8.3	fda1247
981	-8.3	fda440
982	-8.3	fda200
983	-8.3	fda1230
984	-8.3	fda1432
985	-8.3	fda2020
986	-8.3	fda201
987	-8.3	fda110
988	-8.3	fda1718
989	-8.3	fda1374
990	-8.3	fda365
991	-8.3	fda1229
992	-8.3	fda1021
993	-8.3	fda1080
994	-8.3	fda1841
995	-8.3	fda1962
996	-8.3	fda896
997	-8.3	fda1967
998	-8.3	fda30
999	-8.3	fda8
1000	-8.3	fda1924
1001	-8.3	fda612
1002	-8.3	fda107
1003	-8.3	fda1655
1004	-8.3	fda774
1005	-8.3	fda1375
1006	-8.3	fda1094
1007	-8.3	fda980
1008	-8.3	fda391
1009	-8.3	fda1289
1010	-8.3	fda837
1011	-8.3	fda396
1012	-8.3	fda281
1013	-8.3	fda1246
1014	-8.3	fda604
1015	-8.3	fda452
1016	-8.3	fda1464
1017	-8.3	fda423
1018	-8.3	fda267
1019	-8.3	fda778
1020	-8.3	fda29
1021	-8.3	fda1089
1022	-8.3	fda40
1023	-8.3	fda1020
1024	-8.3	fda422
1025	-8.3	fda1415
1026	-8.3	fda1966
1027	-8.2	fda665
1028	-8.2	fda1221
1029	-8.2	fda1017
1030	-8.2	fda1788
1031	-8.2	fda1429
1032	-8.2	fda1122
1033	-8.2	fda985
1034	-8.2	fda1121
1035	-8.2	fda1090
1036	-8.2	fda1529
1037	-8.2	fda151
1038	-8.2	fda1905
1039	-8.2	fda2014
1040	-8.2	fda1696
1041	-8.2	fda1954
1042	-8.2	fda443
1043	-8.2	fda741
1044	-8.2	fda702
1045	-8.2	fda714
1046	-8.2	fda313
1047	-8.2	fda1664
1048	-8.2	fda1223
1049	-8.2	fda1341
1050	-8.2	fda666
1051	-8.2	fda887
1052	-8.2	fda41
1053	-8.2	fda404
1054	-8.2	fda740
1055	-8.2	fda127
1056	-8.2	fda655
1057	-8.2	fda571
1058	-8.2	fda1484
1059	-8.2	fda1930
1060	-8.2	fda1284
1061	-8.2	fda261
1062	-8.2	fda866
1063	-8.2	fda1396
1064	-8.2	fda367
1065	-8.2	fda89
1066	-8.2	fda1244
1067	-8.2	fda620
1068	-8.2	fda1928
1069	-8.2	fda1949
1070	-8.2	fda1932
1071	-8.2	fda154
1072	-8.2	fda1449
1073	-8.2	fda832
1074	-8.2	fda1885
1075	-8.2	fda1416
1076	-8.2	fda1222
1077	-8.2	fda1483
1078	-8.2	fda836
1079	-8.2	fda1539
1080	-8.2	fda370
1081	-8.2	fda1947
1082	-8.2	fda1786
1083	-8.2	fda1012
1084	-8.2	fda9
1085	-8.2	fda1948
1086	-8.2	fda1773
1087	-8.1	fda787
1088	-8.1	fda59
1089	-8.1	fda346
1090	-8.1	fda775
1091	-8.1	fda476
1092	-8.1	fda2051
1093	-8.1	fda1676
1094	-8.1	fda307
1095	-8.1	fda2000
1096	-8.1	fda739
1097	-8.1	fda668
1098	-8.1	fda776
1099	-8.1	fda1837
1100	-8.1	fda2076
1101	-8.1	fda1173
1102	-8.1	fda1695
1103	-8.1	fda881
1104	-8.1	fda296
1105	-8.1	fda1838
1106	-8.1	fda983
1107	-8.1	fda152
1108	-8.1	fda280
1109	-8.1	fda2004
1110	-8.1	fda1204
1111	-8.1	fda1990
1112	-8.1	fda1733
1113	-8.1	fda2101
1114	-8.1	fda306
1115	-8.1	fda1398
1116	-8.1	fda1791
1117	-8.1	fda1538
1118	-8.1	fda888
1119	-8.1	fda2005
1120	-8.1	fda667
1121	-8.1	fda1911
1122	-8.1	fda1895
1123	-8.1	fda2107
1124	-8.1	fda248
1125	-8.1	fda1851
1126	-8.1	fda1395
1127	-8.1	fda572
1128	-8.1	fda1707
1129	-8.1	fda1787
1130	-8.1	fda864
1131	-8.1	fda1430
1132	-8.1	fda453
1133	-8.1	fda1669
1134	-8.1	fda1174
1135	-8.1	fda1243
1136	-8.1	fda153
1137	-8.1	fda742
1138	-8.1	fda1299
1139	-8.1	fda1914
1140	-8.1	fda1537
1141	-8.1	fda664
1142	-8.1	fda399
1143	-8.1	fda1360
1144	-8.1	fda308
1145	-8.1	fda669
1146	-8.1	fda738
1147	-8.0	fda570
1148	-8.0	fda868
1149	-8.0	fda282
1150	-8.0	fda699
1151	-8.0	fda403
1152	-8.0	fda1772
1153	-8.0	fda1925
1154	-8.0	fda1087
1155	-8.0	fda901
1156	-8.0	fda910
1157	-8.0	fda493
1158	-8.0	fda1708
1159	-8.0	fda1741
1160	-8.0	fda930
1161	-8.0	fda1157
1162	-8.0	fda325
1163	-8.0	fda2100
1164	-8.0	fda1414
1165	-8.0	fda1242
1166	-8.0	fda2015
1167	-8.0	fda1218
1168	-8.0	fda1899
1169	-8.0	fda1688
1170	-8.0	fda283
1171	-8.0	fda324
1172	-8.0	fda141
1173	-8.0	fda1872
1174	-8.0	fda804
1175	-8.0	fda496
1176	-8.0	fda905
1177	-8.0	fda1355
1178	-8.0	fda373
1179	-8.0	fda1704
1180	-8.0	fda28
1181	-8.0	fda2055
1182	-8.0	fda1016
1183	-8.0	fda2097
1184	-8.0	fda142
1185	-8.0	fda451
1186	-8.0	fda846
1187	-8.0	fda138
1188	-7.9	fda1245
1189	-7.9	fda1523
1190	-7.9	fda869
1191	-7.9	fda1643
1192	-7.9	fda1975
1193	-7.9	fda687
1194	-7.9	fda1659
1195	-7.9	fda1342
1196	-7.9	fda1665
1197	-7.9	fda635
1198	-7.9	fda492
1199	-7.9	fda223
1200	-7.9	fda1492
1201	-7.9	fda362
1202	-7.9	fda70
1203	-7.9	fda970
1204	-7.9	fda2052
1205	-7.9	fda844
1206	-7.9	fda1577
1207	-7.9	fda359
1208	-7.9	fda1072
1209	-7.9	fda363
1210	-7.9	fda1493
1211	-7.9	fda971
1212	-7.9	fda1608
1213	-7.9	fda1073
1214	-7.9	fda31
1215	-7.9	fda123
1216	-7.9	fda1003
1217	-7.9	fda1448
1218	-7.9	fda861
1219	-7.9	fda634
1220	-7.9	fda683
1221	-7.9	fda2056
1222	-7.9	fda2053
1223	-7.9	fda2099
1224	-7.9	fda32
1225	-7.8	fda1740
1226	-7.8	fda1732
1227	-7.8	fda688
1228	-7.8	fda38
1229	-7.8	fda419
1230	-7.8	fda345
1231	-7.8	fda580
1232	-7.8	fda1744
1233	-7.8	fda1910
1234	-7.8	fda1148
1235	-7.8	fda845
1236	-7.8	fda805
1237	-7.8	fda685
1238	-7.8	fda606
1239	-7.8	fda1270
1240	-7.8	fda1152
1241	-7.8	fda1635
1242	-7.8	fda2022
1243	-7.8	fda418
1244	-7.8	fda398
1245	-7.8	fda1806
1246	-7.8	fda21
1247	-7.8	fda1193
1248	-7.8	fda322
1249	-7.8	fda1573
1250	-7.8	fda976
1251	-7.8	fda372
1252	-7.8	fda511
1253	-7.8	fda1390
1254	-7.8	fda1731
1255	-7.8	fda555
1256	-7.8	fda686
1257	-7.8	fda711
1258	-7.8	fda1051
1259	-7.8	fda1234
1260	-7.8	fda847
1261	-7.8	fda1668
1262	-7.8	fda510
1263	-7.8	fda1642
1264	-7.8	fda579
1265	-7.7	fda1919
1266	-7.7	fda633
1267	-7.7	fda597
1268	-7.7	fda143
1269	-7.7	fda2086
1270	-7.7	fda689
1271	-7.7	fda1894
1272	-7.7	fda1219
1273	-7.7	fda1291
1274	-7.7	fda1729
1275	-7.7	fda1652
1276	-7.7	fda811
1277	-7.7	fda1931
1278	-7.7	fda947
1279	-7.7	fda1605
1280	-7.7	fda596
1281	-7.7	fda1139
1282	-7.7	fda1778
1283	-7.7	fda1504
1284	-7.7	fda1974
1285	-7.7	fda2045
1286	-7.7	fda1604
1287	-7.7	fda1912
1288	-7.7	fda977
1289	-7.7	fda1653
1290	-7.7	fda1018
1291	-7.7	fda1233
1292	-7.7	fda1357
1293	-7.7	fda1699
1294	-7.7	fda1050
1295	-7.7	fda2050
1296	-7.7	fda928
1297	-7.7	fda632
1298	-7.7	fda298
1299	-7.6	fda2044
1300	-7.6	fda605
1301	-7.6	fda1455
1302	-7.6	fda168
1303	-7.6	fda1292
1304	-7.6	fda1576
1305	-7.6	fda1343
1306	-7.6	fda449
1307	-7.6	fda874
1308	-7.6	fda1613
1309	-7.6	fda1670
1310	-7.6	fda598
1311	-7.6	fda1320
1312	-7.6	fda975
1313	-7.6	fda2021
1314	-7.6	fda2085
1315	-7.6	fda316
1316	-7.6	fda167
1317	-7.6	fda1070
1318	-7.6	fda49
1319	-7.6	fda2095
1320	-7.6	fda1735
1321	-7.6	fda1546
1322	-7.6	fda463
1323	-7.6	fda1833
1324	-7.6	fda1235
1325	-7.6	fda918
1326	-7.6	fda94
1327	-7.6	fda673
1328	-7.6	fda812
1329	-7.6	fda2059
1330	-7.6	fda747
1331	-7.6	fda906
1332	-7.6	fda833
1333	-7.6	fda1698
1334	-7.6	fda1734
1335	-7.6	fda1108
1336	-7.6	fda436
1337	-7.6	fda48
1338	-7.6	fda1078
1339	-7.6	fda746
1340	-7.6	fda1726
1341	-7.6	fda227
1342	-7.6	fda1834
1343	-7.6	fda810
1344	-7.6	fda90
1345	-7.6	fda1742
1346	-7.6	fda1007
1347	-7.5	fda6
1348	-7.5	fda1703
1349	-7.5	fda1906
1350	-7.5	fda462
1351	-7.5	fda497
1352	-7.5	fda1805
1353	-7.5	fda1081
1354	-7.5	fda1452
1355	-7.5	fda1049
1356	-7.5	fda182
1357	-7.5	fda1593
1358	-7.5	fda448
1359	-7.5	fda224
1360	-7.5	fda794
1361	-7.5	fda1487
1362	-7.5	fda899
1363	-7.5	fda1706
1364	-7.5	fda1779
1365	-7.5	fda1008
1366	-7.5	fda1592
1367	-7.5	fda862
1368	-7.5	fda162
1369	-7.5	fda1109
1370	-7.5	fda919
1371	-7.5	fda1147
1372	-7.5	fda1797
1373	-7.5	fda1019
1374	-7.5	fda355
1375	-7.5	fda212
1376	-7.5	fda1564
1377	-7.5	fda47
1378	-7.5	fda92
1379	-7.5	fda856
1380	-7.5	fda1868
1381	-7.5	fda1356
1382	-7.5	fda461
1383	-7.5	fda1437
1384	-7.5	fda297
1385	-7.5	fda378
1386	-7.4	fda1463
1387	-7.4	fda1262
1388	-7.4	fda1102
1389	-7.4	fda183
1390	-7.4	fda1807
1391	-7.4	fda1628
1392	-7.4	fda1627
1393	-7.4	fda1663
1394	-7.4	fda379
1395	-7.4	fda454
1396	-7.4	fda1634
1397	-7.4	fda917
1398	-7.4	fda208
1399	-7.4	fda125
1400	-7.4	fda1984
1401	-7.4	fda916
1402	-7.4	fda695
1403	-7.4	fda1983
1404	-7.4	fda1873
1405	-7.4	fda588
1406	-7.4	fda1123
1407	-7.4	fda574
1408	-7.4	fda163
1409	-7.4	fda1149
1410	-7.4	fda1103
1411	-7.4	fda4
1412	-7.4	fda1781
1413	-7.4	fda802
1414	-7.4	fda126
1415	-7.4	fda102
1416	-7.4	fda225
1417	-7.4	fda1124
1418	-7.4	fda1263
1419	-7.3	fda677
1420	-7.3	fda853
1421	-7.3	fda585
1422	-7.3	fda1626
1423	-7.3	fda1265
1424	-7.3	fda806
1425	-7.3	fda2034
1426	-7.3	fda2104
1427	-7.3	fda2036
1428	-7.3	fda1629
1429	-7.3	fda1641
1430	-7.3	fda512
1431	-7.3	fda1077
1432	-7.3	fda2008
1433	-7.3	fda1618
1434	-7.3	fda91
1435	-7.3	fda803
1436	-7.3	fda2049
1437	-7.3	fda1952
1438	-7.3	fda1607
1439	-7.3	fda487
1440	-7.3	fda1951
1441	-7.3	fda1784
1442	-7.3	fda1799
1443	-7.3	fda2018
1444	-7.3	fda1076
1445	-7.3	fda499
1446	-7.3	fda100
1447	-7.3	fda1798
1448	-7.3	fda986
1449	-7.3	fda682
1450	-7.3	fda1097
1451	-7.3	fda83
1452	-7.3	fda680
1453	-7.3	fda1800
1454	-7.3	fda361
1455	-7.3	fda1325
1456	-7.3	fda1907
1457	-7.3	fda679
1458	-7.3	fda460
1459	-7.2	fda315
1460	-7.2	fda455
1461	-7.2	fda1340
1462	-7.2	fda988
1463	-7.2	fda1687
1464	-7.2	fda5
1465	-7.2	fda164
1466	-7.2	fda1869
1467	-7.2	fda1672
1468	-7.2	fda678
1469	-7.2	fda940
1470	-7.2	fda2105
1471	-7.2	fda719
1472	-7.2	fda1428
1473	-7.2	fda2089
1474	-7.2	fda1609
1475	-7.2	fda1112
1476	-7.2	fda383
1477	-7.2	fda697
1478	-7.2	fda1898
1479	-7.2	fda147
1480	-7.2	fda879
1481	-7.2	fda1590
1482	-7.2	fda1453
1483	-7.2	fda589
1484	-7.2	fda1917
1485	-7.2	fda696
1486	-7.2	fda1096
1487	-7.2	fda1288
1488	-7.2	fda1673
1489	-7.2	fda1427
1490	-7.2	fda1758
1491	-7.2	fda989
1492	-7.2	fda880
1493	-7.2	fda1721
1494	-7.2	fda1920
1495	-7.2	fda2113
1496	-7.1	fda99
1497	-7.1	fda1875
1498	-7.1	fda105
1499	-7.1	fda523
1500	-7.1	fda1125
1501	-7.1	fda791
1502	-7.1	fda1001
1503	-7.1	fda1981
1504	-7.1	fda181
1505	-7.1	fda369
1506	-7.1	fda1127
1507	-7.1	fda576
1508	-7.1	fda859
1509	-7.1	fda2106
1510	-7.1	fda1271
1511	-7.1	fda1331
1512	-7.1	fda1747
1513	-7.1	fda1804
1514	-7.1	fda1126
1515	-7.1	fda1476
1516	-7.1	fda1488
1517	-7.1	fda192
1518	-7.1	fda1861
1519	-7.1	fda1860
1520	-7.1	fda1738
1521	-7.1	fda471
1522	-7.1	fda1591
1523	-7.1	fda1104
1524	-7.1	fda1110
1525	-7.0	fda1324
1526	-7.0	fda863
1527	-7.0	fda1143
1528	-7.0	fda2114
1529	-7.0	fda1450
1530	-7.0	fda1602
1531	-7.0	fda1896
1532	-7.0	fda1257
1533	-7.0	fda472
1534	-7.0	fda2035
1535	-7.0	fda1739
1536	-7.0	fda2110
1537	-7.0	fda1621
1538	-7.0	fda921
1539	-7.0	fda1582
1540	-7.0	fda524
1541	-7.0	fda1578
1542	-7.0	fda1606
1543	-7.0	fda1451
1544	-7.0	fda1712
1545	-7.0	fda1439
1546	-7.0	fda1466
1547	-7.0	fda101
1548	-7.0	fda2115
1549	-7.0	fda1874
1550	-7.0	fda860
1551	-7.0	fda1377
1552	-7.0	fda1897
1553	-7.0	fda1140
1554	-7.0	fda7
1555	-7.0	fda148
1556	-7.0	fda1879
1557	-7.0	fda2112
1558	-6.9	fda278
1559	-6.9	fda1354
1560	-6.9	fda1518
1561	-6.9	fda698
1562	-6.9	fda639
1563	-6.9	fda1532
1564	-6.9	fda1034
1565	-6.9	fda1603
1566	-6.9	fda1300
1567	-6.9	fda1141
1568	-6.9	fda2029
1569	-6.9	fda920
1570	-6.9	fda751
1571	-6.9	fda228
1572	-6.9	fda1142
1573	-6.9	fda1349
1574	-6.9	fda1543
1575	-6.9	fda1794
1576	-6.9	fda1496
1577	-6.9	fda1308
1578	-6.9	fda1495
1579	-6.9	fda938
1580	-6.9	fda922
1581	-6.9	fda226
1582	-6.9	fda155
1583	-6.9	fda987
1584	-6.9	fda637
1585	-6.9	fda818
1586	-6.9	fda508
1587	-6.9	fda1774
1588	-6.9	fda1762
1589	-6.9	fda468
1590	-6.9	fda2066
1591	-6.9	fda1544
1592	-6.9	fda1940
1593	-6.9	fda1399
1594	-6.9	fda1519
1595	-6.9	fda174
1596	-6.9	fda1612
1597	-6.9	fda2111
1598	-6.9	fda1792
1599	-6.9	fda450
1600	-6.9	fda1941
1601	-6.9	fda2040
1602	-6.8	fda1117
1603	-6.8	fda835
1604	-6.8	fda389
1605	-6.8	fda173
1606	-6.8	fda411
1607	-6.8	fda1515
1608	-6.8	fda629
1609	-6.8	fda1597
1610	-6.8	fda1821
1611	-6.8	fda973
1612	-6.8	fda1330
1613	-6.8	fda1456
1614	-6.8	fda783
1615	-6.8	fda1494
1616	-6.8	fda172
1617	-6.8	fda1842
1618	-6.8	fda1982
1619	-6.8	fda1531
1620	-6.8	fda327
1621	-6.8	fda156
1622	-6.8	fda2042
1623	-6.8	fda1595
1624	-6.8	fda326
1625	-6.8	fda509
1626	-6.8	fda784
1627	-6.8	fda1540
1628	-6.8	fda1958
1629	-6.8	fda1276
1630	-6.8	fda368
1631	-6.8	fda106
1632	-6.8	fda1793
1633	-6.8	fda1682
1634	-6.8	fda412
1635	-6.8	fda642
1636	-6.8	fda1296
1637	-6.8	fda1957
1638	-6.8	fda923
1639	-6.8	fda1160
1640	-6.8	fda1646
1641	-6.8	fda2041
1642	-6.8	fda1287
1643	-6.8	fda1032
1644	-6.8	fda1681
1645	-6.7	fda1767
1646	-6.7	fda273
1647	-6.7	fda1260
1648	-6.7	fda726
1649	-6.7	fda231
1650	-6.7	fda1997
1651	-6.7	fda338
1652	-6.7	fda2043
1653	-6.7	fda337
1654	-6.7	fda1002
1655	-6.7	fda1046
1656	-6.7	fda388
1657	-6.7	fda1400
1658	-6.7	fda931
1659	-6.7	fda1843
1660	-6.7	fda2031
1661	-6.7	fda1780
1662	-6.7	fda335
1663	-6.7	fda1425
1664	-6.7	fda904
1665	-6.7	fda1594
1666	-6.7	fda384
1667	-6.7	fda230
1668	-6.7	fda748
1669	-6.7	fda291
1670	-6.7	fda2074
1671	-6.6	fda197
1672	-6.6	fda1785
1673	-6.6	fda198
1674	-6.6	fda638
1675	-6.6	fda894
1676	-6.6	fda1575
1677	-6.6	fda11
1678	-6.6	fda1151
1679	-6.6	fda718
1680	-6.6	fda814
1681	-6.6	fda725
1682	-6.6	fda1956
1683	-6.6	fda1277
1684	-6.6	fda903
1685	-6.6	fda813
1686	-6.6	fda937
1687	-6.6	fda965
1688	-6.6	fda1610
1689	-6.6	fda2039
1690	-6.6	fda1638
1691	-6.6	fda1516
1692	-6.6	fda1026
1693	-6.6	fda1918
1694	-6.6	fda1567
1695	-6.6	fda1295
1696	-6.6	fda220
1697	-6.6	fda1009
1698	-6.6	fda1955
1699	-6.6	fda1350
1700	-6.6	fda641
1701	-6.6	fda1163
1702	-6.5	fda118
1703	-6.5	fda1082
1704	-6.5	fda1385
1705	-6.5	fda221
1706	-6.5	fda1401
1707	-6.5	fda939
1708	-6.5	fda1052
1709	-6.5	fda1164
1710	-6.5	fda1447
1711	-6.5	fda1877
1712	-6.5	fda2030
1713	-6.5	fda150
1714	-6.5	fda1568
1715	-6.5	fda1768
1716	-6.5	fda146
1717	-6.5	fda1053
1718	-6.5	fda1953
1719	-6.5	fda999
1720	-6.5	fda1420
1721	-6.5	fda789
1722	-6.5	fda1960
1723	-6.5	fda295
1724	-6.5	fda1386
1725	-6.5	fda1763
1726	-6.5	fda169
1727	-6.5	fda1637
1728	-6.5	fda1183
1729	-6.5	fda117
1730	-6.5	fda752
1731	-6.5	fda897
1732	-6.5	fda790
1733	-6.5	fda1693
1734	-6.5	fda1769
1735	-6.5	fda640
1736	-6.5	fda1063
1737	-6.5	fda71
1738	-6.5	fda2032
1739	-6.5	fda294
1740	-6.5	fda36
1741	-6.5	fda1880
1742	-6.5	fda1405
1743	-6.5	fda1030
1744	-6.5	fda2033
1745	-6.4	fda166
1746	-6.4	fda1181
1747	-6.4	fda1694
1748	-6.4	fda245
1749	-6.4	fda932
1750	-6.4	fda299
1751	-6.4	fda948
1752	-6.4	fda1959
1753	-6.4	fda1384
1754	-6.4	fda1866
1755	-6.4	fda1715
1756	-6.4	fda447
1757	-6.4	fda1261
1758	-6.4	fda1064
1759	-6.4	fda933
1760	-6.4	fda1709
1761	-6.4	fda1100
1762	-6.4	fda1062
1763	-6.4	fda260
1764	-6.4	fda681
1765	-6.4	fda165
1766	-6.4	fda1640
1767	-6.4	fda676
1768	-6.4	fda259
1769	-6.4	fda300
1770	-6.4	fda705
1771	-6.4	fda1517
1772	-6.4	fda1865
1773	-6.4	fda704
1774	-6.4	fda1743
1775	-6.4	fda1161
1776	-6.4	fda1045
1777	-6.4	fda1857
1778	-6.3	fda1253
1779	-6.3	fda1055
1780	-6.3	fda898
1781	-6.3	fda957
1782	-6.3	fda1639
1783	-6.3	fda1814
1784	-6.3	fda611
1785	-6.3	fda73
1786	-6.3	fda1870
1787	-6.3	fda1408
1788	-6.3	fda1255
1789	-6.3	fda883
1790	-6.3	fda39
1791	-6.3	fda1138
1792	-6.3	fda1402
1793	-6.3	fda275
1794	-6.3	fda503
1795	-6.3	fda1867
1796	-6.3	fda258
1797	-6.3	fda136
1798	-6.3	fda1098
1799	-6.3	fda274
1800	-6.3	fda84
1801	-6.3	fda1562
1802	-6.3	fda1137
1803	-6.3	fda675
1804	-6.3	fda595
1805	-6.3	fda1165
1806	-6.2	fda1972
1807	-6.2	fda1136
1808	-6.2	fda1963
1809	-6.2	fda643
1810	-6.2	fda535
1811	-6.2	fda1146
1812	-6.2	fda1574
1813	-6.2	fda293
1814	-6.2	fda1876
1815	-6.2	fda1162
1816	-6.2	fda1170
1817	-6.2	fda1994
1818	-6.2	fda1611
1819	-6.2	fda1407
1820	-6.2	fda2075
1821	-6.2	fda1973
1822	-6.2	fda488
1823	-6.2	fda998
1824	-6.2	fda1482
1825	-6.2	fda1068
1826	-6.2	fda644
1827	-6.2	fda1858
1828	-6.2	fda616
1829	-6.2	fda1650
1830	-6.2	fda1859
1831	-6.2	fda246
1832	-6.2	fda1114
1833	-6.1	fda1946
1834	-6.1	fda1180
1835	-6.1	fda1111
1836	-6.1	fda457
1837	-6.1	fda120
1838	-6.1	fda1144
1839	-6.1	fda1048
1840	-6.1	fda1527
1841	-6.1	fda1409
1842	-6.1	fda1823
1843	-6.1	fda1511
1844	-6.1	fda626
1845	-6.1	fda1413
1846	-6.1	fda67
1847	-6.1	fda1563
1848	-6.1	fda1711
1849	-6.1	fda1056
1850	-6.1	fda1654
1851	-6.1	fda1101
1852	-6.0	fda526
1853	-6.0	fda1054
1854	-6.0	fda1047
1855	-6.0	fda82
1856	-6.0	fda1158
1857	-6.0	fda649
1858	-6.0	fda320
1859	-6.0	fda12
1860	-6.0	fda37
1861	-6.0	fda1968
1862	-6.0	fda1075
1863	-6.0	fda1998
1864	-6.0	fda544
1865	-6.0	fda240
1866	-6.0	fda525
1867	-6.0	fda13
1868	-6.0	fda72
1869	-6.0	fda427
1870	-6.0	fda1566
1871	-6.0	fda1596
1872	-6.0	fda129
1873	-6.0	fda636
1874	-6.0	fda1057
1875	-6.0	fda1481
1876	-5.9	fda955
1877	-5.9	fda1512
1878	-5.9	fda1633
1879	-5.9	fda707
1880	-5.9	fda380
1881	-5.9	fda1397
1882	-5.9	fda456
1883	-5.9	fda1058
1884	-5.9	fda720
1885	-5.9	fda1442
1886	-5.8	fda522
1887	-5.8	fda795
1888	-5.8	fda277
1889	-5.8	fda381
1890	-5.8	fda1023
1891	-5.8	fda772
1892	-5.8	fda1145
1893	-5.8	fda1022
1894	-5.8	fda765
1895	-5.8	fda124
1896	-5.8	fda1036
1897	-5.8	fda773
1898	-5.8	fda1378
1899	-5.8	fda409
1900	-5.8	fda1434
1901	-5.8	fda1182
1902	-5.8	fda1565
1903	-5.8	fda420
1904	-5.8	fda505
1905	-5.8	fda1159
1906	-5.8	fda631
1907	-5.7	fda2003
1908	-5.7	fda410
1909	-5.7	fda822
1910	-5.7	fda875
1911	-5.7	fda1254
1912	-5.7	fda615
1913	-5.7	fda193
1914	-5.7	fda876
1915	-5.7	fda408
1916	-5.7	fda1113
1917	-5.7	fda513
1918	-5.7	fda1730
1919	-5.7	fda1556
1920	-5.7	fda202
1921	-5.7	fda1256
1922	-5.7	fda824
1923	-5.7	fda1150
1924	-5.7	fda823
1925	-5.7	fda820
1926	-5.7	fda1232
1927	-5.7	fda1710
1928	-5.6	fda1945
1929	-5.6	fda285
1930	-5.6	fda958
1931	-5.6	fda1025
1932	-5.6	fda1251
1933	-5.6	fda819
1934	-5.6	fda1394
1935	-5.6	fda1636
1936	-5.6	fda1624
1937	-5.6	fda1826
1938	-5.6	fda567
1939	-5.6	fda235
1940	-5.6	fda2103
1941	-5.6	fda1071
1942	-5.6	fda16
1943	-5.5	fda831
1944	-5.5	fda65
1945	-5.5	fda645
1946	-5.5	fda464
1947	-5.5	fda1969
1948	-5.5	fda238
1949	-5.5	fda1132
1950	-5.5	fda1557
1951	-5.5	fda1923
1952	-5.4	fda1066
1953	-5.4	fda1871
1954	-5.4	fda594
1955	-5.4	fda724
1956	-5.4	fda1043
1957	-5.4	fda771
1958	-5.4	fda1827
1959	-5.4	fda1970
1960	-5.4	fda489
1961	-5.4	fda1105
1962	-5.4	fda1024
1963	-5.4	fda1819
1964	-5.4	fda1188
1965	-5.4	fda517
1966	-5.4	fda821
1967	-5.4	fda706
1968	-5.4	fda1583
1969	-5.4	fda1570
1970	-5.3	fda66
1971	-5.3	fda788
1972	-5.3	fda808
1973	-5.3	fda723
1974	-5.3	fda1313
1975	-5.3	fda536
1976	-5.3	fda960
1977	-5.3	fda545
1978	-5.3	fda262
1979	-5.3	fda1199
1980	-5.3	fda934
1981	-5.3	fda1210
1982	-5.3	fda721
1983	-5.3	fda1156
1984	-5.3	fda1155
1985	-5.3	fda769
1986	-5.3	fda433
1987	-5.3	fda1248
1988	-5.3	fda1753
1989	-5.2	fda1379
1990	-5.2	fda236
1991	-5.2	fda26
1992	-5.2	fda617
1993	-5.2	fda770
1994	-5.2	fda1426
1995	-5.2	fda1528
1996	-5.2	fda807
1997	-5.1	fda1044
1998	-5.1	fda139
1999	-5.1	fda506
[truncated: 116 more rows]

## Sheet: 2bzh
ranking	molecule	bind energy(kcal/mol)	drug
1	-12.0	fda1700
2	-11.9	fda350	Olaparib
3	-11.6	fda1755	Dutasteride
4	-11.5	fda1525
5	-11.5	fda131
6	-11.5	fda98	Drospirenone
7	-11.5	fda539
8	-11.5	fda132
9	-11.5	fda950
10	-11.4	fda949
11	-11.3	fda871
12	-11.3	fda1364
13	-11.3	fda872	Nilotinib
14	-11.3	fda445
15	-11.3	fda1363
16	-11.3	fda1302
17	-11.2	fda1616
18	-11.2	fda1559
19	-11.2	fda1236
20	-11.2	fda1238
21	-11.2	fda1558
22	-11.1	fda444
23	-11.1	fda1237
24	-11.1	fda1365
25	-11.1	fda1202
26	-11.0	fda1883
27	-10.9	fda80
28	-10.9	fda485
29	-10.9	fda540
30	-10.9	fda1938
31	-10.9	fda79
32	-10.8	fda653
33	-10.8	fda469
34	-10.8	fda1705
35	-10.8	fda568
36	-10.8	fda569
37	-10.8	fda1614
38	-10.8	fda1615
39	-10.7	fda1702
40	-10.7	fda347
41	-10.7	fda841
42	-10.7	fda760
43	-10.7	fda1882
44	-10.7	fda1701
45	-10.7	fda130
46	-10.7	fda1881
47	-10.7	fda1893
48	-10.6	fda331
49	-10.6	fda2007
50	-10.6	fda405
51	-10.6	fda796
52	-10.6	fda1761
53	-10.6	fda2098
54	-10.6	fda1964
55	-10.6	fda797
56	-10.6	fda1965
57	-10.6	fda1303
58	-10.6	fda982
59	-10.6	fda330
60	-10.6	fda1685
61	-10.6	fda353
62	-10.6	fda842
63	-10.5	fda1783
64	-10.5	fda553
65	-10.5	fda996
66	-10.5	fda1892
67	-10.5	fda2025
68	-10.5	fda997
69	-10.5	fda1249
70	-10.5	fda530
71	-10.5	fda587
72	-10.5	fda529
73	-10.5	fda257
74	-10.5	fda1683
75	-10.5	fda1191
76	-10.5	fda470
77	-10.4	fda758
78	-10.4	fda534
79	-10.4	fda2011
80	-10.4	fda64
81	-10.4	fda2006
82	-10.4	fda1433
83	-10.4	fda1542
84	-10.4	fda1551
85	-10.4	fda1666
86	-10.4	fda1319
87	-10.4	fda766
88	-10.4	fda1622
89	-10.4	fda865
90	-10.4	fda170
91	-10.4	fda1318
92	-10.3	fda1756
93	-10.3	fda1315
94	-10.3	fda10
95	-10.3	fda2054
96	-10.3	fda1856
97	-10.3	fda1037
98	-10.3	fda515
99	-10.3	fda358
100	-10.3	fda1530
101	-10.3	fda68
102	-10.3	fda406
103	-10.3	fda63
104	-10.3	fda1598
105	-10.3	fda728
106	-10.3	fda767
107	-10.3	fda981
108	-10.3	fda1280
109	-10.3	fda1207
110	-10.3	fda1757
111	-10.3	fda1190
112	-10.3	fda817
113	-10.3	fda1039
114	-10.3	fda1555
115	-10.3	fda586
116	-10.3	fda1844
117	-10.3	fda1133
118	-10.3	fda1206
119	-10.3	fda1086
120	-10.2	fda354
121	-10.2	fda877
122	-10.2	fda1863
123	-10.2	fda1862
124	-10.2	fda265
125	-10.2	fda189
126	-10.2	fda309
127	-10.2	fda2072
128	-10.2	fda1383
129	-10.2	fda310
130	-10.2	fda1526
131	-10.2	fda717
132	-10.2	fda1281
133	-10.2	fda878
134	-10.2	fda329
135	-10.2	fda1333
136	-10.2	fda1282
137	-10.2	fda1830
138	-10.2	fda552
139	-10.2	fda1069
140	-10.2	fda554
141	-10.2	fda158
142	-10.1	fda715
143	-10.1	fda858
144	-10.1	fda1980
145	-10.1	fda160
146	-10.1	fda215
147	-10.1	fda1801
148	-10.1	fda716
149	-10.1	fda1339
150	-10.1	fda133
151	-10.1	fda491
152	-10.1	fda1689
153	-10.1	fda1321
154	-10.1	fda1891
155	-10.1	fda333
156	-10.1	fda88
157	-10.1	fda1440
158	-10.1	fda759
159	-10.1	fda1552
160	-10.1	fda1441
161	-10.0	fda490
162	-10.0	fda608
163	-10.0	fda2084
164	-10.0	fda1554
165	-10.0	fda188
166	-10.0	fda1293
167	-10.0	fda483
168	-10.0	fda1553
169	-10.0	fda1038
170	-10.0	fda341
171	-10.0	fda1662
172	-10.0	fda42
173	-10.0	fda159
174	-10.0	fda1541
175	-10.0	fda1346
176	-10.0	fda62
177	-10.0	fda1864
178	-10.0	fda2083
179	-10.0	fda727
180	-10.0	fda357
181	-10.0	fda893
182	-10.0	fda1803
183	-10.0	fda1192
184	-10.0	fda157
185	-10.0	fda81
186	-9.9	fda952
187	-9.9	fda1366
188	-9.9	fda1205
189	-9.9	fda241
190	-9.9	fda713
191	-9.9	fda892
192	-9.9	fda609
193	-9.9	fda1060
194	-9.9	fda1065
195	-9.9	fda873
196	-9.9	fda302
197	-9.9	fda2026
198	-9.9	fda951
199	-9.9	fda161
200	-9.9	fda1129
201	-9.9	fda1171
202	-9.9	fda256
203	-9.9	fda1714
204	-9.8	fda601
205	-9.8	fda356
206	-9.8	fda1312
207	-9.8	fda1130
208	-9.8	fda1134
209	-9.8	fda501
210	-9.8	fda52
211	-9.8	fda1195
212	-9.8	fda1812
213	-9.8	fda217
214	-9.8	fda2027
215	-9.8	fda336
216	-9.8	fda750
217	-9.8	fda781
218	-9.8	fda1939
219	-9.8	fda352
220	-9.8	fda2069
221	-9.8	fda53
222	-9.8	fda348
223	-9.8	fda435
224	-9.8	fda1391
225	-9.8	fda328
226	-9.8	fda1092
227	-9.8	fda848
228	-9.8	fda964
229	-9.8	fda1950
230	-9.8	fda349
231	-9.8	fda1514
232	-9.8	fda1311
233	-9.8	fda114
234	-9.8	fda1172
235	-9.8	fda850
236	-9.8	fda199
237	-9.8	fda1095
238	-9.8	fda1415
239	-9.8	fda532
240	-9.7	fda1813
241	-9.7	fda782
242	-9.7	fda1131
243	-9.7	fda780
244	-9.7	fda2000
245	-9.7	fda891
246	-9.7	fda1943
247	-9.7	fda1310
248	-9.7	fda849
249	-9.7	fda1677
250	-9.7	fda2010
251	-9.7	fda560
252	-9.7	fda561
253	-9.7	fda944
254	-9.7	fda1678
255	-9.7	fda171
256	-9.7	fda753
257	-9.7	fda486
258	-9.7	fda816
259	-9.7	fda2046
260	-9.7	fda1203
261	-9.7	fda374
262	-9.7	fda474
263	-9.7	fda1196
264	-9.7	fda1371
265	-9.7	fda559
266	-9.7	fda2009
267	-9.7	fda1789
268	-9.7	fda1184
269	-9.7	fda446
270	-9.7	fda2058
271	-9.6	fda213
272	-9.6	fda828
273	-9.6	fda712
274	-9.6	fda729
275	-9.6	fda815
276	-9.6	fda214
277	-9.6	fda756
278	-9.6	fda1589
279	-9.6	fda1393
280	-9.6	fda1334
281	-9.6	fda763
282	-9.6	fda109
283	-9.6	fda757
284	-9.6	fda942
285	-9.6	fda764
286	-9.6	fda1187
287	-9.6	fda2037
288	-9.6	fda749
289	-9.6	fda1294
290	-9.6	fda1335
291	-9.6	fda857
292	-9.6	fda890
293	-9.6	fda473
294	-9.6	fda1166
295	-9.6	fda2081
296	-9.6	fda255
297	-9.6	fda334
298	-9.6	fda2102
299	-9.6	fda332
300	-9.6	fda943
301	-9.6	fda1309
302	-9.5	fda1336
303	-9.5	fda1323
304	-9.5	fda889
305	-9.5	fda1332
306	-9.5	fda2061
307	-9.5	fda1278
308	-9.5	fda1305
309	-9.5	fda1200
310	-9.5	fda2038
311	-9.5	fda249
312	-9.5	fda314
313	-9.5	fda1220
314	-9.5	fda301
315	-9.5	fda110
316	-9.5	fda1937
317	-9.5	fda2001
318	-9.5	fda395
319	-9.5	fda60
320	-9.5	fda1782
321	-9.5	fda504
322	-9.5	fda417
323	-9.5	fda2087
324	-9.5	fda1587
325	-9.5	fda1692
326	-9.5	fda2024
327	-9.5	fda254
328	-9.5	fda761
329	-9.5	fda186
330	-9.5	fda185
331	-9.5	fda1316
332	-9.5	fda557
333	-9.5	fda1845
334	-9.5	fda2057
335	-9.5	fda2048
336	-9.5	fda1089
337	-9.5	fda2047
338	-9.5	fda1304
339	-9.5	fda793
340	-9.5	fda1878
341	-9.5	fda1186
342	-9.5	fda219
343	-9.5	fda366
344	-9.4	fda196
345	-9.4	fda96
346	-9.4	fda218
347	-9.4	fda108
348	-9.4	fda1796
349	-9.4	fda954
350	-9.4	fda458
351	-9.4	fda1977
352	-9.4	fda1372
353	-9.4	fda870
354	-9.4	fda1201
355	-9.4	fda953
356	-9.4	fda1832
357	-9.4	fda2060
358	-9.4	fda1825
359	-9.4	fda542
360	-9.4	fda1828
361	-9.4	fda1795
362	-9.4	fda1802
363	-9.4	fda1027
364	-9.4	fda533
365	-9.4	fda1697
366	-9.4	fda1224
367	-9.4	fda477
368	-9.4	fda1775
369	-9.4	fda692
370	-9.4	fda1831
371	-9.4	fda1088
372	-9.4	fda1588
373	-9.4	fda376
374	-9.4	fda520
375	-9.4	fda77
376	-9.4	fda1135
377	-9.4	fda829
378	-9.4	fda2002
379	-9.4	fda1829
380	-9.4	fda514
381	-9.4	fda521
382	-9.4	fda730
383	-9.4	fda459
384	-9.4	fda1716
385	-9.4	fda1061
386	-9.3	fda442
387	-9.3	fda1520
388	-9.3	fda531
389	-9.3	fda1118
390	-9.3	fda1090
391	-9.3	fda393
392	-9.3	fda2108
393	-9.3	fda1961
394	-9.3	fda1713
395	-9.3	fda111
396	-9.3	fda1513
397	-9.3	fda1936
398	-9.3	fda439
399	-9.3	fda961
400	-9.3	fda1750
401	-9.3	fda1988
402	-9.3	fda1754
403	-9.3	fda754
404	-9.3	fda1836
405	-9.3	fda206
406	-9.3	fda1651
407	-9.3	fda768
408	-9.3	fda1194
409	-9.3	fda843
410	-9.3	fda1225
411	-9.3	fda1297
412	-9.3	fda144
413	-9.3	fda438
414	-9.3	fda543
415	-9.3	fda1846
416	-9.3	fda61
417	-9.3	fda1679
418	-9.3	fda177
419	-9.3	fda1505
420	-9.2	fda646
421	-9.2	fda1720
422	-9.2	fda394
423	-9.2	fda1992
424	-9.2	fda382
425	-9.2	fda1631
426	-9.2	fda972
427	-9.2	fda323
428	-9.2	fda1632
429	-9.2	fda35
430	-9.2	fda1461
431	-9.2	fda292
432	-9.2	fda321
433	-9.2	fda1087
434	-9.2	fda527
435	-9.2	fda200
436	-9.2	fda2062
437	-9.2	fda1443
438	-9.2	fda1387
439	-9.2	fda792
440	-9.2	fda371
441	-9.2	fda1080
442	-9.2	fda1751
443	-9.2	fda1444
444	-9.2	fda30
445	-9.2	fda2023
446	-9.2	fda1268
447	-9.2	fda2065
448	-9.2	fda421
449	-9.2	fda2091
450	-9.2	fda1185
451	-9.2	fda33
452	-9.2	fda602
453	-9.2	fda370
454	-9.2	fda1212
455	-9.2	fda1373
456	-9.2	fda674
457	-9.2	fda29
458	-9.2	fda528
459	-9.2	fda2082
460	-9.2	fda1460
461	-9.2	fda1169
462	-9.2	fda1991
463	-9.2	fda1267
464	-9.2	fda434
465	-9.2	fda178
466	-9.2	fda1213
467	-9.1	fda209
468	-9.1	fda319
469	-9.1	fda1266
470	-9.1	fda364
471	-9.1	fda1886
472	-9.1	fda318
473	-9.1	fda484
474	-9.1	fda1370
475	-9.1	fda1560
476	-9.1	fda1067
477	-9.1	fda1468
478	-9.1	fda1671
479	-9.1	fda113
480	-9.1	fda385
481	-9.1	fda2090
482	-9.1	fda116
483	-9.1	fda121
484	-9.1	fda556
485	-9.1	fda834
486	-9.1	fda1617
487	-9.1	fda1322
488	-9.1	fda1850
489	-9.1	fda1942
490	-9.1	fda518
491	-9.1	fda1490
492	-9.1	fda176
493	-9.1	fda340
494	-9.1	fda1949
495	-9.1	fda1765
496	-9.1	fda744
497	-9.1	fda1269
498	-9.1	fda1548
499	-9.1	fda558
500	-9.1	fda253
501	-9.1	fda95
502	-9.1	fda1686
503	-9.1	fda1752
504	-9.1	fda956
505	-9.1	fda122
506	-9.1	fda400
507	-9.1	fda339
508	-9.1	fda1660
509	-9.1	fda846
510	-9.1	fda1691
511	-9.1	fda1579
512	-9.0	fda1116
513	-9.0	fda967
514	-9.0	fda1368
515	-9.0	fda703
516	-9.0	fda500
517	-9.0	fda1736
518	-9.0	fda584
519	-9.0	fda902
520	-9.0	fda1099
521	-9.0	fda691
522	-9.0	fda1986
523	-9.0	fda966
524	-9.0	fda1776
525	-9.0	fda1935
526	-9.0	fda702
527	-9.0	fda1011
528	-9.0	fda1759
529	-9.0	fda885
530	-9.0	fda201
531	-9.0	fda1649
532	-9.0	fda1362
533	-9.0	fda1004
534	-9.0	fda1770
535	-9.0	fda392
536	-9.0	fda1522
537	-9.0	fda1510
538	-9.0	fda2092
539	-9.0	fda745
540	-9.0	fda844
541	-9.0	fda2078
542	-9.0	fda1509
543	-9.0	fda2068
544	-9.0	fda1375
545	-9.0	fda1029
546	-9.0	fda694
547	-9.0	fda1361
548	-9.0	fda693
549	-9.0	fda1289
550	-9.0	fda969
551	-9.0	fda2088
552	-9.0	fda908
553	-9.0	fda1929
554	-9.0	fda1115
555	-9.0	fda2064
556	-9.0	fda968
557	-9.0	fda1619
558	-9.0	fda1091
559	-9.0	fda743
560	-9.0	fda690
561	-9.0	fda377
562	-9.0	fda2079
563	-9.0	fda375
564	-9.0	fda1790
565	-9.0	fda1007
566	-9.0	fda1580
567	-9.0	fda1630
568	-8.9	fda654
569	-8.9	fda701
570	-8.9	fda1623
571	-8.9	fda1128
572	-8.9	fda731
573	-8.9	fda912
574	-8.9	fda581
575	-8.9	fda97
576	-8.9	fda1286
577	-8.9	fda786
578	-8.9	fda46
579	-8.9	fda583
580	-8.9	fda1811
581	-8.9	fda1459
582	-8.9	fda437
583	-8.9	fda547
584	-8.9	fda27
585	-8.9	fda1028
586	-8.9	fda1327
587	-8.9	fda1675
588	-8.9	fda710
589	-8.9	fda1000
590	-8.9	fda481
591	-8.9	fda1227
592	-8.9	fda901
593	-8.9	fda1824
594	-8.9	fda2013
595	-8.9	fda34
596	-8.9	fda538
597	-8.9	fda1766
598	-8.9	fda1890
599	-8.9	fda851
600	-8.9	fda1298
601	-8.9	fda145
602	-8.9	fda1374
603	-8.9	fda684
604	-8.9	fda2109
605	-8.9	fda502
606	-8.9	fda2070
607	-8.9	fda1395
608	-8.9	fda1944
609	-8.9	fda582
610	-8.9	fda1231
611	-8.9	fda1976
612	-8.9	fda913
613	-8.9	fda1887
614	-8.9	fda1815
615	-8.9	fda1275
616	-8.9	fda390
617	-8.9	fda207
618	-8.9	fda575
619	-8.9	fda516
620	-8.9	fda1483
621	-8.9	fda798
622	-8.9	fda1448
623	-8.9	fda1764
624	-8.9	fda1690
625	-8.9	fda1299
626	-8.9	fda1317
627	-8.9	fda1326
628	-8.9	fda1491
629	-8.9	fda847
630	-8.9	fda1818
631	-8.9	fda548
632	-8.9	fda664
633	-8.9	fda149
634	-8.9	fda907
635	-8.8	fda2044
636	-8.8	fda537
637	-8.8	fda311
638	-8.8	fda1645
639	-8.8	fda1031
640	-8.8	fda1772
641	-8.8	fda495
642	-8.8	fda1435
643	-8.8	fda43
644	-8.8	fda1285
645	-8.8	fda482
646	-8.8	fda737
647	-8.8	fda1724
648	-8.8	fda284
649	-8.8	fda1909
650	-8.8	fda648
651	-8.8	fda1301
652	-8.8	fda1270
653	-8.8	fda1722
654	-8.8	fda480
655	-8.8	fda1484
656	-8.8	fda1005
657	-8.8	fda1985
658	-8.8	fda252
659	-8.8	fda2080
660	-8.8	fda1725
661	-8.8	fda2012
662	-8.8	fda1674
663	-8.8	fda312
664	-8.8	fda620
665	-8.8	fda911
666	-8.8	fda708
667	-8.8	fda1928
668	-8.8	fda1995
669	-8.8	fda1808
670	-8.8	fda1445
671	-8.8	fda391
672	-8.8	fda832
673	-8.8	fda1581
674	-8.8	fda1855
675	-8.8	fda1810
676	-8.8	fda1971
677	-8.8	fda1228
678	-8.8	fda884
679	-8.8	fda494
680	-8.8	fda135
681	-8.8	fda990
682	-8.8	fda1209
683	-8.8	fda657
684	-8.8	fda700
685	-8.8	fda1419
686	-8.8	fda1684
687	-8.8	fda1648
688	-8.8	fda479
689	-8.8	fda650
690	-8.8	fda1737
691	-8.8	fda1074
692	-8.8	fda1421
693	-8.8	fda1012
694	-8.8	fda1680
695	-8.8	fda1773
696	-8.8	fda45
697	-8.8	fda75
698	-8.8	fda855
699	-8.7	fda665
700	-8.7	fda168
701	-8.7	fda924
702	-8.7	fda343
703	-8.7	fda941
704	-8.7	fda205
705	-8.7	fda1816
706	-8.7	fda414
707	-8.7	fda732
708	-8.7	fda342
709	-8.7	fda709
710	-8.7	fda1436
711	-8.7	fda466
712	-8.7	fda1809
713	-8.7	fda1500
714	-8.7	fda140
715	-8.7	fda546
716	-8.7	fda1341
717	-8.7	fda44
718	-8.7	fda268
719	-8.7	fda1157
720	-8.7	fda656
721	-8.7	fda1119
722	-8.7	fda1376
723	-8.7	fda54
724	-8.7	fda1644
725	-8.7	fda56
726	-8.7	fda1351
727	-8.7	fda1625
728	-8.7	fda564
729	-8.7	fda854
730	-8.7	fda2094
731	-8.7	fda612
732	-8.7	fda478
733	-8.7	fda984
734	-8.7	fda55
735	-8.7	fda1501
736	-8.7	fda1746
737	-8.7	fda1392
738	-8.7	fda867
739	-8.7	fda914
740	-8.7	fda1480
741	-8.6	fda974
742	-8.6	fda1620
743	-8.6	fda647
744	-8.6	fda18
745	-8.6	fda603
746	-8.6	fda1173
747	-8.6	fda1853
748	-8.6	fda886
749	-8.6	fda983
750	-8.6	fda1508
751	-8.6	fda19
752	-8.6	fda440
753	-8.6	fda1996
754	-8.6	fda785
755	-8.6	fda925
756	-8.6	fda313
757	-8.6	fda137
758	-8.6	fda1367
759	-8.6	fda762
760	-8.6	fda23
761	-8.6	fda667
762	-8.6	fda1895
763	-8.6	fda1848
764	-8.6	fda8
765	-8.6	fda566
766	-8.6	fda1655
767	-8.6	fda359
768	-8.6	fda927
769	-8.6	fda436
770	-8.6	fda733
771	-8.6	fda1817
772	-8.6	fda1416
773	-8.6	fda1993
774	-8.6	fda31
775	-8.6	fda266
776	-8.6	fda1174
777	-8.6	fda1106
778	-8.6	fda267
779	-8.6	fda1079
780	-8.6	fda1369
781	-8.6	fda852
782	-8.6	fda1217
783	-8.6	fda399
784	-8.6	fda402
785	-8.6	fda1360
786	-8.6	fda1208
787	-8.6	fda670
788	-8.6	fda9
789	-8.6	fda32
790	-8.5	fda6
791	-8.5	fda1353
792	-8.5	fda76
793	-8.5	fda541
794	-8.5	fda1547
795	-8.5	fda991
796	-8.5	fda476
797	-8.5	fda1549
798	-8.5	fda1676
799	-8.5	fda2093
800	-8.5	fda1214
801	-8.5	fda151
802	-8.5	fda565
803	-8.5	fda1454
804	-8.5	fda280
805	-8.5	fda24
806	-8.5	fda1954
807	-8.5	fda714
808	-8.5	fda577
809	-8.5	fda1854
810	-8.5	fda2063
811	-8.5	fda1550
812	-8.5	fda1927
813	-8.5	fda1779
814	-8.5	fda360
815	-8.5	fda652
816	-8.5	fda1967
817	-8.5	fda1014
818	-8.5	fda1489
819	-8.5	fda2077
820	-8.5	fda78
821	-8.5	fda993
822	-8.5	fda1933
823	-8.5	fda1094
824	-8.5	fda1006
825	-8.5	fda1916
826	-8.5	fda1872
827	-8.5	fda115
828	-8.5	fda1120
829	-8.5	fda804
830	-8.5	fda1093
831	-8.5	fda1348
832	-8.5	fda840
833	-8.5	fda281
834	-8.5	fda1884
835	-8.5	fda416
836	-8.5	fda1018
837	-8.5	fda578
838	-8.5	fda1748
839	-8.5	fda401
840	-8.5	fda1966
841	-8.4	fda1502
842	-8.4	fda1455
843	-8.4	fda2071
844	-8.4	fda1934
845	-8.4	fda519
846	-8.4	fda1429
847	-8.4	fda1015
848	-8.4	fda1647
849	-8.4	fda1013
850	-8.4	fda985
851	-8.4	fda994
852	-8.4	fda403
853	-8.4	fda1529
854	-8.4	fda1744
855	-8.4	fda50
856	-8.4	fda1571
857	-8.4	fda1572
858	-8.4	fda1503
859	-8.4	fda562
860	-8.4	fda270
861	-8.4	fda1745
862	-8.4	fda244
863	-8.4	fda475
864	-8.4	fda175
865	-8.4	fda1902
866	-8.4	fda1418
867	-8.4	fda1922
868	-8.4	fda1667
869	-8.4	fda1999
870	-8.4	fda407
871	-8.4	fda1431
872	-8.4	fda496
873	-8.4	fda1653
874	-8.4	fda179
875	-8.4	fda452
876	-8.4	fda1669
877	-8.4	fda203
878	-8.4	fda1417
879	-8.4	fda1446
880	-8.4	fda1154
881	-8.4	fda1668
882	-8.4	fda351
883	-8.4	fda1642
884	-8.4	fda1507
885	-8.4	fda128
886	-8.4	fda428
887	-8.3	fda1740
888	-8.3	fda1167
889	-8.3	fda1643
890	-8.3	fda992
891	-8.3	fda1017
892	-8.3	fda1475
893	-8.3	fda1584
894	-8.3	fda429
895	-8.3	fda1122
896	-8.3	fda1121
897	-8.3	fda660
898	-8.3	fda1665
899	-8.3	fda830
900	-8.3	fda978
901	-8.3	fda1085
902	-8.3	fda296
903	-8.3	fda1905
904	-8.3	fda2014
905	-8.3	fda1153
906	-8.3	fda85
907	-8.3	fda1717
908	-8.3	fda801
909	-8.3	fda1107
910	-8.3	fda1041
911	-8.3	fda152
912	-8.3	fda2004
913	-8.3	fda443
914	-8.3	fda1925
915	-8.3	fda1432
916	-8.3	fda666
917	-8.3	fda2049
918	-8.3	fda1888
919	-8.3	fda888
920	-8.3	fda655
921	-8.3	fda17
922	-8.3	fda222
923	-8.3	fda970
924	-8.3	fda1545
925	-8.3	fda2015
926	-8.3	fda1352
927	-8.3	fda651
928	-8.3	fda1218
929	-8.3	fda398
930	-8.3	fda1586
931	-8.3	fda1723
932	-8.3	fda89
933	-8.3	fda107
934	-8.3	fda980
935	-8.3	fda1504
936	-8.3	fda1932
937	-8.3	fda971
938	-8.3	fda1175
939	-8.3	fda251
940	-8.3	fda1608
941	-8.3	fda1083
942	-8.3	fda659
943	-8.3	fda58
944	-8.3	fda1357
945	-8.3	fda800
946	-8.3	fda2055
947	-8.3	fda1016
948	-8.3	fda441
949	-8.3	fda2056
950	-8.3	fda1585
951	-8.3	fda297
952	-8.2	fda1839
953	-8.2	fda1324
954	-8.2	fda605
955	-8.2	fda211
956	-8.2	fda2017
957	-8.2	fda573
958	-8.2	fda775
959	-8.2	fda190
960	-8.2	fda1788
961	-8.2	fda2051
962	-8.2	fda1035
963	-8.2	fda1613
964	-8.2	fda881
965	-8.2	fda180
966	-8.2	fda1219
967	-8.2	fda1204
968	-8.2	fda306
969	-8.2	fda1652
970	-8.2	fda887
971	-8.2	fda805
972	-8.2	fda404
973	-8.2	fda1833
974	-8.2	fda1911
975	-8.2	fda134
976	-8.2	fda2067
977	-8.2	fda571
978	-8.2	fda995
979	-8.2	fda1149
980	-8.2	fda1930
981	-8.2	fda1635
982	-8.2	fda945
983	-8.2	fda1924
984	-8.2	fda324
985	-8.2	fda1787
986	-8.2	fda1806
987	-8.2	fda141
988	-8.2	fda1193
989	-8.2	fda1974
990	-8.2	fda1040
991	-8.2	fda1912
992	-8.2	fda123
993	-8.2	fda1834
994	-8.2	fda778
995	-8.2	fda195
996	-8.2	fda1847
997	-8.2	fda216
998	-8.2	fda1904
999	-8.2	fda1947
1000	-8.2	fda1786
1001	-8.2	fda1176
1002	-8.2	fda142
1003	-8.1	fda1221
1004	-8.1	fda633
1005	-8.1	fda1889
1006	-8.1	fda882
1007	-8.1	fda38
1008	-8.1	fda874
1009	-8.1	fda809
1010	-8.1	fda143
1011	-8.1	fda739
1012	-8.1	fda946
1013	-8.1	fda1670
1014	-8.1	fda779
1015	-8.1	fda345
1016	-8.1	fda2076
1017	-8.1	fda635
1018	-8.1	fda1822
1019	-8.1	fda1634
1020	-8.1	fda272
1021	-8.1	fda1290
1022	-8.1	fda1148
1023	-8.1	fda194
1024	-8.1	fda1223
1025	-8.1	fda1708
1026	-8.1	fda2020
1027	-8.1	fda1735
1028	-8.1	fda57
1029	-8.1	fda1021
1030	-8.1	fda574
1031	-8.1	fda1422
1032	-8.1	fda1851
1033	-8.1	fda866
1034	-8.1	fda1168
1035	-8.1	fda1734
1036	-8.1	fda1272
1037	-8.1	fda1215
1038	-8.1	fda1604
1039	-8.1	fda1390
1040	-8.1	fda837
1041	-8.1	fda1885
1042	-8.1	fda722
1043	-8.1	fda592
1044	-8.1	fda1051
1045	-8.1	fda634
1046	-8.1	fda683
1047	-8.1	fda1840
1048	-8.1	fda1356
1049	-8.1	fda1020
1050	-8.1	fda593
1051	-8.1	fda74
1052	-8.1	fda1438
1053	-8.1	fda1948
1054	-8.1	fda632
1055	-8.1	fda777
1056	-8.0	fda210
1057	-8.0	fda570
1058	-8.0	fda825
1059	-8.0	fda909
1060	-8.0	fda776
1061	-8.0	fda14
1062	-8.0	fda1001
1063	-8.0	fda799
1064	-8.0	fda1499
1065	-8.0	fda741
1066	-8.0	fda1279
1067	-8.0	fda1230
1068	-8.0	fda794
1069	-8.0	fda607
1070	-8.0	fda588
1071	-8.0	fda740
1072	-8.0	fda365
1073	-8.0	fda1229
1074	-8.0	fda1486
1075	-8.0	fda1561
1076	-8.0	fda1226
1077	-8.0	fda1609
1078	-8.0	fda896
1079	-8.0	fda248
1080	-8.0	fda261
1081	-8.0	fda672
1082	-8.0	fda671
1083	-8.0	fda511
1084	-8.0	fda895
1085	-8.0	fda905
1086	-8.0	fda1726
1087	-8.0	fda711
1088	-8.0	fda836
1089	-8.0	fda423
1090	-8.0	fda1233
1091	-8.0	fda1234
1092	-8.0	fda22
1093	-8.0	fda742
1094	-8.0	fda1329
1095	-8.0	fda1307
1096	-8.0	fda928
1097	-8.0	fda460
1098	-8.0	fda305
1099	-7.9	fda415
1100	-7.9	fda1328
1101	-7.9	fda1463
1102	-7.9	fda827
1103	-7.9	fda1314
1104	-7.9	fda1805
1105	-7.9	fda1603
1106	-7.9	fda250
1107	-7.9	fda512
1108	-7.9	fda1423
1109	-7.9	fda658
1110	-7.9	fda940
1111	-7.9	fda1835
1112	-7.9	fda899
1113	-7.9	fda2005
1114	-7.9	fda271
1115	-7.9	fda2107
1116	-7.9	fda1008
1117	-7.9	fda1698
1118	-7.9	fda839
1119	-7.9	fda2016
1120	-7.9	fda1804
1121	-7.9	fda1430
1122	-7.9	fda453
1123	-7.9	fda212
1124	-7.9	fda1449
1125	-7.9	fda1926
1126	-7.9	fda604
1127	-7.9	fda28
1128	-7.9	fda661
1129	-7.9	fda378
1130	-7.8	fda787
1131	-7.8	fda1975
1132	-7.8	fda25
1133	-7.8	fda687
1134	-7.8	fda597
1135	-7.8	fda699
1136	-7.8	fda276
1137	-7.8	fda1358
1138	-7.8	fda1687
1139	-7.8	fda668
1140	-7.8	fda1628
1141	-7.8	fda2034
1142	-7.8	fda1627
1143	-7.8	fda1695
1144	-7.8	fda492
1145	-7.8	fda1696
1146	-7.8	fda2036
1147	-7.8	fda1869
1148	-7.8	fda182
1149	-7.8	fda1593
1150	-7.8	fda362
1151	-7.8	fda1664
1152	-7.8	fda662
1153	-7.8	fda304
1154	-7.8	fda930
1155	-7.8	fda1546
1156	-7.8	fda859
1157	-7.8	fda1216
1158	-7.8	fda1414
1159	-7.8	fda1900
1160	-7.8	fda1784
1161	-7.8	fda1841
1162	-7.8	fda162
1163	-7.8	fda596
1164	-7.8	fda1147
1165	-7.8	fda1406
1166	-7.8	fda1688
1167	-7.8	fda1987
1168	-7.8	fda572
1169	-7.8	fda1707
1170	-7.8	fda663
1171	-7.8	fda1033
1172	-7.8	fda498
1173	-7.8	fda838
1174	-7.8	fda363
1175	-7.8	fda860
1176	-7.8	fda1240
1177	-7.8	fda1222
1178	-7.8	fda1940
1179	-7.8	fda861
1180	-7.8	fda810
1181	-7.8	fda1914
1182	-7.8	fda1050
1183	-7.8	fda1868
1184	-7.8	fda1283
1185	-7.8	fda2050
1186	-7.8	fda2097
1187	-7.8	fda1437
1188	-7.8	fda1941
1189	-7.8	fda1901
1190	-7.8	fda1306
1191	-7.8	fda465
1192	-7.8	fda669
1193	-7.7	fda346
1194	-7.7	fda303
1195	-7.7	fda688
1196	-7.7	fda1084
1197	-7.7	fda290
1198	-7.7	fda853
1199	-7.7	fda1626
1200	-7.7	fda1262
1201	-7.7	fda1602
1202	-7.7	fda734
1203	-7.7	fda1081
1204	-7.7	fda472
1205	-7.7	fda1838
1206	-7.7	fda689
1207	-7.7	fda1728
1208	-7.7	fda1177
1209	-7.7	fda1629
1210	-7.7	fda164
1211	-7.7	fda1913
1212	-7.7	fda228
1213	-7.7	fda1291
1214	-7.7	fda223
1215	-7.7	fda1492
1216	-7.7	fda208
1217	-7.7	fda463
1218	-7.7	fda936
1219	-7.7	fda325
1220	-7.7	fda1235
1221	-7.7	fda1718
1222	-7.7	fda673
1223	-7.7	fda1605
1224	-7.7	fda1771
1225	-7.7	fda1915
1226	-7.7	fda1797
1227	-7.7	fda1465
1228	-7.7	fda774
1229	-7.7	fda21
1230	-7.7	fda926
1231	-7.7	fda1019
1232	-7.7	fda1781
1233	-7.7	fda1457
1234	-7.7	fda2019
1235	-7.7	fda47
1236	-7.7	fda1078
1237	-7.7	fda1903
1238	-7.7	fda735
1239	-7.7	fda1731
1240	-7.7	fda1096
1241	-7.7	fda471
1242	-7.7	fda1427
1243	-7.7	fda225
1244	-7.7	fda461
1245	-7.7	fda1458
1246	-7.6	fda900
1247	-7.6	fda1661
1248	-7.6	fda1732
1249	-7.6	fda1659
1250	-7.6	fda183
1251	-7.6	fda962
1252	-7.6	fda598
1253	-7.6	fda379
1254	-7.6	fda1894
1255	-7.6	fda1739
1256	-7.6	fda1729
1257	-7.6	fda910
1258	-7.6	fda811
1259	-7.6	fda167
1260	-7.6	fda630
1261	-7.6	fda1538
1262	-7.6	fda487
1263	-7.6	fda1487
1264	-7.6	fda2100
1265	-7.6	fda1428
1266	-7.6	fda963
1267	-7.6	fda2052
1268	-7.6	fda1242
1269	-7.6	fda1908
1270	-7.6	fda812
1271	-7.6	fda947
1272	-7.6	fda1109
1273	-7.6	fda191
1274	-7.6	fda1284
1275	-7.6	fda1451
1276	-7.6	fda367
1277	-7.6	fda154
1278	-7.6	fda1072
1279	-7.6	fda976
1280	-7.6	fda1126
1281	-7.6	fda986
1282	-7.6	fda1355
1283	-7.6	fda2096
1284	-7.6	fda1760
1285	-7.6	fda1073
1286	-7.6	fda1243
1287	-7.6	fda373
1288	-7.6	fda1704
1289	-7.6	fda386
1290	-7.6	fda551
1291	-7.6	fda989
1292	-7.6	fda1325
1293	-7.6	fda1879
1294	-7.6	fda1104
1295	-7.5	fda59
1296	-7.5	fda868
1297	-7.5	fda282
1298	-7.5	fda449
1299	-7.5	fda307
1300	-7.5	fda806
1301	-7.5	fda1896
1302	-7.5	fda1342
1303	-7.5	fda1506
1304	-7.5	fda1141
1305	-7.5	fda1125
1306	-7.5	fda736
1307	-7.5	fda125
1308	-7.5	fda1127
1309	-7.5	fda224
1310	-7.5	fda493
1311	-7.5	fda845
1312	-7.5	fda2095
1313	-7.5	fda826
1314	-7.5	fda606
1315	-7.5	fda1931
1316	-7.5	fda549
1317	-7.5	fda1592
1318	-7.5	fda1139
1319	-7.5	fda906
1320	-7.5	fda833
1321	-7.5	fda283
1322	-7.5	fda418
1323	-7.5	fda1578
1324	-7.5	fda697
1325	-7.5	fda1076
1326	-7.5	fda979
1327	-7.5	fda1108
1328	-7.5	fda101
1329	-7.5	fda92
1330	-7.5	fda508
1331	-7.5	fda682
1332	-7.5	fda1488
1333	-7.5	fda696
1334	-7.5	fda126
1335	-7.5	fda1539
1336	-7.5	fda1003
1337	-7.5	fda1097
1338	-7.5	fda153
1339	-7.5	fda1738
1340	-7.5	fda1124
1341	-7.5	fda1263
1342	-7.5	fda308
1343	-7.5	fda1591
1344	-7.5	fda1524
1345	-7.5	fda2053
1346	-7.5	fda550
1347	-7.4	fda1245
1348	-7.4	fda1523
1349	-7.4	fda99
1350	-7.4	fda1292
1351	-7.4	fda1450
1352	-7.4	fda1906
1353	-7.4	fda462
1354	-7.4	fda419
1355	-7.4	fda1785
1356	-7.4	fda5
1357	-7.4	fda1265
1358	-7.4	fda523
1359	-7.4	fda1485
1360	-7.4	fda1456
1361	-7.4	fda1320
1362	-7.4	fda1077
1363	-7.4	fda2085
1364	-7.4	fda369
1365	-7.4	fda1398
1366	-7.4	fda695
1367	-7.4	fda1952
1368	-7.4	fda49
1369	-7.4	fda41
1370	-7.4	fda1607
1371	-7.4	fda1951
1372	-7.4	fda1123
1373	-7.4	fda918
1374	-7.4	fda919
1375	-7.4	fda524
1376	-7.4	fda784
1377	-7.4	fda1396
1378	-7.4	fda1273
1379	-7.4	fda1439
1380	-7.4	fda1590
1381	-7.4	fda4
1382	-7.4	fda204
1383	-7.4	fda2045
1384	-7.4	fda48
1385	-7.4	fda335
1386	-7.4	fda818
1387	-7.4	fda856
1388	-7.4	fda1849
1389	-7.4	fda397
1390	-7.4	fda83
1391	-7.4	fda1673
1392	-7.4	fda90
1393	-7.4	fda1537
1394	-7.4	fda361
1395	-7.4	fda451
1396	-7.4	fda1907
1397	-7.4	fda510
1398	-7.4	fda467
1399	-7.3	fda988
1400	-7.3	fda585
1401	-7.3	fda1102
1402	-7.3	fda718
1403	-7.3	fda2086
1404	-7.3	fda454
1405	-7.3	fda975
1406	-7.3	fda1672
1407	-7.3	fda917
1408	-7.3	fda783
1409	-7.3	fda1247
1410	-7.3	fda1990
1411	-7.3	fda91
1412	-7.3	fda2110
1413	-7.3	fda916
1414	-7.3	fda316
1415	-7.3	fda1621
1416	-7.3	fda1474
1417	-7.3	fda94
1418	-7.3	fda1706
1419	-7.3	fda163
1420	-7.3	fda862
1421	-7.3	fda1747
1422	-7.3	fda1799
1423	-7.3	fda1274
1424	-7.3	fda1778
1425	-7.3	fda499
1426	-7.3	fda1712
1427	-7.3	fda1244
1428	-7.3	fda879
1429	-7.3	fda1103
1430	-7.3	fda1780
1431	-7.3	fda372
1432	-7.3	fda1774
1433	-7.3	fda51
1434	-7.3	fda977
1435	-7.3	fda507
1436	-7.3	fda1246
1437	-7.3	fda1464
1438	-7.3	fda880
1439	-7.3	fda1110
1440	-7.3	fda2099
1441	-7.2	fda863
1442	-7.2	fda1703
1443	-7.2	fda1143
1444	-7.2	fda935
1445	-7.2	fda1515
1446	-7.2	fda1597
1447	-7.2	fda1837
1448	-7.2	fda1047
1449	-7.2	fda1257
1450	-7.2	fda1910
1451	-7.2	fda1142
1452	-7.2	fda1618
1453	-7.2	fda448
1454	-7.2	fda93
1455	-7.2	fda1994
1456	-7.2	fda1610
1457	-7.2	fda1727
1458	-7.2	fda1112
1459	-7.2	fda2059
1460	-7.2	fda747
1461	-7.2	fda2022
1462	-7.2	fda2018
1463	-7.2	fda1540
1464	-7.2	fda1466
1465	-7.2	fda897
1466	-7.2	fda802
1467	-7.2	fda746
1468	-7.2	fda1476
1469	-7.2	fda192
1470	-7.2	fda1519
1471	-7.2	fda1897
1472	-7.2	fda20
1473	-7.2	fda1852
1474	-7.2	fda1920
1475	-7.1	fda1767
1476	-7.1	fda1340
1477	-7.1	fda1260
1478	-7.1	fda1518
1479	-7.1	fda677
1480	-7.1	fda1521
1481	-7.1	fda638
1482	-7.1	fda338
1483	-7.1	fda920
1484	-7.1	fda1719
1485	-7.1	fda337
1486	-7.1	fda2008
1487	-7.1	fda2101
1488	-7.1	fda803
1489	-7.1	fda1791
1490	-7.1	fda413
1491	-7.1	fda1873
1492	-7.1	fda719
1493	-7.1	fda921
1494	-7.1	fda1420
1495	-7.1	fda2089
1496	-7.1	fda1573
1497	-7.1	fda396
1498	-7.1	fda1917
1499	-7.1	fda174
1500	-7.1	fda680
1501	-7.1	fda344
1502	-7.1	fda1179
1503	-7.1	fda1140
1504	-7.1	fda1721
1505	-7.1	fda422
1506	-7.1	fda679
1507	-7.1	fda291
1508	-7.1	fda2112
1509	-7.0	fda173
1510	-7.0	fda1178
1511	-7.0	fda898
1512	-7.0	fda1641
1513	-7.0	fda1494
1514	-7.0	fda172
1515	-7.0	fda1543
1516	-7.0	fda447
1517	-7.0	fda1768
1518	-7.0	fda1741
1519	-7.0	fda685
1520	-7.0	fda965
1521	-7.0	fda1152
1522	-7.0	fda987
1523	-7.0	fda1516
1524	-7.0	fda555
1525	-7.0	fda686
1526	-7.0	fda2066
1527	-7.0	fda102
1528	-7.0	fda71
1529	-7.0	fda1861
1530	-7.0	fda1860
1531	-7.0	fda2111
1532	-7.0	fda450
1533	-7.0	fda738
1534	-6.9	fda315
1535	-6.9	fda455
1536	-6.9	fda1919
1537	-6.9	fda2114
1538	-6.9	fda1576
1539	-6.9	fda1447
1540	-6.9	fda11
1541	-6.9	fda973
1542	-6.9	fda2030
1543	-6.9	fda2035
1544	-6.9	fda1639
1545	-6.9	fda1866
1546	-6.9	fda1277
1547	-6.9	fda678
1548	-6.9	fda1496
1549	-6.9	fda2106
1550	-6.9	fda327
1551	-6.9	fda883
1552	-6.9	fda1495
1553	-6.9	fda1271
1554	-6.9	fda1763
1555	-6.9	fda1577
1556	-6.9	fda1843
1557	-6.9	fda147
1558	-6.9	fda100
1559	-6.9	fda368
1560	-6.9	fda1798
1561	-6.9	fda589
1562	-6.9	fda1762
1563	-6.9	fda1957
1564	-6.9	fda468
1565	-6.9	fda1544
1566	-6.9	fda227
1567	-6.9	fda1989
1568	-6.9	fda1350
1569	-6.9	fda1758
1570	-6.9	fda1921
1571	-6.9	fda2113
1572	-6.9	fda138
1573	-6.9	fda1481
1574	-6.8	fda278
1575	-6.8	fda1354
1576	-6.8	fda698
1577	-6.8	fda835
1578	-6.8	fda1343
1579	-6.8	fda1807
1580	-6.8	fda1663
1581	-6.8	fda293
1582	-6.8	fda150
1583	-6.8	fda2021
1584	-6.8	fda1349
1585	-6.8	fda1733
1586	-6.8	fda1870
1587	-6.8	fda70
1588	-6.8	fda1842
1589	-6.8	fda1070
1590	-6.8	fda1611
1591	-6.8	fda2039
1592	-6.8	fda1595
1593	-6.8	fda326
1594	-6.8	fda1898
1595	-6.8	fda1958
1596	-6.8	fda1276
1597	-6.8	fda1640
1598	-6.8	fda752
1599	-6.8	fda2115
1600	-6.8	fda1564
1601	-6.8	fda1682
1602	-6.8	fda1918
1603	-6.8	fda1425
1604	-6.8	fda2032
1605	-6.8	fda1399
1606	-6.8	fda1612
1607	-6.8	fda1800
1608	-6.8	fda1742
1609	-6.8	fda1681
1610	-6.8	fda600
1611	-6.8	fda2033
1612	-6.7	fda1117
1613	-6.7	fda411
1614	-6.7	fda639
1615	-6.7	fda1532
1616	-6.7	fda497
1617	-6.7	fda726
1618	-6.7	fda1875
1619	-6.7	fda1052
1620	-6.7	fda1239
1621	-6.7	fda1034
1622	-6.7	fda580
1623	-6.7	fda1049
1624	-6.7	fda814
1625	-6.7	fda725
1626	-6.7	fda1984
1627	-6.7	fda813
1628	-6.7	fda1261
1629	-6.7	fda146
1630	-6.7	fda1983
1631	-6.7	fda789
1632	-6.7	fda2042
1633	-6.7	fda1638
1634	-6.7	fda155
1635	-6.7	fda355
1636	-6.7	fda790
1637	-6.7	fda637
1638	-6.7	fda106
1639	-6.7	fda412
1640	-6.7	fda642
1641	-6.7	fda640
1642	-6.7	fda230
1643	-6.7	fda641
1644	-6.7	fda7
1645	-6.7	fda2074
1646	-6.6	fda1963
1647	-6.6	fda563
1648	-6.6	fda221
1649	-6.6	fda1568
1650	-6.6	fda1956
1651	-6.6	fda611
1652	-6.6	fda1002
1653	-6.6	fda1715
1654	-6.6	fda1046
1655	-6.6	fda1053
1656	-6.6	fda576
1657	-6.6	fda1531
1658	-6.6	fda509
1659	-6.6	fda681
1660	-6.6	fda2075
1661	-6.6	fda922
1662	-6.6	fda226
1663	-6.6	fda864
1664	-6.6	fda1075
1665	-6.6	fda1026
1666	-6.6	fda1567
1667	-6.6	fda1296
1668	-6.6	fda904
1669	-6.6	fda1295
1670	-6.6	fda1594
1671	-6.6	fda220
1672	-6.6	fda1063
1673	-6.6	fda1711
1674	-6.6	fda1377
1675	-6.6	fda1288
1676	-6.6	fda704
1677	-6.6	fda2040
1678	-6.6	fda1405
1679	-6.6	fda1030
1680	-6.6	fda1057
1681	-6.6	fda298
1682	-6.5	fda1082
1683	-6.5	fda245
1684	-6.5	fda1401
1685	-6.5	fda939
1686	-6.5	fda231
1687	-6.5	fda1055
1688	-6.5	fda1300
1689	-6.5	fda751
1690	-6.5	fda1981
1691	-6.5	fda181
1692	-6.5	fda73
1693	-6.5	fda1982
1694	-6.5	fda1953
1695	-6.5	fda127
1696	-6.5	fda1100
1697	-6.5	fda156
1698	-6.5	fda1402
1699	-6.5	fda1482
1700	-6.5	fda1453
1701	-6.5	fda1793
1702	-6.5	fda1493
1703	-6.5	fda1769
1704	-6.5	fda72
1705	-6.5	fda1858
1706	-6.5	fda384
1707	-6.5	fda1955
1708	-6.5	fda923
1709	-6.5	fda40
1710	-6.5	fda1101
1711	-6.5	fda148
1712	-6.5	fda246
1713	-6.4	fda1946
1714	-6.4	fda1181
1715	-6.4	fda1972
1716	-6.4	fda1821
1717	-6.4	fda1111
1718	-6.4	fda535
1719	-6.4	fda2029
1720	-6.4	fda948
1721	-6.4	fda791
1722	-6.4	fda1959
1723	-6.4	fda388
1724	-6.4	fda2105
1725	-6.4	fda999
1726	-6.4	fda1308
1727	-6.4	fda1960
1728	-6.4	fda295
1729	-6.4	fda1968
1730	-6.4	fda1606
1731	-6.4	fda2031
1732	-6.4	fda1637
1733	-6.4	fda1973
1734	-6.4	fda456
1735	-6.4	fda705
1736	-6.4	fda84
1737	-6.4	fda1517
1738	-6.4	fda616
1739	-6.4	fda294
1740	-6.4	fda1442
1741	-6.4	fda36
1742	-6.4	fda1646
1743	-6.4	fda2041
1744	-6.4	fda595
1745	-6.4	fda1032
1746	-6.4	fda112
1747	-6.4	fda1045
1748	-6.4	fda1857
1749	-6.3	fda869
1750	-6.3	fda389
1751	-6.3	fda1877
1752	-6.3	fda457
1753	-6.3	fda299
1754	-6.3	fda2043
1755	-6.3	fda1814
1756	-6.3	fda903
1757	-6.3	fda937
1758	-6.3	fda1048
1759	-6.3	fda1408
1760	-6.3	fda39
1761	-6.3	fda707
1762	-6.3	fda765
1763	-6.3	fda1582
1764	-6.3	fda1899
1765	-6.3	fda938
1766	-6.3	fda117
1767	-6.3	fda136
1768	-6.3	fda488
1769	-6.3	fda322
1770	-6.3	fda300
1771	-6.3	fda644
1772	-6.3	fda427
1773	-6.3	fda1650
1774	-6.3	fda1859
1775	-6.3	fda748
1776	-6.2	fda166
1777	-6.2	fda1180
1778	-6.2	fda795
1779	-6.2	fda1385
1780	-6.2	fda277
1781	-6.2	fda105
1782	-6.2	fda1023
1783	-6.2	fda957
1784	-6.2	fda1384
1785	-6.2	fda649
1786	-6.2	fda320
1787	-6.2	fda1138
1788	-6.2	fda1386
1789	-6.2	fda124
1790	-6.2	fda165
1791	-6.2	fda1183
1792	-6.2	fda676
1793	-6.2	fda1252
1794	-6.2	fda1998
1795	-6.2	fda998
1796	-6.2	fda1874
1797	-6.2	fda1693
1798	-6.2	fda675
1799	-6.2	fda1699
1800	-6.2	fda1565
1801	-6.2	fda1163
1802	-6.2	fda1287
1803	-6.2	fda579
1804	-6.1	fda118
1805	-6.1	fda1136
1806	-6.1	fda197
1807	-6.1	fda198
1808	-6.1	fda1313
1809	-6.1	fda1330
1810	-6.1	fda1400
1811	-6.1	fda1064
1812	-6.1	fda1170
1813	-6.1	fda1255
1814	-6.1	fda1062
1815	-6.1	fda1426
1816	-6.1	fda169
1817	-6.1	fda1397
1818	-6.1	fda259
1819	-6.1	fda934
1820	-6.1	fda1563
1821	-6.1	fda1566
1822	-6.1	fda1137
1823	-6.1	fda636
1824	-6.1	fda1182
1825	-6.1	fda1880
1826	-6.1	fda505
1827	-6.0	fda1694
1828	-6.0	fda273
1829	-6.0	fda629
1830	-6.0	fda932
1831	-6.0	fda1054
1832	-6.0	fda724
1833	-6.0	fda285
1834	-6.0	fda1574
1835	-6.0	fda1254
1836	-6.0	fda1158
1837	-6.0	fda1022
1838	-6.0	fda933
1839	-6.0	fda1709
1840	-6.0	fda1409
1841	-6.0	fda1407
1842	-6.0	fda260
1843	-6.0	fda383
1844	-6.0	fda1511
1845	-6.0	fda1378
1846	-6.0	fda258
1847	-6.0	fda67
1848	-6.0	fda1058
1849	-6.0	fda1730
1850	-6.0	fda1562
1851	-6.0	fda129
1852	-6.0	fda1009
1853	-6.0	fda1160
1854	-6.0	fda1056
1855	-6.0	fda1792
1856	-6.0	fda1150
1857	-6.0	fda1114
1858	-5.9	fda1253
1859	-5.9	fda894
1860	-5.9	fda1151
1861	-5.9	fda1452
1862	-5.9	fda723
1863	-5.9	fda955
1864	-5.9	fda2104
1865	-5.9	fda82
1866	-5.9	fda1876
1867	-5.9	fda1043
1868	-5.9	fda1512
1869	-5.9	fda931
1870	-5.9	fda1962
1871	-5.9	fda1036
1872	-5.9	fda1413
1873	-5.9	fda513
1874	-5.9	fda13
1875	-5.9	fda274
1876	-5.9	fda720
1877	-5.9	fda1583
1878	-5.9	fda1743
1879	-5.9	fda631
1880	-5.9	fda1710
1881	-5.8	fda410
1882	-5.8	fda1997
1883	-5.8	fda1575
1884	-5.8	fda875
1885	-5.8	fda289
1886	-5.8	fda1145
1887	-5.8	fda1794
1888	-5.8	fda876
1889	-5.8	fda1636
1890	-5.8	fda408
1891	-5.8	fda503
1892	-5.8	fda773
1893	-5.8	fda626
1894	-5.8	fda1068
1895	-5.8	fda1596
1896	-5.7	fda1164
1897	-5.7	fda1146
1898	-5.7	fda772
1899	-5.7	fda1162
1900	-5.7	fda1025
1901	-5.7	fda1527
1902	-5.7	fda489
1903	-5.7	fda1024
1904	-5.7	fda193
1905	-5.7	fda275
1906	-5.7	fda1113
1907	-5.7	fda1098
1908	-5.7	fda821
1909	-5.7	fda235
1910	-5.7	fda1156
1911	-5.7	fda1556
1912	-5.7	fda1557
1913	-5.7	fda1256
1914	-5.7	fda824
1915	-5.7	fda420
1916	-5.7	fda1155
1917	-5.7	fda1071
1918	-5.7	fda1161
1919	-5.7	fda820
1920	-5.7	fda1232
1921	-5.6	fda594
1922	-5.6	fda822
1923	-5.6	fda960
1924	-5.6	fda545
1925	-5.6	fda1144
1926	-5.6	fda771
1927	-5.6	fda1394
1928	-5.6	fda1528
1929	-5.6	fda240
1930	-5.6	fda525
1931	-5.6	fda706
1932	-5.6	fda1132
1933	-5.6	fda823
1934	-5.5	fda526
1935	-5.5	fda1827
1936	-5.5	fda1633
1937	-5.5	fda615
1938	-5.5	fda1823
1939	-5.5	fda1826
1940	-5.5	fda721
1941	-5.5	fda1865
1942	-5.5	fda1434
1943	-5.5	fda1159
1944	-5.5	fda1165
1945	-5.4	fda2003
1946	-5.4	fda1066
1947	-5.4	fda522
1948	-5.4	fda381
1949	-5.4	fda645
1950	-5.4	fda1105
1951	-5.4	fda380
1952	-5.4	fda1331
1953	-5.4	fda1867
1954	-5.4	fda1624
1955	-5.4	fda544
1956	-5.4	fda567
1957	-5.4	fda238
1958	-5.4	fda409
1959	-5.4	fda202
1960	-5.4	fda1923
1961	-5.4	fda1654
1962	-5.4	fda2103
1963	-5.3	fda643
1964	-5.3	fda536
1965	-5.3	fda770
1966	-5.3	fda1388
1967	-5.3	fda819
1968	-5.3	fda37
1969	-5.3	fda1819
1970	-5.3	fda807
1971	-5.3	fda2028
1972	-5.3	fda433
1973	-5.2	fda236
1974	-5.2	fda66
1975	-5.2	fda120
1976	-5.2	fda958
1977	-5.2	fda12
1978	-5.2	fda2073
1979	-5.2	fda1570
1980	-5.2	fda769
1981	-5.1	fda1945
1982	-5.1	fda1379
1983	-5.1	fda1871
1984	-5.1	fda286
1985	-5.1	fda65
1986	-5.1	fda808
1987	-5.1	fda26
1988	-5.1	fda288
1989	-5.1	fda1969
1990	-5.1	fda184
1991	-5.1	fda1199
1992	-5.1	fda1189
1993	-5.1	fda287
1994	-5.1	fda1248
1995	-5.0	fda915
1996	-5.0	fda617
1997	-5.0	fda1970
1998	-5.0	fda1251
1999	-5.0	fda1188
[truncated: 116 more rows]

## Sheet: 5n4v
ranking	molecule	bind energy(kcal/mol)	drug
1	fda130	-12.2
2	fda568	-11.6
3	fda569	-11.6
4	fda98	-11.3	Drospirenone
5	fda350	-11.3	Olaparib
6	fda872	-11.2	Nilotinib
7	fda329	-11.2
8	fda1202	-11.2
9	fda531	-11.1
10	fda131	-11.1
11	fda871	-11.1
12	fda533	-11.1
13	fda1236	-11.1
14	fda132	-11.1
15	fda532	-11.1
16	fda331	-11.0
17	fda1525	-11.0
18	fda1238	-11.0
19	fda949	-11.0
20	fda1192	-11.0
21	fda760	-10.9
22	fda1701	-10.9
23	fda405	-10.8
24	fda982	-10.8
25	fda1086	-10.8
26	fda1755	-10.7	Dutasteride
27	fda996	-10.7
28	fda1702	-10.7
29	fda997	-10.7
30	fda981	-10.7
31	fda1756	-10.6
32	fda538	-10.6
33	fda1303	-10.6
34	fda1237	-10.6
35	fda1757	-10.6
36	fda470	-10.6
37	fda1370	-10.5
38	fda469	-10.5
39	fda1666	-10.5
40	fda1365	-10.5
41	fda1203	-10.5
42	fda1372	-10.4
43	fda1616	-10.4
44	fda539	-10.4
45	fda1965	-10.4
46	fda1831	-10.4
47	fda969	-10.4
48	fda1371	-10.4
49	fda1614	-10.4
50	fda1615	-10.4
51	fda1700	-10.4
52	fda950	-10.4
53	fda1830	-10.4
54	fda759	-10.4
55	fda1366	-10.3
56	fda10	-10.3
57	fda485	-10.3
58	fda1542	-10.3
59	fda2098	-10.3
60	fda1964	-10.3
61	fda1882	-10.3
62	fda1587	-10.3
63	fda1280	-10.3
64	fda144	-10.3
65	fda1881	-10.3
66	fda353	-10.3
67	fda1302	-10.3
68	fda758	-10.2
69	fda96	-10.2
70	fda653	-10.2
71	fda64	-10.2
72	fda2084	-10.2
73	fda542	-10.2
74	fda483	-10.2
75	fda1364	-10.2
76	fda63	-10.2
77	fda60	-10.2
78	fda1522	-10.2
79	fda540	-10.2
80	fda1541	-10.2
81	fda474	-10.2
82	fda1294	-10.2
83	fda1685	-10.2
84	fda1363	-10.2
85	fda473	-10.2
86	fda1440	-10.2
87	fda490	-10.1
88	fda553	-10.1
89	fda877	-10.1
90	fda537	-10.1
91	fda780	-10.1
92	fda1856	-10.1
93	fda786	-10.1
94	fda797	-10.1
95	fda189	-10.1
96	fda406	-10.1
97	fda1649	-10.1
98	fda1589	-10.1
99	fda757	-10.1
100	fda1588	-10.1
101	fda1887	-10.1
102	fda159	-10.1
103	fda491	-10.1
104	fda1648	-10.1
105	fda1552	-10.1
106	fda1441	-10.1
107	fda1878	-10.1
108	fda952	-10.0
109	fda1315	-10.0
110	fda188	-10.0
111	fda796	-10.0
112	fda336	-10.0
113	fda2108	-10.0
114	fda785	-10.0
115	fda781	-10.0
116	fda309	-10.0
117	fda1060	-10.0
118	fda756	-10.0
119	fda310	-10.0
120	fda1005	-10.0
121	fda1705	-10.0
122	fda2077	-10.0
123	fda878	-10.0
124	fda848	-10.0
125	fda330	-10.0
126	fda865	-10.0
127	fda88	-10.0
128	fda375	-10.0
129	fda1686	-10.0
130	fda552	-10.0
131	fda1169	-10.0
132	fda554	-10.0
133	fda1186	-10.0
134	fda1783	-9.9
135	fda354	-9.9
136	fda782	-9.9
137	fda2007	-9.9
138	fda1992	-9.9
139	fda2006	-9.9
140	fda1037	-9.9
141	fda1551	-9.9
142	fda841	-9.9
143	fda2025	-9.9
144	fda2063	-9.9
145	fda609	-9.9
146	fda2072	-9.9
147	fda444	-9.9
148	fda504	-9.9
149	fda2109	-9.9
150	fda417	-9.9
151	fda1559	-9.9
152	fda873	-9.9
153	fda445	-9.9
154	fda1321	-9.9
155	fda951	-9.9
156	fda1212	-9.9
157	fda1555	-9.9
158	fda543	-9.9
159	fda1172	-9.9
160	fda2048	-9.9
161	fda1844	-9.9
162	fda1312	-9.8
163	fda160	-9.8
164	fda1863	-9.8
165	fda80	-9.8
166	fda213	-9.8
167	fda358	-9.8
168	fda1986	-9.8
169	fda849	-9.8
170	fda1249	-9.8
171	fda352	-9.8
172	fda1393	-9.8
173	fda1526	-9.8
174	fda1848	-9.8
175	fda53	-9.8
176	fda717	-9.8
177	fda1391	-9.8
178	fda767	-9.8
179	fda1092	-9.8
180	fda761	-9.8
181	fda302	-9.8
182	fda766	-9.8
183	fda376	-9.8
184	fda1558	-9.8
185	fda1348	-9.8
186	fda1689	-9.8
187	fda1346	-9.8
188	fda62	-9.8
189	fda1893	-9.8
190	fda1190	-9.8
191	fda2083	-9.8
192	fda842	-9.8
193	fda1039	-9.8
194	fda357	-9.8
195	fda1373	-9.8
196	fda730	-9.8
197	fda339	-9.8
198	fda2102	-9.8
199	fda1309	-9.8
200	fda601	-9.7
201	fda715	-9.7
202	fda209	-9.7
203	fda534	-9.7
204	fda1889	-9.7
205	fda1813	-9.7
206	fda190	-9.7
207	fda1195	-9.7
208	fda1832	-9.7
209	fda1310	-9.7
210	fda1087	-9.7
211	fda1279	-9.7
212	fda729	-9.7
213	fda851	-9.7
214	fda1383	-9.7
215	fda1985	-9.7
216	fda763	-9.7
217	fda716	-9.7
218	fda942	-9.7
219	fda764	-9.7
220	fda2026	-9.7
221	fda1196	-9.7
222	fda1849	-9.7
223	fda1311	-9.7
224	fda333	-9.7
225	fda79	-9.7
226	fda161	-9.7
227	fda1191	-9.7
228	fda446	-9.7
229	fda1679	-9.7
230	fda1716	-9.7
231	fda943	-9.7
232	fda52	-9.6
233	fda484	-9.6
234	fda1892	-9.6
235	fda583	-9.6
236	fda2027	-9.6
237	fda1761	-9.6
238	fda265	-9.6
239	fda713	-9.6
240	fda1828	-9.6
241	fda1759	-9.6
242	fda2010	-9.6
243	fda712	-9.6
244	fda834	-9.6
245	fda1939	-9.6
246	fda1750	-9.6
247	fda2087	-9.6
248	fda728	-9.6
249	fda340	-9.6
250	fda133	-9.6
251	fda486	-9.6
252	fda964	-9.6
253	fda1938	-9.6
254	fda2064	-9.6
255	fda559	-9.6
256	fda1683	-9.6
257	fda216	-9.6
258	fda2057	-9.6
259	fda1074	-9.6
260	fda61	-9.6
261	fda2058	-9.6
262	fda356	-9.5
263	fda1336	-9.5
264	fda1720	-9.5
265	fda1332	-9.5
266	fda2011	-9.5
267	fda608	-9.5
268	fda1886	-9.5
269	fda1554	-9.5
270	fda458	-9.5
271	fda1118	-9.5
272	fda515	-9.5
273	fda1461	-9.5
274	fda215	-9.5
275	fda1553	-9.5
276	fda68	-9.5
277	fda284	-9.5
278	fda561	-9.5
279	fda1598	-9.5
280	fda1376	-9.5
281	fda2069	-9.5
282	fda1988	-9.5
283	fda1334	-9.5
284	fda692	-9.5
285	fda768	-9.5
286	fda1339	-9.5
287	fda1033	-9.5
288	fda694	-9.5
289	fda77	-9.5
290	fda602	-9.5
291	fda1829	-9.5
292	fda1335	-9.5
293	fda727	-9.5
294	fda1184	-9.5
295	fda1171	-9.5
296	fda459	-9.5
297	fda1714	-9.5
298	fda351	-9.5
299	fda793	-9.5
300	fda1095	-9.5
301	fda196	-9.4
302	fda1623	-9.4
303	fda2061	-9.4
304	fda1200	-9.4
305	fda1862	-9.4
306	fda1201	-9.4
307	fda1560	-9.4
308	fda1028	-9.4
309	fda546	-9.4
310	fda1038	-9.4
311	fda110	-9.4
312	fda566	-9.4
313	fda254	-9.4
314	fda1029	-9.4
315	fda2046	-9.4
316	fda1187	-9.4
317	fda908	-9.4
318	fda1810	-9.4
319	fda1891	-9.4
320	fda1129	-9.4
321	fda1847	-9.4
322	fda674	-9.4
323	fda81	-9.4
324	fda219	-9.4
325	fda1133	-9.4
326	fda366	-9.4
327	fda1680	-9.4
328	fda1061	-9.4
329	fda76	-9.3
330	fda1796	-9.3
331	fda1980	-9.3
332	fda2054	-9.3
333	fda2000	-9.3
334	fda891	-9.3
335	fda1811	-9.3
336	fda1067	-9.3
337	fda393	-9.3
338	fda1717	-9.3
339	fda1293	-9.3
340	fda140	-9.3
341	fda1000	-9.3
342	fda1935	-9.3
343	fda1824	-9.3
344	fda111	-9.3
345	fda630	-9.3
346	fda137	-9.3
347	fda656	-9.3
348	fda1004	-9.3
349	fda792	-9.3
350	fda1617	-9.3
351	fda2001	-9.3
352	fda214	-9.3
353	fda587	-9.3
354	fda360	-9.3
355	fda2024	-9.3
356	fda328	-9.3
357	fda257	-9.3
358	fda2068	-9.3
359	fda1297	-9.3
360	fda693	-9.3
361	fda2037	-9.3
362	fda520	-9.3
363	fda1622	-9.3
364	fda1333	-9.3
365	fda829	-9.3
366	fda1316	-9.3
367	fda1864	-9.3
368	fda1091	-9.3
369	fda1789	-9.3
370	fda657	-9.3
371	fda956	-9.3
372	fda521	-9.3
373	fda1460	-9.3
374	fda1304	-9.3
375	fda1415	-9.3
376	fda75	-9.3
377	fda967	-9.2
378	fda889	-9.2
379	fda1305	-9.2
380	fda1977	-9.2
381	fda1121	-9.2
382	fda318	-9.2
383	fda902	-9.2
384	fda217	-9.2
385	fda1214	-9.2
386	fda1220	-9.2
387	fda2060	-9.2
388	fda1825	-9.2
389	fda966	-9.2
390	fda892	-9.2
391	fda815	-9.2
392	fda1795	-9.2
393	fda1801	-9.2
394	fda439	-9.2
395	fda1662	-9.2
396	fda944	-9.2
397	fda252	-9.2
398	fda348	-9.2
399	fda1775	-9.2
400	fda1692	-9.2
401	fda2023	-9.2
402	fda1319	-9.2
403	fda109	-9.2
404	fda1883	-9.2
405	fda1281	-9.2
406	fda1194	-9.2
407	fda2019	-9.2
408	fda33	-9.2
409	fda349	-9.2
410	fda123	-9.2
411	fda968	-9.2
412	fda2009	-9.2
413	fda1669	-9.2
414	fda817	-9.2
415	fda586	-9.2
416	fda1069	-9.2
417	fda334	-9.2
418	fda2047	-9.2
419	fda1991	-9.2
420	fda1803	-9.2
421	fda178	-9.2
422	fda1213	-9.2
423	fda907	-9.2
424	fda550	-9.2
425	fda1130	-9.1
426	fda442	-9.1
427	fda1131	-9.1
428	fda364	-9.1
429	fda581	-9.1
430	fda97	-9.1
431	fda1631	-9.1
432	fda1122	-9.1
433	fda1812	-9.1
434	fda249	-9.1
435	fda1205	-9.1
436	fda1632	-9.1
437	fda35	-9.1
438	fda1809	-9.1
439	fda1530	-9.1
440	fda828	-9.1
441	fda1713	-9.1
442	fda34	-9.1
443	fda194	-9.1
444	fda1766	-9.1
445	fda560	-9.1
446	fda1802	-9.1
447	fda1937	-9.1
448	fda1770	-9.1
449	fda392	-9.1
450	fda1697	-9.1
451	fda961	-9.1
452	fda1782	-9.1
453	fda549	-9.1
454	fda2070	-9.1
455	fda1406	-9.1
456	fda1395	-9.1
457	fda1836	-9.1
458	fda2078	-9.1
459	fda1215	-9.1
460	fda1765	-9.1
461	fda186	-9.1
462	fda1999	-9.1
463	fda1361	-9.1
464	fda1950	-9.1
465	fda1884	-9.1
466	fda416	-9.1
467	fda507	-9.1
468	fda1207	-9.1
469	fda1548	-9.1
470	fda114	-9.1
471	fda253	-9.1
472	fda438	-9.1
473	fda893	-9.1
474	fda1369	-9.1
475	fda400	-9.1
476	fda551	-9.1
477	fda332	-9.1
478	fda1368	-9.0
479	fda654	-9.0
480	fda703	-9.0
481	fda108	-9.0
482	fda1013	-9.0
483	fda1433	-9.0
484	fda113	-9.0
485	fda901	-9.0
486	fda702	-9.0
487	fda648	-9.0
488	fda607	-9.0
489	fda268	-9.0
490	fda1387	-9.0
491	fda1513	-9.0
492	fda1936	-9.0
493	fda480	-9.0
494	fda244	-9.0
495	fda435	-9.0
496	fda1902	-9.0
497	fda1489	-9.0
498	fda582	-9.0
499	fda171	-9.0
500	fda1490	-9.0
501	fda1465	-9.0
502	fda1667	-9.0
503	fda421	-9.0
504	fda185	-9.0
505	fda170	-9.0
506	fda1106	-9.0
507	fda743	-9.0
508	fda1748	-9.0
509	fda1737	-9.0
510	fda1089	-9.0
511	fda548	-9.0
512	fda1176	-9.0
513	fda670	-9.0
514	fda128	-9.0
515	fda1773	-9.0
516	fda1206	-9.0
517	fda1579	-9.0
518	fda1116	-8.9
519	fda2044	-8.9
520	fda1167	-8.9
521	fda701	-8.9
522	fda1128	-8.9
523	fda1475	-8.9
524	fda1278	-8.9
525	fda394	-8.9
526	fda858	-8.9
527	fda1736	-8.9
528	fda382	-8.9
529	fda1520	-8.9
530	fda603	-8.9
531	fda1905	-8.9
532	fda1454	-8.9
533	fda180	-8.9
534	fda50	-8.9
535	fda301	-8.9
536	fda762	-8.9
537	fda1027	-8.9
538	fda341	-8.9
539	fda1751	-8.9
540	fda754	-8.9
541	fda1231	-8.9
542	fda2094	-8.9
543	fda1723	-8.9
544	fda671	-8.9
545	fda843	-8.9
546	fda1815	-8.9
547	fda391	-8.9
548	fda749	-8.9
549	fda390	-8.9
550	fda1115	-8.9
551	fda575	-8.9
552	fda1514	-8.9
553	fda516	-8.9
554	fda990	-8.9
555	fda1282	-8.9
556	fda95	-8.9
557	fda1690	-8.9
558	fda852	-8.9
559	fda1746	-8.9
560	fda402	-8.9
561	fda1691	-8.9
562	fda319	-8.8
563	fda992	-8.8
564	fda2071	-8.8
565	fda1934	-8.8
566	fda218	-8.8
567	fda991	-8.8
568	fda909	-8.8
569	fda1647	-8.8
570	fda647	-8.8
571	fda414	-8.8
572	fda739	-8.8
573	fda946	-8.8
574	fda2038	-8.8
575	fda1286	-8.8
576	fda1090	-8.8
577	fda2093	-8.8
578	fda347	-8.8
579	fda1459	-8.8
580	fda292	-8.8
581	fda321	-8.8
582	fda750	-8.8
583	fda1961	-8.8
584	fda482	-8.8
585	fda737	-8.8
586	fda116	-8.8
587	fda1741	-8.8
588	fda556	-8.8
589	fda395	-8.8
590	fda606	-8.8
591	fda1474	-8.8
592	fda684	-8.8
593	fda574	-8.8
594	fda477	-8.8
595	fda1444	-8.8
596	fda529	-8.8
597	fda1771	-8.8
598	fda672	-8.8
599	fda864	-8.8
600	fda1088	-8.8
601	fda2065	-8.8
602	fda1120	-8.8
603	fda1185	-8.8
604	fda1581	-8.8
605	fda1240	-8.8
606	fda1464	-8.8
607	fda1018	-8.8
608	fda377	-8.8
609	fda2079	-8.8
610	fda514	-8.8
611	fda1790	-8.8
612	fda122	-8.8
613	fda2055	-8.8
614	fda2056	-8.8
615	fda177	-8.8
616	fda434	-8.8
617	fda1580	-8.8
618	fda846	-8.8
619	fda738	-8.8
620	fda1318	-8.8
621	fda415	-8.7
622	fda827	-8.7
623	fda343	-8.7
624	fda573	-8.7
625	fda205	-8.7
626	fda276	-8.7
627	fda1676	-8.7
628	fda994	-8.7
629	fda972	-8.7
630	fda1670	-8.7
631	fda46	-8.7
632	fda1853	-8.7
633	fda983	-8.7
634	fda280	-8.7
635	fda1499	-8.7
636	fda1492	-8.7
637	fda385	-8.7
638	fda1227	-8.7
639	fda1285	-8.7
640	fda1996	-8.7
641	fda44	-8.7
642	fda413	-8.7
643	fda1298	-8.7
644	fda134	-8.7
645	fda42	-8.7
646	fda745	-8.7
647	fda175	-8.7
648	fda78	-8.7
649	fda1168	-8.7
650	fda1976	-8.7
651	fda1924	-8.7
652	fda1268	-8.7
653	fda176	-8.7
654	fda1933	-8.7
655	fda744	-8.7
656	fda840	-8.7
657	fda281	-8.7
658	fda1855	-8.7
659	fda722	-8.7
660	fda1228	-8.7
661	fda251	-8.7
662	fda2002	-8.7
663	fda890	-8.7
664	fda2081	-8.7
665	fda255	-8.7
666	fda1299	-8.7
667	fda1179	-8.7
668	fda479	-8.7
669	fda847	-8.7
670	fda1818	-8.7
671	fda256	-8.7
672	fda1668	-8.7
673	fda158	-8.7
674	fda777	-8.7
675	fda855	-8.7
676	fda665	-8.6
677	fda605	-8.6
678	fda1134	-8.6
679	fda1178	-8.6
680	fda941	-8.6
681	fda501	-8.6
682	fda1015	-8.6
683	fda584	-8.6
684	fda870	-8.6
685	fda1468	-8.6
686	fda1943	-8.6
687	fda85	-8.6
688	fda43	-8.6
689	fda1854	-8.6
690	fda1724	-8.6
691	fda1677	-8.6
692	fda41	-8.6
693	fda1888	-8.6
694	fda1216	-8.6
695	fda222	-8.6
696	fda1895	-8.6
697	fda1021	-8.6
698	fda2067	-8.6
699	fda1484	-8.6
700	fda1745	-8.6
701	fda651	-8.6
702	fda1678	-8.6
703	fda261	-8.6
704	fda839	-8.6
705	fda854	-8.6
706	fda572	-8.6
707	fda1651	-8.6
708	fda107	-8.6
709	fda620	-8.6
710	fda993	-8.6
711	fda816	-8.6
712	fda1808	-8.6
713	fda1445	-8.6
714	fda115	-8.6
715	fda1817	-8.6
716	fda2088	-8.6
717	fda1971	-8.6
718	fda1483	-8.6
719	fda557	-8.6
720	fda55	-8.6
721	fda857	-8.6
722	fda1079	-8.6
723	fda1845	-8.6
724	fda1752	-8.6
725	fda1392	-8.6
726	fda650	-8.6
727	fda867	-8.6
728	fda199	-8.6
729	fda1480	-8.6
730	fda1267	-8.6
731	fda1020	-8.6
732	fda1306	-8.6
733	fda1630	-8.6
734	fda45	-8.6
735	fda912	-8.5
736	fda668	-8.5
737	fda779	-8.5
738	fda342	-8.5
739	fda565	-8.5
740	fda1910	-8.5
741	fda1772	-8.5
742	fda1925	-8.5
743	fda1204	-8.5
744	fda741	-8.5
745	fda577	-8.5
746	fda527	-8.5
747	fda200	-8.5
748	fda1503	-8.5
749	fda1909	-8.5
750	fda1301	-8.5
751	fda2090	-8.5
752	fda1890	-8.5
753	fda562	-8.5
754	fda530	-8.5
755	fda1362	-8.5
756	fda740	-8.5
757	fda325	-8.5
758	fda1119	-8.5
759	fda667	-8.5
760	fda963	-8.5
761	fda1908	-8.5
762	fda54	-8.5
763	fda1850	-8.5
764	fda2092	-8.5
765	fda502	-8.5
766	fda56	-8.5
767	fda896	-8.5
768	fda652	-8.5
769	fda564	-8.5
770	fda1944	-8.5
771	fda1725	-8.5
772	fda913	-8.5
773	fda324	-8.5
774	fda911	-8.5
775	fda1916	-8.5
776	fda2091	-8.5
777	fda1995	-8.5
778	fda407	-8.5
779	fda478	-8.5
780	fda1135	-8.5
781	fda179	-8.5
782	fda494	-8.5
783	fda423	-8.5
784	fda528	-8.5
785	fda1446	-8.5
786	fda1217	-8.5
787	fda664	-8.5
788	fda850	-8.5
789	fda914	-8.5
790	fda1901	-8.5
791	fda401	-8.5
792	fda422	-8.5
793	fda1328	-8.4
794	fda900	-8.4
795	fda210	-8.4
796	fda1353	-8.4
797	fda1314	-8.4
798	fda1017	-8.4
799	fda1547	-8.4
800	fda211	-8.4
801	fda731	-8.4
802	fda500	-8.4
803	fda429	-8.4
804	fda962	-8.4
805	fda307	-8.4
806	fda830	-8.4
807	fda14	-8.4
808	fda1485	-8.4
809	fda1744	-8.4
810	fda241	-8.4
811	fda437	-8.4
812	fda1031	-8.4
813	fda1177	-8.4
814	fda1107	-8.4
815	fda1671	-8.4
816	fda272	-8.4
817	fda1675	-8.4
818	fda1219	-8.4
819	fda24	-8.4
820	fda1719	-8.4
821	fda481	-8.4
822	fda1733	-8.4
823	fda2013	-8.4
824	fda1664	-8.4
825	fda1341	-8.4
826	fda666	-8.4
827	fda658	-8.4
828	fda2020	-8.4
829	fda885	-8.4
830	fda201	-8.4
831	fda23	-8.4
832	fda145	-8.4
833	fda1065	-8.4
834	fda271	-8.4
835	fda371	-8.4
836	fda1486	-8.4
837	fda1900	-8.4
838	fda1510	-8.4
839	fda1224	-8.4
840	fda995	-8.4
841	fda1942	-8.4
842	fda518	-8.4
843	fda1754	-8.4
844	fda2012	-8.4
845	fda1674	-8.4
846	fda1509	-8.4
847	fda1928	-8.4
848	fda1275	-8.4
849	fda832	-8.4
850	fda1493	-8.4
851	fda207	-8.4
852	fda592	-8.4
853	fda798	-8.4
854	fda1448	-8.4
855	fda578	-8.4
856	fda370	-8.4
857	fda558	-8.4
858	fda1684	-8.4
859	fda1307	-8.4
860	fda1016	-8.4
861	fda1660	-8.4
862	fda593	-8.4
863	fda1585	-8.4
864	fda1524	-8.4
865	fda1523	-8.3
866	fda541	-8.3
867	fda1266	-8.3
868	fda168	-8.3
869	fda924	-8.3
870	fda476	-8.3
871	fda1816	-8.3
872	fda954	-8.3
873	fda323	-8.3
874	fda2076	-8.3
875	fda953	-8.3
876	fda886	-8.3
877	fda547	-8.3
878	fda1728	-8.3
879	fda495	-8.3
880	fda710	-8.3
881	fda2062	-8.3
882	fda1708	-8.3
883	fda1927	-8.3
884	fda17	-8.3
885	fda1374	-8.3
886	fda1727	-8.3
887	fda1080	-8.3
888	fda1352	-8.3
889	fda1351	-8.3
890	fda475	-8.3
891	fda30	-8.3
892	fda1218	-8.3
893	fda945	-8.3
894	fda1922	-8.3
895	fda753	-8.3
896	fda206	-8.3
897	fda1707	-8.3
898	fda359	-8.3
899	fda1375	-8.3
900	fda927	-8.3
901	fda1225	-8.3
902	fda374	-8.3
903	fda1903	-8.3
904	fda884	-8.3
905	fda135	-8.3
906	fda266	-8.3
907	fda984	-8.3
908	fda1269	-8.3
909	fda1501	-8.3
910	fda267	-8.3
911	fda1209	-8.3
912	fda700	-8.3
913	fda29	-8.3
914	fda1904	-8.3
915	fda1914	-8.3
916	fda2082	-8.3
917	fda441	-8.3
918	fda1012	-8.3
919	fda157	-8.3
920	fda74	-8.3
921	fda1438	-8.3
922	fda428	-8.3
923	fda646	-8.2
924	fda825	-8.2
925	fda935	-8.2
926	fda25	-8.2
927	fda563	-8.2
928	fda311	-8.2
929	fda985	-8.2
930	fda1342	-8.2
931	fda1665	-8.2
932	fda978	-8.2
933	fda734	-8.2
934	fda1822	-8.2
935	fda1695	-8.2
936	fda691	-8.2
937	fda709	-8.2
938	fda1436	-8.2
939	fda2004	-8.2
940	fda1500	-8.2
941	fda362	-8.2
942	fda925	-8.2
943	fda1652	-8.2
944	fda887	-8.2
945	fda1833	-8.2
946	fda1722	-8.2
947	fda2015	-8.2
948	fda1422	-8.2
949	fda191	-8.2
950	fda1915	-8.2
951	fda2080	-8.2
952	fda979	-8.2
953	fda1949	-8.2
954	fda1094	-8.2
955	fda980	-8.2
956	fda1932	-8.2
957	fda1872	-8.2
958	fda1093	-8.2
959	fda837	-8.2
960	fda363	-8.2
961	fda1653	-8.2
962	fda452	-8.2
963	fda1764	-8.2
964	fda1834	-8.2
965	fda22	-8.2
966	fda1166	-8.2
967	fda195	-8.2
968	fda1419	-8.2
969	fda1317	-8.2
970	fda661	-8.2
971	fda1505	-8.2
972	fda1966	-8.2
973	fda1620	-8.1
974	fda2017	-8.1
975	fda1521	-8.1
976	fda1343	-8.1
977	fda732	-8.1
978	fda1506	-8.1
979	fda314	-8.1
980	fda1085	-8.1
981	fda492	-8.1
982	fda1696	-8.1
983	fda27	-8.1
984	fda1041	-8.1
985	fda1913	-8.1
986	fda182	-8.1
987	fda440	-8.1
988	fda91	-8.1
989	fda1571	-8.1
990	fda1572	-8.1
991	fda1223	-8.1
992	fda121	-8.1
993	fda270	-8.1
994	fda1322	-8.1
995	fda1561	-8.1
996	fda1226	-8.1
997	fda1586	-8.1
998	fda1396	-8.1
999	fda8	-8.1
1000	fda612	-8.1
1001	fda453	-8.1
1002	fda1006	-8.1
1003	fda1040	-8.1
1004	fda1175	-8.1
1005	fda1993	-8.1
1006	fda1083	-8.1
1007	fda690	-8.1
1008	fda1491	-8.1
1009	fda1154	-8.1
1010	fda1360	-8.1
1011	fda9	-8.1
1012	fda1507	-8.1
1013	fda669	-8.1
1014	fda298	-8.1
1015	fda974	-8.0
1016	fda1502	-8.0
1017	fda1839	-8.0
1018	fda1221	-8.0
1019	fda303	-8.0
1020	fda519	-8.0
1021	fda1584	-8.0
1022	fda1262	-8.0
1023	fda1358	-8.0
1024	fda660	-8.0
1025	fda403	-8.0
1026	fda250	-8.0
1027	fda635	-8.0
1028	fda151	-8.0
1029	fda1645	-8.0
1030	fda801	-8.0
1031	fda512	-8.0
1032	fda799	-8.0
1033	fda1290	-8.0
1034	fda1776	-8.0
1035	fda443	-8.0
1036	fda2101	-8.0
1037	fda1011	-8.0
1038	fda1835	-8.0
1039	fda1157	-8.0
1040	fda936	-8.0
1041	fda2005	-8.0
1042	fda1911	-8.0
1043	fda1545	-8.0
1044	fda673	-8.0
1045	fda1962	-8.0
1046	fda1930	-8.0
1047	fda596	-8.0
1048	fda844	-8.0
1049	fda866	-8.0
1050	fda1797	-8.0
1051	fda2016	-8.0
1052	fda312	-8.0
1053	fda708	-8.0
1054	fda926	-8.0
1055	fda1504	-8.0
1056	fda838	-8.0
1057	fda436	-8.0
1058	fda895	-8.0
1059	fda1289	-8.0
1060	fda804	-8.0
1061	fda496	-8.0
1062	fda1929	-8.0
1063	fda31	-8.0
1064	fda1619	-8.0
1065	fda659	-8.0
1066	fda836	-8.0
1067	fda778	-8.0
1068	fda1329	-8.0
1069	fda800	-8.0
1070	fda634	-8.0
1071	fda1840	-8.0
1072	fda1007	-8.0
1073	fda510	-8.0
1074	fda305	-8.0
1075	fda32	-8.0
1076	fda1919	-7.9
1077	fda1084	-7.9
1078	fda775	-7.9
1079	fda1626	-7.9
1080	fda597	-7.9
1081	fda419	-7.9
1082	fda809	-7.9
1083	fda1896	-7.9
1084	fda776	-7.9
1085	fda1173	-7.9
1086	fda1627	-7.9
1087	fda1099	-7.9
1088	fda1153	-7.9
1089	fda1629	-7.9
1090	fda466	-7.9
1091	fda1634	-7.9
1092	fda1508	-7.9
1093	fda1423	-7.9
1094	fda223	-7.9
1095	fda714	-7.9
1096	fda1550	-7.9
1097	fda1487	-7.9
1098	fda1367	-7.9
1099	fda826	-7.9
1100	fda655	-7.9
1101	fda970	-7.9
1102	fda1414	-7.9
1103	fda1967	-7.9
1104	fda1851	-7.9
1105	fda1014	-7.9
1106	fda418	-7.9
1107	fda1457	-7.9
1108	fda733	-7.9
1109	fda1912	-7.9
1110	fda905	-7.9
1111	fda971	-7.9
1112	fda1416	-7.9
1113	fda1488	-7.9
1114	fda1608	-7.9
1115	fda1760	-7.9
1116	fda711	-7.9
1117	fda153	-7.9
1118	fda1846	-7.9
1119	fda1758	-7.9
1120	fda1283	-7.9
1121	fda399	-7.9
1122	fda1458	-7.9
1123	fda1421	-7.9
1124	fda297	-7.9
1125	fda2099	-7.9
1126	fda787	-7.8
1127	fda1703	-7.8
1128	fda346	-7.8
1129	fda1643	-7.8
1130	fda1323	-7.8
1131	fda882	-7.8
1132	fda290	-7.8
1133	fda462	-7.8
1134	fda806	-7.8
1135	fda18	-7.8
1136	fda1529	-7.8
1137	fda296	-7.8
1138	fda2014	-7.8
1139	fda1435	-7.8
1140	fda662	-7.8
1141	fda845	-7.8
1142	fda1443	-7.8
1143	fda805	-7.8
1144	fda404	-7.8
1145	fda2106	-7.8
1146	fda2052	-7.8
1147	fda1229	-7.8
1148	fda1270	-7.8
1149	fda1625	-7.8
1150	fda1635	-7.8
1151	fda2022	-7.8
1152	fda1688	-7.8
1153	fda1284	-7.8
1154	fda1418	-7.8
1155	fda283	-7.8
1156	fda398	-7.8
1157	fda663	-7.8
1158	fda1193	-7.8
1159	fda154	-7.8
1160	fda1431	-7.8
1161	fda511	-7.8
1162	fda735	-7.8
1163	fda1731	-7.8
1164	fda1355	-7.8
1165	fda1222	-7.8
1166	fda1174	-7.8
1167	fda1243	-7.8
1168	fda1704	-7.8
1169	fda20	-7.8
1170	fda1417	-7.8
1171	fda1427	-7.8
1172	fda683	-7.8
1173	fda1921	-7.8
1174	fda928	-7.8
1175	fda1852	-7.8
1176	fda1208	-7.8
1177	fda579	-7.8
1178	fda6	-7.7
1179	fda282	-7.7
1180	fda1687	-7.7
1181	fda1549	-7.7
1182	fda1239	-7.7
1183	fda143	-7.7
1184	fda1628	-7.7
1185	fda379	-7.7
1186	fda881	-7.7
1187	fda1869	-7.7
1188	fda152	-7.7
1189	fda1894	-7.7
1190	fda19	-7.7
1191	fda1494	-7.7
1192	fda736	-7.7
1193	fda1247	-7.7
1194	fda1349	-7.7
1195	fda1432	-7.7
1196	fda313	-7.7
1197	fda304	-7.7
1198	fda930	-7.7
1199	fda463	-7.7
1200	fda2100	-7.7
1201	fda1610	-7.7
1202	fda1242	-7.7
1203	fda94	-7.7
1204	fda1706	-7.7
1205	fda1931	-7.7
1206	fda2107	-7.7
1207	fda571	-7.7
1208	fda1841	-7.7
1209	fda833	-7.7
1210	fda1899	-7.7
1211	fda1987	-7.7
1212	fda1655	-7.7
1213	fda774	-7.7
1214	fda1019	-7.7
1215	fda498	-7.7
1216	fda204	-7.7
1217	fda2115	-7.7
1218	fda92	-7.7
1219	fda1885	-7.7
1220	fda1296	-7.7
1221	fda1246	-7.7
1222	fda604	-7.7
1223	fda1539	-7.7
1224	fda742	-7.7
1225	fda203	-7.7
1226	fda1947	-7.7
1227	fda361	-7.7
1228	fda2050	-7.7
1229	fda1786	-7.7
1230	fda1437	-7.7
1231	fda1263	-7.7
1232	fda1642	-7.7
1233	fda2053	-7.7
1234	fda1948	-7.7
1235	fda378	-7.7
1236	fda570	-7.6
1237	fda1661	-7.6
1238	fda1102	-7.6
1239	fda1875	-7.6
1240	fda183	-7.6
1241	fda598	-7.6
1242	fda1327	-7.6
1243	fda228	-7.6
1244	fda70	-7.6
1245	fda1230	-7.6
1246	fda93	-7.6
1247	fda1538	-7.6
1248	fda1546	-7.6
1249	fda1496	-7.6
1250	fda1428	-7.6
1251	fda365	-7.6
1252	fda2089	-7.6
1253	fda1644	-7.6
1254	fda1799	-7.6
1255	fda248	-7.6
1256	fda1139	-7.6
1257	fda1274	-7.6
1258	fda1698	-7.6
1259	fda1273	-7.6
1260	fda1276	-7.6
1261	fda1103	-7.6
1262	fda101	-7.6
1263	fda1430	-7.6
1264	fda1573	-7.6
1265	fda976	-7.6
1266	fda48	-7.6
1267	fda335	-7.6
1268	fda1390	-7.6
1269	fda1926	-7.6
1270	fda1233	-7.6
1271	fda1234	-7.6
1272	fda861	-7.6
1273	fda28	-7.6
1274	fda1357	-7.6
1275	fda90	-7.6
1276	fda344	-7.6
1277	fda1326	-7.6
1278	fda1537	-7.6
1279	fda2097	-7.6
1280	fda142	-7.6
1281	fda451	-7.6
1282	fda465	-7.6
1283	fda633	-7.5
1284	fda1732	-7.5
1285	fda2114	-7.5
1286	fda1292	-7.5
1287	fda853	-7.5
1288	fda874	-7.5
1289	fda1574	-7.5
1290	fda1641	-7.5
1291	fda975	-7.5
1292	fda1954	-7.5
1293	fda1291	-7.5
1294	fda1593	-7.5
1295	fda811	-7.5
1296	fda2049	-7.5
1297	fda2095	-7.5
1298	fda1235	-7.5
1299	fda888	-7.5
1300	fda1718	-7.5
1301	fda57	-7.5
1302	fda1495	-7.5
1303	fda1008	-7.5
1304	fda1609	-7.5
1305	fda1109	-7.5
1306	fda919	-7.5
1307	fda1147	-7.5
1308	fda367	-7.5
1309	fda89	-7.5
1310	fda4	-7.5
1311	fda1072	-7.5
1312	fda396	-7.5
1313	fda1918	-7.5
1314	fda856	-7.5
1315	fda696	-7.5
1316	fda397	-7.5
1317	fda58	-7.5
1318	fda386	-7.5
1319	fda1860	-7.5
1320	fda810	-7.5
1321	fda1356	-7.5
1322	fda632	-7.5
1323	fda99	-7.4
1324	fda1340	-7.4
1325	fda5	-7.4
1326	fda1613	-7.4
1327	fda2086	-7.4
1328	fda164	-7.4
1329	fda1277	-7.4
1330	fda695	-7.4
1331	fda493	-7.4
1332	fda794	-7.4
1333	fda49	-7.4
1334	fda487	-7.4
1335	fda812	-7.4
1336	fda1592	-7.4
1337	fda1149	-7.4
1338	fda697	-7.4
1339	fda1466	-7.4
1340	fda879	-7.4
1341	fda1108	-7.4
1342	fda141	-7.4
1343	fda212	-7.4
1344	fda47	-7.4
1345	fda977	-7.4
1346	fda986	-7.4
1347	fda1726	-7.4
1348	fda1917	-7.4
1349	fda1073	-7.4
1350	fda373	-7.4
1351	fda174	-7.4
1352	fda1897	-7.4
1353	fda1868	-7.4
1354	fda1140	-7.4
1355	fda880	-7.4
1356	fda1104	-7.4
1357	fda2113	-7.4
1358	fda460	-7.4
1359	fda149	-7.4
1360	fda1324	-7.3
1361	fda59	-7.3
1362	fda1740	-7.3
1363	fda1455	-7.3
1364	fda1975	-7.3
1365	fda698	-7.3
1366	fda1450	-7.3
1367	fda1429	-7.3
1368	fda699	-7.3
1369	fda1265	-7.3
1370	fda689	-7.3
1371	fda1001	-7.3
1372	fda2021	-7.3
1373	fda783	-7.3
1374	fda1739	-7.3
1375	fda2085	-7.3
1376	fda208	-7.3
1377	fda910	-7.3
1378	fda940	-7.3
1379	fda1607	-7.3
1380	fda1735	-7.3
1381	fda918	-7.3
1382	fda789	-7.3
1383	fda1779	-7.3
1384	fda1152	-7.3
1385	fda163	-7.3
1386	fda1112	-7.3
1387	fda162	-7.3
1388	fda1898	-7.3
1389	fda1787	-7.3
1390	fda1806	-7.3
1391	fda322	-7.3
1392	fda355	-7.3
1393	fda1781	-7.3
1394	fda1974	-7.3
1395	fda372	-7.3
1396	fda790	-7.3
1397	fda1476	-7.3
1398	fda2096	-7.3
1399	fda192	-7.3
1400	fda1003	-7.3
1401	fda1861	-7.3
1402	fda40	-7.3
1403	fda1879	-7.3
1404	fda1591	-7.3
1405	fda1920	-7.3
1406	fda467	-7.3
1407	fda1463	-7.2
1408	fda688	-7.2
1409	fda687	-7.2
1410	fda449	-7.2
1411	fda2051	-7.2
1412	fda1837	-7.2
1413	fda105	-7.2
1414	fda345	-7.2
1415	fda1141	-7.2
1416	fda1081	-7.2
1417	fda1257	-7.2
1418	fda472	-7.2
1419	fda1838	-7.2
1420	fda1672	-7.2
1421	fda917	-7.2
1422	fda2008	-7.2
1423	fda1002	-7.2
1424	fda1618	-7.2
1425	fda1398	-7.2
1426	fda1791	-7.2
1427	fda167	-7.2
1428	fda899	-7.2
1429	fda127	-7.2
1430	fda1123	-7.2
1431	fda862	-7.2
1432	fda1747	-7.2
1433	fda509	-7.2
1434	fda1778	-7.2
1435	fda1577	-7.2
1436	fda1540	-7.2
1437	fda499	-7.2
1438	fda1244	-7.2
1439	fda21	-7.2
1440	fda1272	-7.2
1441	fda1874	-7.2
1442	fda1564	-7.2
1443	fda1449	-7.2
1444	fda1078	-7.2
1445	fda508	-7.2
1446	fda682	-7.2
1447	fda2066	-7.2
1448	fda1940	-7.2
1449	fda83	-7.2
1450	fda1738	-7.2
1451	fda680	-7.2
1452	fda471	-7.2
1453	fda1673	-7.2
1454	fda1699	-7.2
1455	fda989	-7.2
1456	fda1941	-7.2
1457	fda679	-7.2
1458	fda600	-7.2
1459	fda1110	-7.2
1460	fda138	-7.2
1461	fda2033	-7.2
1462	fda1245	-7.1
1463	fda863	-7.1
1464	fda1972	-7.1
1465	fda315	-7.1
1466	fda455	-7.1
1467	fda273	-7.1
1468	fda1597	-7.1
1469	fda1300	-7.1
1470	fda1047	-7.1
1471	fda1452	-7.1
1472	fda1663	-7.1
1473	fda454	-7.1
1474	fda1456	-7.1
1475	fda1077	-7.1
1476	fda1729	-7.1
1477	fda1148	-7.1
1478	fda916	-7.1
1479	fda448	-7.1
1480	fda316	-7.1
1481	fda1053	-7.1
1482	fda1982	-7.1
1483	fda859	-7.1
1484	fda965	-7.1
1485	fda1271	-7.1
1486	fda1605	-7.1
1487	fda784	-7.1
1488	fda275	-7.1
1489	fda1076	-7.1
1490	fda1734	-7.1
1491	fda1973	-7.1
1492	fda1804	-7.1
1493	fda1780	-7.1
1494	fda106	-7.1
1495	fda640	-7.1
1496	fda126	-7.1
1497	fda1288	-7.1
1498	fda1519	-7.1
1499	fda1050	-7.1
1500	fda641	-7.1
1501	fda112	-7.1
1502	fda1721	-7.1
1503	fda869	-7.0
1504	fda988	-7.0
1505	fda1082	-7.0
1506	fda1515	-7.0
1507	fda38	-7.0
1508	fda585	-7.0
1509	fda1906	-7.0
1510	fda1659	-7.0
1511	fda1052	-7.0
1512	fda2029	-7.0
1513	fda920	-7.0
1514	fda1320	-7.0
1515	fda1543	-7.0
1516	fda125	-7.0
1517	fda224	-7.0
1518	fda1621	-7.0
1519	fda921	-7.0
1520	fda1784	-7.0
1521	fda947	-7.0
1522	fda747	-7.0
1523	fda1451	-7.0
1524	fda1712	-7.0
1525	fda1590	-7.0
1526	fda2045	-7.0
1527	fda1604	-7.0
1528	fda746	-7.0
1529	fda860	-7.0
1530	fda1295	-7.0
1531	fda1594	-7.0
1532	fda1097	-7.0
1533	fda923	-7.0
1534	fda450	-7.0
1535	fda461	-7.0
1536	fda7	-7.0
1537	fda1124	-7.0
1538	fda1907	-7.0
1539	fda166	-6.9
1540	fda1767	-6.9
1541	fda1143	-6.9
1542	fda1518	-6.9
1543	fda173	-6.9
1544	fda411	-6.9
1545	fda1576	-6.9
1546	fda868	-6.9
1547	fda1788	-6.9
1548	fda1785	-6.9
1549	fda1125	-6.9
1550	fda338	-6.9
1551	fda2043	-6.9
1552	fda1384	-6.9
1553	fda1981	-6.9
1554	fda1142	-6.9
1555	fda181	-6.9
1556	fda2110	-6.9
1557	fda1984	-6.9
1558	fda1127	-6.9
1559	fda1046	-6.9
1560	fda813	-6.9
1561	fda1983	-6.9
1562	fda588	-6.9
1563	fda685	-6.9
1564	fda2105	-6.9
1565	fda327	-6.9
1566	fda39	-6.9
1567	fda1407	-6.9
1568	fda326	-6.9
1569	fda922	-6.9
1570	fda1036	-6.9
1571	fda2031	-6.9
1572	fda1439	-6.9
1573	fda998	-6.9
1574	fda987	-6.9
1575	fda1126	-6.9
1576	fda818	-6.9
1577	fda412	-6.9
1578	fda1425	-6.9
1579	fda1051	-6.9
1580	fda102	-6.9
1581	fda1544	-6.9
1582	fda1096	-6.9
1583	fda1325	-6.9
1584	fda308	-6.9
1585	fda2112	-6.9
1586	fda1117	-6.8
1587	fda1260	-6.8
1588	fda1354	-6.8
1589	fda1385	-6.8
1590	fda939	-6.8
1591	fda1805	-6.8
1592	fda638	-6.8
1593	fda1034	-6.8
1594	fda1603	-6.8
1595	fda2034	-6.8
1596	fda523	-6.8
1597	fda2030	-6.8
1598	fda2035	-6.8
1599	fda718	-6.8
1600	fda957	-6.8
1601	fda1330	-6.8
1602	fda948	-6.8
1603	fda725	-6.8
1604	fda337	-6.8
1605	fda172	-6.8
1606	fda306	-6.8
1607	fda1768	-6.8
1608	fda1261	-6.8
1609	fda1951	-6.8
1610	fda719	-6.8
1611	fda2042	-6.8
1612	fda1308	-6.8
1613	fda1386	-6.8
1614	fda2059	-6.8
1615	fda524	-6.8
1616	fda1578	-6.8
1617	fda2018	-6.8
1618	fda226	-6.8
1619	fda165	-6.8
1620	fda100	-6.8
1621	fda259	-6.8
1622	fda1516	-6.8
1623	fda1798	-6.8
1624	fda642	-6.8
1625	fda555	-6.8
1626	fda274	-6.8
1627	fda686	-6.8
1628	fda1063	-6.8
1629	fda1957	-6.8
1630	fda468	-6.8
1631	fda71	-6.8
1632	fda2111	-6.8
1633	fda2040	-6.8
1634	fda1045	-6.8
1635	fda677	-6.7
1636	fda639	-6.7
1637	fda726	-6.7
1638	fda1807	-6.7
1639	fda11	-6.7
1640	fda1877	-6.7
1641	fda973	-6.7
1642	fda814	-6.7
1643	fda1639	-6.7
1644	fda2036	-6.7
1645	fda751	-6.7
1646	fda1568	-6.7
1647	fda388	-6.7
1648	fda678	-6.7
1649	fda1952	-6.7
1650	fda2039	-6.7
1651	fda1595	-6.7
1652	fda906	-6.7
1653	fda752	-6.7
1654	fda802	-6.7
1655	fda368	-6.7
1656	fda637	-6.7
1657	fda51	-6.7
1658	fda1762	-6.7
1659	fda1377	-6.7
1660	fda1989	-6.7
1661	fda1350	-6.7
1662	fda1792	-6.7
1663	fda1742	-6.7
1664	fda1880	-6.7
1665	fda2041	-6.7
1666	fda291	-6.7
1667	fda246	-6.7
1668	fda2074	-6.7
1669	fda1401	-6.6
1670	fda1049	-6.6
1671	fda150	-6.6
1672	fda1158	-6.6
1673	fda369	-6.6
1674	fda447	-6.6
1675	fda803	-6.6
1676	fda1873	-6.6
1677	fda1408	-6.6
1678	fda999	-6.6
1679	fda1420	-6.6
1680	fda1763	-6.6
1681	fda260	-6.6
1682	fda383	-6.6
1683	fda1606	-6.6
1684	fda258	-6.6
1685	fda1075	-6.6
1686	fda589	-6.6
1687	fda1774	-6.6
1688	fda705	-6.6
1689	fda1858	-6.6
1690	fda227	-6.6
1691	fda1399	-6.6
1692	fda1955	-6.6
1693	fda636	-6.6
1694	fda1612	-6.6
1695	fda1646	-6.6
1696	fda704	-6.6
1697	fda1859	-6.6
1698	fda1743	-6.6
1699	fda1101	-6.6
1700	fda1681	-6.6
1701	fda1857	-6.6
1702	fda245	-6.5
1703	fda1532	-6.5
1704	fda221	-6.5
1705	fda497	-6.5
1706	fda1602	-6.5
1707	fda1164	-6.5
1708	fda1447	-6.5
1709	fda1997	-6.5
1710	fda898	-6.5
1711	fda580	-6.5
1712	fda299	-6.5
1713	fda2104	-6.5
1714	fda293	-6.5
1715	fda1866	-6.5
1716	fda1990	-6.5
1717	fda1715	-6.5
1718	fda1070	-6.5
1719	fda576	-6.5
1720	fda1531	-6.5
1721	fda883	-6.5
1722	fda1960	-6.5
1723	fda295	-6.5
1724	fda681	-6.5
1725	fda2075	-6.5
1726	fda1958	-6.5
1727	fda897	-6.5
1728	fda300	-6.5
1729	fda1453	-6.5
1730	fda1682	-6.5
1731	fda220	-6.5
1732	fda1517	-6.5
1733	fda2032	-6.5
1734	fda294	-6.5
1735	fda1800	-6.5
1736	fda225	-6.5
1737	fda748	-6.5
1738	fda1161	-6.5
1739	fda1405	-6.5
1740	fda278	-6.4
1741	fda1180	-6.4
1742	fda231	-6.4
1743	fda535	-6.4
1744	fda1575	-6.4
1745	fda1959	-6.4
1746	fda1956	-6.4
1747	fda903	-6.4
1748	fda1064	-6.4
1749	fda1170	-6.4
1750	fda1994	-6.4
1751	fda1100	-6.4
1752	fda1409	-6.4
1753	fda1062	-6.4
1754	fda1843	-6.4
1755	fda626	-6.4
1756	fda147	-6.4
1757	fda1638	-6.4
1758	fda1640	-6.4
1759	fda934	-6.4
1760	fda1068	-6.4
1761	fda230	-6.4
1762	fda595	-6.4
1763	fda1253	-6.3
1764	fda1694	-6.3
1765	fda835	-6.3
1766	fda643	-6.3
1767	fda594	-6.3
1768	fda1035	-6.3
1769	fda1054	-6.3
1770	fda937	-6.3
1771	fda1400	-6.3
1772	fda1527	-6.3
1773	fda1968	-6.3
1774	fda169	-6.3
1775	fda1998	-6.3
1776	fda1482	-6.3
1777	fda1793	-6.3
1778	fda1693	-6.3
1779	fda1026	-6.3
1780	fda1567	-6.3
1781	fda84	-6.3
1782	fda129	-6.3
1783	fda616	-6.3
1784	fda1442	-6.3
1785	fda1160	-6.3
1786	fda36	-6.3
1787	fda1159	-6.3
1788	fda1030	-6.3
1789	fda631	-6.3
1790	fda236	-6.2
1791	fda629	-6.2
1792	fda932	-6.2
1793	fda1055	-6.2
1794	fda1821	-6.2
1795	fda1313	-6.2
1796	fda1876	-6.2
1797	fda791	-6.2
1798	fda1814	-6.2
1799	fda1870	-6.2
1800	fda146	-6.2
1801	fda1842	-6.2
1802	fda1827	-6.2
1803	fda1953	-6.2
1804	fda933	-6.2
1805	fda1611	-6.2
1806	fda819	-6.2
1807	fda1331	-6.2
1808	fda938	-6.2
1809	fda1637	-6.2
1810	fda1183	-6.2
1811	fda1413	-6.2
1812	fda676	-6.2
1813	fda240	-6.2
1814	fda1769	-6.2
1815	fda1566	-6.2
1816	fda1711	-6.2
1817	fda675	-6.2
1818	fda1182	-6.2
1819	fda1163	-6.2
1820	fda1150	-6.2
1821	fda1032	-6.2
1822	fda1481	-6.2
1823	fda1946	-6.1
1824	fda1963	-6.1
1825	fda1162	-6.1
1826	fda958	-6.1
1827	fda611	-6.1
1828	fda73	-6.1
1829	fda1794	-6.1
1830	fda707	-6.1
1831	fda156	-6.1
1832	fda1582	-6.1
1833	fda1402	-6.1
1834	fda1426	-6.1
1835	fda136	-6.1
1836	fda488	-6.1
1837	fda904	-6.1
1838	fda384	-6.1
1839	fda1137	-6.1
1840	fda1009	-6.1
1841	fda1650	-6.1
1842	fda1565	-6.1
1843	fda279	-6.1
1844	fda16	-6.1
1845	fda1057	-6.1
1846	fda621	-6.0
1847	fda795	-6.0
1848	fda389	-6.0
1849	fda526	-6.0
1850	fda894	-6.0
1851	fda457	-6.0
1852	fda1144	-6.0
1853	fda1512	-6.0
1854	fda1048	-6.0
1855	fda1145	-6.0
1856	fda320	-6.0
1857	fda1709	-6.0
1858	fda503	-6.0
1859	fda1528	-6.0
1860	fda155	-6.0
1861	fda67	-6.0
1862	fda525	-6.0
1863	fda13	-6.0
1864	fda1058	-6.0
1865	fda1563	-6.0
1866	fda72	-6.0
1867	fda409	-6.0
1868	fda427	-6.0
1869	fda1562	-6.0
1870	fda1056	-6.0
1871	fda1583	-6.0
1872	fda505	-6.0
1873	fda148	-6.0
1874	fda1165	-6.0
1875	fda1114	-6.0
1876	fda277	-5.9
1877	fda1111	-5.9
1878	fda724	-5.9
1879	fda1146	-5.9
1880	fda723	-5.9
1881	fda82	-5.9
1882	fda545	-5.9
1883	fda931	-5.9
1884	fda12	-5.9
1885	fda765	-5.9
1886	fda773	-5.9
1887	fda1378	-5.9
1888	fda1826	-5.9
1889	fda644	-5.9
1890	fda821	-5.9
1891	fda1753	-5.9
1892	fda410	-5.8
1893	fda198	-5.8
1894	fda285	-5.8
1895	fda381	-5.8
1896	fda1023	-5.8
1897	fda822	-5.8
1898	fda772	-5.8
1899	fda1254	-5.8
1900	fda649	-5.8
1901	fda771	-5.8
1902	fda1022	-5.8
1903	fda615	-5.8
1904	fda380	-5.8
1905	fda124	-5.8
1906	fda408	-5.8
1907	fda456	-5.8
1908	fda720	-5.8
1909	fda1556	-5.8
1910	fda1596	-5.8
1911	fda202	-5.8
1912	fda1923	-5.8
1913	fda420	-5.8
1914	fda1136	-5.7
1915	fda65	-5.7
1916	fda808	-5.7
1917	fda960	-5.7
1918	fda875	-5.7
1919	fda120	-5.7
1920	fda617	-5.7
1921	fda1138	-5.7
1922	fda1394	-5.7
1923	fda876	-5.7
1924	fda1113	-5.7
1925	fda117	-5.7
1926	fda2073	-5.7
1927	fda544	-5.7
1928	fda567	-5.7
1929	fda706	-5.7
1930	fda238	-5.7
1931	fda1730	-5.7
1932	fda721	-5.7
1933	fda769	-5.7
1934	fda1287	-5.7
1935	fda823	-5.7
1936	fda118	-5.6
1937	fda197	-5.6
1938	fda66	-5.6
1939	fda1151	-5.6
1940	fda536	-5.6
1941	fda770	-5.6
1942	fda1397	-5.6
1943	fda1865	-5.6
1944	fda237	-5.6
1945	fda820	-5.6
1946	fda1232	-5.6
1947	fda1379	-5.5
1948	fda1066	-5.5
1949	fda1025	-5.5
1950	fda1970	-5.5
1951	fda1823	-5.5
1952	fda193	-5.5
1953	fda1511	-5.5
1954	fda1389	-5.5
1955	fda1624	-5.5
1956	fda1199	-5.5
1957	fda513	-5.5
1958	fda235	-5.5
1959	fda1132	-5.5
1960	fda1256	-5.5
1961	fda824	-5.5
1962	fda1071	-5.5
1963	fda1198	-5.5
1964	fda522	-5.4
1965	fda1043	-5.4
1966	fda1633	-5.4
1967	fda489	-5.4
1968	fda288	-5.4
1969	fda610	-5.4
1970	fda1557	-5.4
1971	fda287	-5.4
1972	fda2103	-5.4
1973	fda1248	-5.4
1974	fda1945	-5.3
1975	fda2003	-5.3
1976	fda1871	-5.3
1977	fda286	-5.3
1978	fda831	-5.3
1979	fda645	-5.3
1980	fda262	-5.3
1981	fda1044	-5.3
1982	fda1105	-5.3
1983	fda1024	-5.3
1984	fda1819	-5.3
1985	fda1098	-5.3
1986	fda807	-5.3
1987	fda929	-5.3
1988	fda1181	-5.2
1989	fda26	-5.2
1990	fda464	-5.2
1991	fda1255	-5.2
1992	fda1470	-5.2
1993	fda1479	-5.2
1994	fda1636	-5.2
1995	fda1867	-5.2
1996	fda959	-5.2
1997	fda1197	-5.2
1998	fda1434	-5.2
1999	fda1570	-5.2
[truncated: 116 more rows]

## Sheet: 6ykd
ranking	molecule	bind energy(kcal/mol)	drug
1	fda1202	-11.5
2	fda1755	-11.4	Dutasteride
3	fda350	-11.4	Olaparib
4	fda405	-11.3
5	fda1365	-11.3
6	fda1615	-11.3
7	fda1364	-11.2
8	fda872	-11.2	Nilotinib
9	fda1700	-11.2
10	fda871	-11.1
11	fda98	-11.1	Drospirenone
12	fda539	-11.1
13	fda130	-11.1
14	fda569	-11.1
15	fda474	-11.1
16	fda473	-11.1
17	fda215	-11.0
18	fda68	-11.0
19	fda1363	-11.0
20	fda1133	-11.0
21	fda534	-10.9
22	fda2007	-10.9
23	fda2006	-10.9
24	fda982	-10.9
25	fda568	-10.9
26	fda1614	-10.9
27	fda444	-10.8
28	fda445	-10.8
29	fda1756	-10.7
30	fda131	-10.7
31	fda1802	-10.7
32	fda132	-10.7
33	fda1238	-10.7
34	fda949	-10.7
35	fda1757	-10.7
36	fda950	-10.7
37	fda1212	-10.7
38	fda1803	-10.7
39	fda758	-10.6
40	fda1783	-10.6
41	fda331	-10.6
42	fda1616	-10.6
43	fda1666	-10.6
44	fda540	-10.6
45	fda1236	-10.6
46	fda759	-10.6
47	fda10	-10.5
48	fda1761	-10.5
49	fda2098	-10.5
50	fda760	-10.5
51	fda1237	-10.5
52	fda2084	-10.4
53	fda1525	-10.4
54	fda469	-10.4
55	fda284	-10.4
56	fda329	-10.4
57	fda1864	-10.4
58	fda1440	-10.4
59	fda1441	-10.4
60	fda1702	-10.3
61	fda1856	-10.3
62	fda406	-10.3
63	fda1391	-10.3
64	fda330	-10.3
65	fda1294	-10.3
66	fda2083	-10.3
67	fda1878	-10.3
68	fda2011	-10.2
69	fda347	-10.2
70	fda483	-10.2
71	fda1383	-10.2
72	fda728	-10.2
73	fda1701	-10.2
74	fda942	-10.2
75	fda1938	-10.2
76	fda1685	-10.2
77	fda890	-10.2
78	fda1169	-10.2
79	fda943	-10.2
80	fda470	-10.2
81	fda80	-10.1
82	fda797	-10.1
83	fda1303	-10.1
84	fda171	-10.1
85	fda1883	-10.1
86	fda133	-10.1
87	fda79	-10.1
88	fda88	-10.1
89	fda1302	-10.1
90	fda1171	-10.1
91	fda1552	-10.1
92	fda1192	-10.1
93	fda1213	-10.1
94	fda1086	-10.1
95	fda537	-10.0
96	fda608	-10.0
97	fda1200	-10.0
98	fda996	-10.0
99	fda1542	-10.0
100	fda2025	-10.0
101	fda997	-10.0
102	fda577	-10.0
103	fda1964	-10.0
104	fda538	-10.0
105	fda609	-10.0
106	fda1882	-10.0
107	fda1965	-10.0
108	fda2069	-10.0
109	fda1281	-10.0
110	fda1881	-10.0
111	fda1321	-10.0
112	fda578	-10.0
113	fda1069	-10.0
114	fda653	-9.9
115	fda64	-9.9
116	fda1813	-9.9
117	fda1980	-9.9
118	fda1551	-9.9
119	fda336	-9.9
120	fda713	-9.9
121	fda2072	-9.9
122	fda1060	-9.9
123	fda1705	-9.9
124	fda109	-9.9
125	fda981	-9.9
126	fda186	-9.9
127	fda2046	-9.9
128	fda969	-9.9
129	fda185	-9.9
130	fda62	-9.9
131	fda333	-9.9
132	fda1282	-9.9
133	fda1129	-9.9
134	fda727	-9.9
135	fda1172	-9.9
136	fda81	-9.9
137	fda715	-9.8
138	fda1315	-9.8
139	fda2054	-9.8
140	fda1372	-9.8
141	fda1037	-9.8
142	fda841	-9.8
143	fda796	-9.8
144	fda113	-9.8
145	fda1759	-9.8
146	fda1526	-9.8
147	fda717	-9.8
148	fda1092	-9.8
149	fda1346	-9.8
150	fda114	-9.8
151	fda253	-9.8
152	fda842	-9.8
153	fda1039	-9.8
154	fda2048	-9.8
155	fda532	-9.8
156	fda601	-9.7
157	fda1554	-9.7
158	fda1205	-9.7
159	fda485	-9.7
160	fda1811	-9.7
161	fda1530	-9.7
162	fda1553	-9.7
163	fda546	-9.7
164	fda1249	-9.7
165	fda189	-9.7
166	fda2010	-9.7
167	fda712	-9.7
168	fda729	-9.7
169	fda561	-9.7
170	fda533	-9.7
171	fda60	-9.7
172	fda2087	-9.7
173	fda1587	-9.7
174	fda716	-9.7
175	fda767	-9.7
176	fda254	-9.7
177	fda302	-9.7
178	fda2068	-9.7
179	fda766	-9.7
180	fda1339	-9.7
181	fda486	-9.7
182	fda865	-9.7
183	fda559	-9.7
184	fda2009	-9.7
185	fda1789	-9.7
186	fda817	-9.7
187	fda1683	-9.7
188	fda199	-9.7
189	fda1716	-9.7
190	fda366	-9.7
191	fda1323	-9.6
192	fda1366	-9.6
193	fda354	-9.6
194	fda782	-9.6
195	fda858	-9.6
196	fda780	-9.6
197	fda1195	-9.6
198	fda1118	-9.6
199	fda1433	-9.6
200	fda188	-9.6
201	fda1809	-9.6
202	fda892	-9.6
203	fda1038	-9.6
204	fda630	-9.6
205	fda560	-9.6
206	fda781	-9.6
207	fda1376	-9.6
208	fda1782	-9.6
209	fda1750	-9.6
210	fda1589	-9.6
211	fda1848	-9.6
212	fda348	-9.6
213	fda1588	-9.6
214	fda520	-9.6
215	fda1541	-9.6
216	fda1196	-9.6
217	fda1849	-9.6
218	fda349	-9.6
219	fda1555	-9.6
220	fda521	-9.6
221	fda1309	-9.6
222	fda209	-9.5
223	fda1312	-9.5
224	fda1130	-9.5
225	fda952	-9.5
226	fda1889	-9.5
227	fda909	-9.5
228	fda531	-9.5
229	fda515	-9.5
230	fda1832	-9.5
231	fda2027	-9.5
232	fda542	-9.5
233	fda2108	-9.5
234	fda1293	-9.5
235	fda265	-9.5
236	fda1828	-9.5
237	fda1801	-9.5
238	fda309	-9.5
239	fda341	-9.5
240	fda352	-9.5
241	fda944	-9.5
242	fda310	-9.5
243	fda2109	-9.5
244	fda1005	-9.5
245	fda53	-9.5
246	fda435	-9.5
247	fda1319	-9.5
248	fda257	-9.5
249	fda421	-9.5
250	fda1810	-9.5
251	fda575	-9.5
252	fda516	-9.5
253	fda951	-9.5
254	fda353	-9.5
255	fda2081	-9.5
256	fda893	-9.5
257	fda956	-9.5
258	fda1746	-9.5
259	fda1830	-9.5
260	fda850	-9.5
261	fda1714	-9.5
262	fda178	-9.5
263	fda1186	-9.5
264	fda1680	-9.5
265	fda1318	-9.5
266	fda1116	-9.4
267	fda356	-9.4
268	fda827	-9.4
269	fda2071	-9.4
270	fda490	-9.4
271	fda553	-9.4
272	fda52	-9.4
273	fda581	-9.4
274	fda382	-9.4
275	fda1862	-9.4
276	fda1812	-9.4
277	fda891	-9.4
278	fda786	-9.4
279	fda1310	-9.4
280	fda1825	-9.4
281	fda849	-9.4
282	fda785	-9.4
283	fda63	-9.4
284	fda1795	-9.4
285	fda1027	-9.4
286	fda1322	-9.4
287	fda1598	-9.4
288	fda439	-9.4
289	fda1522	-9.4
290	fda587	-9.4
291	fda1559	-9.4
292	fda1393	-9.4
293	fda1831	-9.4
294	fda873	-9.4
295	fda1280	-9.4
296	fda964	-9.4
297	fda376	-9.4
298	fda491	-9.4
299	fda2026	-9.4
300	fda1689	-9.4
301	fda1240	-9.4
302	fda251	-9.4
303	fda1311	-9.4
304	fda1829	-9.4
305	fda161	-9.4
306	fda438	-9.4
307	fda1373	-9.4
308	fda543	-9.4
309	fda2057	-9.4
310	fda61	-9.4
311	fda1844	-9.4
312	fda2058	-9.4
313	fda1095	-9.4
314	fda1061	-9.4
315	fda96	-9.3
316	fda1336	-9.3
317	fda108	-9.3
318	fda1796	-9.3
319	fda160	-9.3
320	fda994	-9.3
321	fda1459	-9.3
322	fda1717	-9.3
323	fda1986	-9.3
324	fda756	-9.3
325	fda1900	-9.3
326	fda961	-9.3
327	fda504	-9.3
328	fda1334	-9.3
329	fda763	-9.3
330	fda1692	-9.3
331	fda754	-9.3
332	fda768	-9.3
333	fda757	-9.3
334	fda1029	-9.3
335	fda1033	-9.3
336	fda764	-9.3
337	fda2037	-9.3
338	fda1203	-9.3
339	fda1115	-9.3
340	fda1893	-9.3
341	fda857	-9.3
342	fda2079	-9.3
343	fda1847	-9.3
344	fda1845	-9.3
345	fda1790	-9.3
346	fda552	-9.3
347	fda446	-9.3
348	fda2102	-9.3
349	fda554	-9.3
350	fda1623	-9.2
351	fda1720	-9.2
352	fda1332	-9.2
353	fda2061	-9.2
354	fda877	-9.2
355	fda1131	-9.2
356	fda2038	-9.2
357	fda484	-9.2
358	fda217	-9.2
359	fda1220	-9.2
360	fda1087	-9.2
361	fda1824	-9.2
362	fda111	-9.2
363	fda116	-9.2
364	fda1649	-9.2
365	fda834	-9.2
366	fda417	-9.2
367	fda477	-9.2
368	fda1985	-9.2
369	fda1771	-9.2
370	fda328	-9.2
371	fda753	-9.2
372	fda1651	-9.2
373	fda1887	-9.2
374	fda848	-9.2
375	fda1187	-9.2
376	fda1622	-9.2
377	fda77	-9.2
378	fda1884	-9.2
379	fda1371	-9.2
380	fda829	-9.2
381	fda1207	-9.2
382	fda2002	-9.2
383	fda1335	-9.2
384	fda370	-9.2
385	fda1190	-9.2
386	fda95	-9.2
387	fda1690	-9.2
388	fda1686	-9.2
389	fda1752	-9.2
390	fda586	-9.2
391	fda1648	-9.2
392	fda1392	-9.2
393	fda1191	-9.2
394	fda1818	-9.2
395	fda1415	-9.2
396	fda149	-9.2
397	fda1206	-9.2
398	fda889	-9.1
399	fda218	-9.1
400	fda1863	-9.1
401	fda97	-9.1
402	fda584	-9.1
403	fda1977	-9.1
404	fda249	-9.1
405	fda1370	-9.1
406	fda1892	-9.1
407	fda180	-9.1
408	fda2060	-9.1
409	fda1285	-9.1
410	fda607	-9.1
411	fda762	-9.1
412	fda1617	-9.1
413	fda222	-9.1
414	fda1988	-9.1
415	fda2024	-9.1
416	fda78	-9.1
417	fda2078	-9.1
418	fda1215	-9.1
419	fda2065	-9.1
420	fda159	-9.1
421	fda1228	-9.1
422	fda170	-9.1
423	fda1166	-9.1
424	fda674	-9.1
425	fda255	-9.1
426	fda730	-9.1
427	fda339	-9.1
428	fda1217	-9.1
429	fda256	-9.1
430	fda1679	-9.1
431	fda1278	-9.0
432	fda1520	-9.0
433	fda954	-9.0
434	fda1631	-9.0
435	fda314	-9.0
436	fda2093	-9.0
437	fda583	-9.0
438	fda1214	-9.0
439	fda1560	-9.0
440	fda241	-9.0
441	fda1107	-9.0
442	fda1423	-9.0
443	fda1671	-9.0
444	fda828	-9.0
445	fda1961	-9.0
446	fda1713	-9.0
447	fda1279	-9.0
448	fda121	-9.0
449	fda815	-9.0
450	fda792	-9.0
451	fda395	-9.0
452	fda145	-9.0
453	fda1697	-9.0
454	fda42	-9.0
455	fda1080	-9.0
456	fda244	-9.0
457	fda1751	-9.0
458	fda529	-9.0
459	fda1775	-9.0
460	fda692	-9.0
461	fda2094	-9.0
462	fda566	-9.0
463	fda1268	-9.0
464	fda340	-9.0
465	fda878	-9.0
466	fda1361	-9.0
467	fda1558	-9.0
468	fda115	-9.0
469	fda1185	-9.0
470	fda1903	-9.0
471	fda1333	-9.0
472	fda1891	-9.0
473	fda1316	-9.0
474	fda1548	-9.0
475	fda514	-9.0
476	fda1419	-9.0
477	fda334	-9.0
478	fda1267	-9.0
479	fda332	-9.0
480	fda158	-9.0
481	fda219	-9.0
482	fda76	-8.9
483	fda924	-8.9
484	fda1547	-8.9
485	fda311	-8.9
486	fda1886	-8.9
487	fda1201	-8.9
488	fda830	-8.9
489	fda1632	-8.9
490	fda35	-8.9
491	fda953	-8.9
492	fda1468	-8.9
493	fda1031	-8.9
494	fda393	-8.9
495	fda1776	-8.9
496	fda43	-8.9
497	fda702	-8.9
498	fda1677	-8.9
499	fda2063	-8.9
500	fda851	-8.9
501	fda1937	-8.9
502	fda2001	-8.9
503	fda1745	-8.9
504	fda252	-8.9
505	fda1678	-8.9
506	fda2070	-8.9
507	fda2080	-8.9
508	fda761	-8.9
509	fda312	-8.9
510	fda816	-8.9
511	fda1808	-8.9
512	fda1872	-8.9
513	fda33	-8.9
514	fda2088	-8.9
515	fda908	-8.9
516	fda602	-8.9
517	fda123	-8.9
518	fda386	-8.9
519	fda375	-8.9
520	fda216	-8.9
521	fda1846	-8.9
522	fda1184	-8.9
523	fda122	-8.9
524	fda793	-8.9
525	fda1505	-8.9
526	fda1579	-8.9
527	fda967	-8.8
528	fda394	-8.8
529	fda429	-8.8
530	fda1992	-8.8
531	fda1013	-8.8
532	fda1286	-8.8
533	fda318	-8.8
534	fda870	-8.8
535	fda250	-8.8
536	fda565	-8.8
537	fda358	-8.8
538	fda1461	-8.8
539	fda750	-8.8
540	fda1000	-8.8
541	fda1227	-8.8
542	fda34	-8.8
543	fda1724	-8.8
544	fda2062	-8.8
545	fda1301	-8.8
546	fda1011	-8.8
547	fda1298	-8.8
548	fda1888	-8.8
549	fda530	-8.8
550	fda1216	-8.8
551	fda1004	-8.8
552	fda1770	-8.8
553	fda1936	-8.8
554	fda214	-8.8
555	fda1939	-8.8
556	fda1722	-8.8
557	fda1224	-8.8
558	fda480	-8.8
559	fda1444	-8.8
560	fda564	-8.8
561	fda582	-8.8
562	fda1836	-8.8
563	fda1490	-8.8
564	fda1655	-8.8
565	fda1765	-8.8
566	fda1225	-8.8
567	fda1999	-8.8
568	fda1297	-8.8
569	fda1445	-8.8
570	fda391	-8.8
571	fda557	-8.8
572	fda377	-8.8
573	fda1491	-8.8
574	fda1460	-8.8
575	fda1737	-8.8
576	fda1304	-8.8
577	fda308	-8.8
578	fda157	-8.8
579	fda75	-8.8
580	fda364	-8.7
581	fda972	-8.7
582	fda18	-8.7
583	fda323	-8.7
584	fda46	-8.7
585	fda342	-8.7
586	fda151	-8.7
587	fda547	-8.7
588	fda1028	-8.7
589	fda966	-8.7
590	fda648	-8.7
591	fda44	-8.7
592	fda1766	-8.7
593	fda562	-8.7
594	fda1362	-8.7
595	fda17	-8.7
596	fda1662	-8.7
597	fda1065	-8.7
598	fda54	-8.7
599	fda2067	-8.7
600	fda549	-8.7
601	fda652	-8.7
602	fda191	-8.7
603	fda518	-8.7
604	fda1902	-8.7
605	fda2023	-8.7
606	fda206	-8.7
607	fda843	-8.7
608	fda1457	-8.7
609	fda1995	-8.7
610	fda749	-8.7
611	fda1817	-8.7
612	fda207	-8.7
613	fda968	-8.7
614	fda135	-8.7
615	fda1669	-8.7
616	fda558	-8.7
617	fda357	-8.7
618	fda551	-8.7
619	fda650	-8.7
620	fda548	-8.7
621	fda1480	-8.7
622	fda402	-8.7
623	fda1421	-8.7
624	fda1012	-8.7
625	fda600	-8.7
626	fda1580	-8.7
627	fda428	-8.7
628	fda907	-8.7
629	fda550	-8.7
630	fda415	-8.6
631	fda646	-8.6
632	fda319	-8.6
633	fda1368	-8.6
634	fda1266	-8.6
635	fda442	-8.6
636	fda1134	-8.6
637	fda476	-8.6
638	fda205	-8.6
639	fda1305	-8.6
640	fda458	-8.6
641	fda660	-8.6
642	fda1090	-8.6
643	fda978	-8.6
644	fda1853	-8.6
645	fda1067	-8.6
646	fda691	-8.6
647	fda1772	-8.6
648	fda321	-8.6
649	fda152	-8.6
650	fda1675	-8.6
651	fda301	-8.6
652	fda482	-8.6
653	fda662	-8.6
654	fda1341	-8.6
655	fda658	-8.6
656	fda413	-8.6
657	fda656	-8.6
658	fda826	-8.6
659	fda392	-8.6
660	fda1374	-8.6
661	fda684	-8.6
662	fda1484	-8.6
663	fda1725	-8.6
664	fda1976	-8.6
665	fda2016	-8.6
666	fda1674	-8.6
667	fda663	-8.6
668	fda1667	-8.6
669	fda1194	-8.6
670	fda980	-8.6
671	fda1006	-8.6
672	fda693	-8.6
673	fda1950	-8.6
674	fda1449	-8.6
675	fda1348	-8.6
676	fda1175	-8.6
677	fda659	-8.6
678	fda1269	-8.6
679	fda990	-8.6
680	fda1091	-8.6
681	fda690	-8.6
682	fda657	-8.6
683	fda1748	-8.6
684	fda1299	-8.6
685	fda1369	-8.6
686	fda1179	-8.6
687	fda479	-8.6
688	fda1089	-8.6
689	fda459	-8.6
690	fda2047	-8.6
691	fda661	-8.6
692	fda441	-8.6
693	fda1660	-8.6
694	fda434	-8.6
695	fda128	-8.6
696	fda45	-8.6
697	fda196	-8.5
698	fda992	-8.5
699	fda1934	-8.5
700	fda25	-8.5
701	fda1178	-8.5
702	fda991	-8.5
703	fda1521	-8.5
704	fda500	-8.5
705	fda1647	-8.5
706	fda647	-8.5
707	fda414	-8.5
708	fda1122	-8.5
709	fda2000	-8.5
710	fda1121	-8.5
711	fda603	-8.5
712	fda902	-8.5
713	fda1436	-8.5
714	fda1905	-8.5
715	fda1645	-8.5
716	fda1177	-8.5
717	fda2014	-8.5
718	fda27	-8.5
719	fda223	-8.5
720	fda481	-8.5
721	fda901	-8.5
722	fda306	-8.5
723	fda527	-8.5
724	fda268	-8.5
725	fda885	-8.5
726	fda556	-8.5
727	fda110	-8.5
728	fda1513	-8.5
729	fda1895	-8.5
730	fda1510	-8.5
731	fda1942	-8.5
732	fda1967	-8.5
733	fda475	-8.5
734	fda30	-8.5
735	fda1406	-8.5
736	fda2077	-8.5
737	fda107	-8.5
738	fda1465	-8.5
739	fda1509	-8.5
740	fda620	-8.5
741	fda911	-8.5
742	fda1375	-8.5
743	fda1815	-8.5
744	fda144	-8.5
745	fda1120	-8.5
746	fda478	-8.5
747	fda840	-8.5
748	fda1483	-8.5
749	fda984	-8.5
750	fda1448	-8.5
751	fda700	-8.5
752	fda29	-8.5
753	fda528	-8.5
754	fda1317	-8.5
755	fda1668	-8.5
756	fda1901	-8.5
757	fda401	-8.5
758	fda177	-8.5
759	fda1773	-8.5
760	fda1691	-8.5
761	fda1966	-8.5
762	fda541	-8.4
763	fda703	-8.4
764	fda1475	-8.4
765	fda343	-8.4
766	fda941	-8.4
767	fda501	-8.4
768	fda731	-8.4
769	fda1816	-8.4
770	fda912	-8.4
771	fda1035	-8.4
772	fda962	-8.4
773	fda1676	-8.4
774	fda1670	-8.4
775	fda1665	-8.4
776	fda1529	-8.4
777	fda213	-8.4
778	fda1099	-8.4
779	fda709	-8.4
780	fda983	-8.4
781	fda1943	-8.4
782	fda1153	-8.4
783	fda495	-8.4
784	fda280	-8.4
785	fda1499	-8.4
786	fda1290	-8.4
787	fda1500	-8.4
788	fda140	-8.4
789	fda385	-8.4
790	fda200	-8.4
791	fda2013	-8.4
792	fda1443	-8.4
793	fda2020	-8.4
794	fda404	-8.4
795	fda1119	-8.4
796	fda963	-8.4
797	fda1486	-8.4
798	fda1850	-8.4
799	fda1644	-8.4
800	fda502	-8.4
801	fda1930	-8.4
802	fda175	-8.4
803	fda839	-8.4
804	fda1944	-8.4
805	fda1231	-8.4
806	fda2012	-8.4
807	fda612	-8.4
808	fda176	-8.4
809	fda359	-8.4
810	fda708	-8.4
811	fda1088	-8.4
812	fda1928	-8.4
813	fda1289	-8.4
814	fda390	-8.4
815	fda832	-8.4
816	fda1135	-8.4
817	fda281	-8.4
818	fda884	-8.4
819	fda1514	-8.4
820	fda798	-8.4
821	fda266	-8.4
822	fda55	-8.4
823	fda1501	-8.4
824	fda267	-8.4
825	fda1079	-8.4
826	fda1684	-8.4
827	fda400	-8.4
828	fda1176	-8.4
829	fda867	-8.4
830	fda1991	-8.4
831	fda1438	-8.4
832	fda1523	-8.3
833	fda2044	-8.3
834	fda1167	-8.3
835	fda654	-8.3
836	fda701	-8.3
837	fda1128	-8.3
838	fda935	-8.3
839	fda1788	-8.3
840	fda1736	-8.3
841	fda739	-8.3
842	fda403	-8.3
843	fda14	-8.3
844	fda1822	-8.3
845	fda1485	-8.3
846	fda24	-8.3
847	fda443	-8.3
848	fda1435	-8.3
849	fda1935	-8.3
850	fda1733	-8.3
851	fda1996	-8.3
852	fda1854	-8.3
853	fda737	-8.3
854	fda1503	-8.3
855	fda887	-8.3
856	fda1890	-8.3
857	fda1387	-8.3
858	fda201	-8.3
859	fda325	-8.3
860	fda667	-8.3
861	fda1414	-8.3
862	fda1911	-8.3
863	fda1908	-8.3
864	fda134	-8.3
865	fda360	-8.3
866	fda651	-8.3
867	fda1688	-8.3
868	fda1395	-8.3
869	fda1586	-8.3
870	fda854	-8.3
871	fda913	-8.3
872	fda1787	-8.3
873	fda1949	-8.3
874	fda993	-8.3
875	fda453	-8.3
876	fda744	-8.3
877	fda1912	-8.3
878	fda1855	-8.3
879	fda1971	-8.3
880	fda507	-8.3
881	fda1993	-8.3
882	fda2064	-8.3
883	fda31	-8.3
884	fda494	-8.3
885	fda1464	-8.3
886	fda743	-8.3
887	fda22	-8.3
888	fda1209	-8.3
889	fda1904	-8.3
890	fda683	-8.3
891	fda1786	-8.3
892	fda914	-8.3
893	fda1208	-8.3
894	fda1642	-8.3
895	fda1585	-8.3
896	fda1507	-8.3
897	fda855	-8.3
898	fda1502	-8.2
899	fda1353	-8.2
900	fda1732	-8.2
901	fda519	-8.2
902	fda882	-8.2
903	fda1584	-8.2
904	fda2076	-8.2
905	fda437	-8.2
906	fda1454	-8.2
907	fda886	-8.2
908	fda85	-8.2
909	fda801	-8.2
910	fda1508	-8.2
911	fda1327	-8.2
912	fda440	-8.2
913	fda194	-8.2
914	fda1664	-8.2
915	fda2090	-8.2
916	fda1741	-8.2
917	fda137	-8.2
918	fda2005	-8.2
919	fda1931	-8.2
920	fda1561	-8.2
921	fda1270	-8.2
922	fda745	-8.2
923	fda1226	-8.2
924	fda2107	-8.2
925	fda2015	-8.2
926	fda1962	-8.2
927	fda1625	-8.2
928	fda1754	-8.2
929	fda844	-8.2
930	fda1922	-8.2
931	fda324	-8.2
932	fda927	-8.2
933	fda694	-8.2
934	fda2091	-8.2
935	fda1431	-8.2
936	fda1929	-8.2
937	fda416	-8.2
938	fda722	-8.2
939	fda452	-8.2
940	fda1174	-8.2
941	fda1106	-8.2
942	fda58	-8.2
943	fda1329	-8.2
944	fda1914	-8.2
945	fda2082	-8.2
946	fda1947	-8.2
947	fda800	-8.2
948	fda1326	-8.2
949	fda1154	-8.2
950	fda1074	-8.2
951	fda351	-8.2
952	fda670	-8.2
953	fda1630	-8.2
954	fda846	-8.2
955	fda738	-8.2
956	fda777	-8.2
957	fda900	-8.1
958	fda210	-8.1
959	fda211	-8.1
960	fda1620	-8.1
961	fda2017	-8.1
962	fda775	-8.1
963	fda732	-8.1
964	fda143	-8.1
965	fda776	-8.1
966	fda598	-8.1
967	fda635	-8.1
968	fda1695	-8.1
969	fda881	-8.1
970	fda1696	-8.1
971	fda1041	-8.1
972	fda292	-8.1
973	fda1913	-8.1
974	fda1925	-8.1
975	fda50	-8.1
976	fda1204	-8.1
977	fda925	-8.1
978	fda1735	-8.1
979	fda1927	-8.1
980	fda888	-8.1
981	fda1229	-8.1
982	fda271	-8.1
983	fda371	-8.1
984	fda2092	-8.1
985	fda571	-8.1
986	fda995	-8.1
987	fda896	-8.1
988	fda1351	-8.1
989	fda1851	-8.1
990	fda1987	-8.1
991	fda1915	-8.1
992	fda1396	-8.1
993	fda1168	-8.1
994	fda1094	-8.1
995	fda212	-8.1
996	fda1916	-8.1
997	fda1275	-8.1
998	fda1040	-8.1
999	fda1093	-8.1
1000	fda496	-8.1
1001	fda837	-8.1
1002	fda1581	-8.1
1003	fda1731	-8.1
1004	fda179	-8.1
1005	fda1619	-8.1
1006	fda836	-8.1
1007	fda28	-8.1
1008	fda195	-8.1
1009	fda1446	-8.1
1010	fda852	-8.1
1011	fda847	-8.1
1012	fda664	-8.1
1013	fda1840	-8.1
1014	fda1458	-8.1
1015	fda465	-8.1
1016	fda297	-8.1
1017	fda305	-8.1
1018	fda1948	-8.1
1019	fda32	-8.1
1020	fda1463	-8.0
1021	fda1839	-8.0
1022	fda1221	-8.0
1023	fda168	-8.0
1024	fda303	-8.0
1025	fda1015	-8.0
1026	fda1549	-8.0
1027	fda1613	-8.0
1028	fda946	-8.0
1029	fda1085	-8.0
1030	fda1910	-8.0
1031	fda272	-8.0
1032	fda799	-8.0
1033	fda1219	-8.0
1034	fda714	-8.0
1035	fda313	-8.0
1036	fda1223	-8.0
1037	fda304	-8.0
1038	fda1157	-8.0
1039	fda270	-8.0
1040	fda23	-8.0
1041	fda57	-8.0
1042	fda1422	-8.0
1043	fda1841	-8.0
1044	fda56	-8.0
1045	fda1352	-8.0
1046	fda248	-8.0
1047	fda1489	-8.0
1048	fda572	-8.0
1049	fda1924	-8.0
1050	fda1734	-8.0
1051	fda1707	-8.0
1052	fda89	-8.0
1053	fda141	-8.0
1054	fda1272	-8.0
1055	fda671	-8.0
1056	fda804	-8.0
1057	fda905	-8.0
1058	fda1416	-8.0
1059	fda592	-8.0
1060	fda1083	-8.0
1061	fda1940	-8.0
1062	fda1307	-8.0
1063	fda1016	-8.0
1064	fda399	-8.0
1065	fda1921	-8.0
1066	fda1941	-8.0
1067	fda1020	-8.0
1068	fda1306	-8.0
1069	fda142	-8.0
1070	fda1360	-8.0
1071	fda593	-8.0
1072	fda74	-8.0
1073	fda298	-8.0
1074	fda6	-7.9
1075	fda974	-7.9
1076	fda1328	-7.9
1077	fda570	-7.9
1078	fda1740	-7.9
1079	fda1017	-7.9
1080	fda1975	-7.9
1081	fda874	-7.9
1082	fda809	-7.9
1083	fda985	-7.9
1084	fda1342	-7.9
1085	fda1506	-7.9
1086	fda779	-7.9
1087	fda1744	-7.9
1088	fda296	-7.9
1089	fda1728	-7.9
1090	fda1291	-7.9
1091	fda125	-7.9
1092	fda1909	-7.9
1093	fda2049	-7.9
1094	fda1791	-7.9
1095	fda1367	-7.9
1096	fda859	-7.9
1097	fda2100	-7.9
1098	fda1021	-7.9
1099	fda574	-7.9
1100	fda1635	-7.9
1101	fda1218	-7.9
1102	fda1418	-7.9
1103	fda8	-7.9
1104	fda1723	-7.9
1105	fda672	-7.9
1106	fda774	-7.9
1107	fda926	-7.9
1108	fda1193	-7.9
1109	fda355	-7.9
1110	fda1933	-7.9
1111	fda407	-7.9
1112	fda2019	-7.9
1113	fda860	-7.9
1114	fda1885	-7.9
1115	fda1608	-7.9
1116	fda126	-7.9
1117	fda1018	-7.9
1118	fda423	-7.9
1119	fda1764	-7.9
1120	fda778	-7.9
1121	fda20	-7.9
1122	fda1417	-7.9
1123	fda1007	-7.9
1124	fda422	-7.9
1125	fda9	-7.9
1126	fda632	-7.9
1127	fda1314	-7.8
1128	fda346	-7.8
1129	fda1643	-7.8
1130	fda1084	-7.8
1131	fda290	-7.8
1132	fda573	-7.8
1133	fda190	-7.8
1134	fda1343	-7.8
1135	fda1262	-7.8
1136	fda2051	-7.8
1137	fda1358	-7.8
1138	fda1173	-7.8
1139	fda1634	-7.8
1140	fda2004	-7.8
1141	fda19	-7.8
1142	fda1432	-7.8
1143	fda794	-7.8
1144	fda1708	-7.8
1145	fda805	-7.8
1146	fda1835	-7.8
1147	fda463	-7.8
1148	fda899	-7.8
1149	fda1833	-7.8
1150	fda1718	-7.8
1151	fda365	-7.8
1152	fda1609	-7.8
1153	fda1605	-7.8
1154	fda866	-7.8
1155	fda398	-7.8
1156	fda979	-7.8
1157	fda864	-7.8
1158	fda498	-7.8
1159	fda1932	-7.8
1160	fda1604	-7.8
1161	fda374	-7.8
1162	fda971	-7.8
1163	fda1283	-7.8
1164	fda2097	-7.8
1165	fda1437	-7.8
1166	fda928	-7.8
1167	fda467	-7.8
1168	fda787	-7.7
1169	fda665	-7.7
1170	fda633	-7.7
1171	fda276	-7.7
1172	fda307	-7.7
1173	fda668	-7.7
1174	fda466	-7.7
1175	fda1719	-7.7
1176	fda1954	-7.7
1177	fda362	-7.7
1178	fda1571	-7.7
1179	fda1572	-7.7
1180	fda224	-7.7
1181	fda1652	-7.7
1182	fda666	-7.7
1183	fda930	-7.7
1184	fda1235	-7.7
1185	fda970	-7.7
1186	fda2052	-7.7
1187	fda1779	-7.7
1188	fda1545	-7.7
1189	fda596	-7.7
1190	fda1899	-7.7
1191	fda1778	-7.7
1192	fda261	-7.7
1193	fda1797	-7.7
1194	fda322	-7.7
1195	fda838	-7.7
1196	fda154	-7.7
1197	fda436	-7.7
1198	fda47	-7.7
1199	fda1390	-7.7
1200	fda363	-7.7
1201	fda1726	-7.7
1202	fda1222	-7.7
1203	fda1233	-7.7
1204	fda1834	-7.7
1205	fda1234	-7.7
1206	fda634	-7.7
1207	fda2056	-7.7
1208	fda2053	-7.7
1209	fda669	-7.7
1210	fda2099	-7.7
1211	fda869	-7.6
1212	fda605	-7.6
1213	fda1455	-7.6
1214	fda699	-7.6
1215	fda1687	-7.6
1216	fda689	-7.6
1217	fda1629	-7.6
1218	fda1001	-7.6
1219	fda512	-7.6
1220	fda710	-7.6
1221	fda208	-7.6
1222	fda1593	-7.6
1223	fda1148	-7.6
1224	fda910	-7.6
1225	fda493	-7.6
1226	fda845	-7.6
1227	fda2095	-7.6
1228	fda936	-7.6
1229	fda606	-7.6
1230	fda1727	-7.6
1231	fda1109	-7.6
1232	fda511	-7.6
1233	fda733	-7.6
1234	fda735	-7.6
1235	fda1488	-7.6
1236	fda2096	-7.6
1237	fda1653	-7.6
1238	fda711	-7.6
1239	fda1097	-7.6
1240	fda1096	-7.6
1241	fda344	-7.6
1242	fda2055	-7.6
1243	fda510	-7.6
1244	fda1524	-7.6
1245	fda1104	-7.6
1246	fda460	-7.6
1247	fda579	-7.6
1248	fda1661	-7.5
1249	fda687	-7.5
1250	fda38	-7.5
1251	fda868	-7.5
1252	fda1659	-7.5
1253	fda462	-7.5
1254	fda1626	-7.5
1255	fda1239	-7.5
1256	fda580	-7.5
1257	fda734	-7.5
1258	fda523	-7.5
1259	fda454	-7.5
1260	fda492	-7.5
1261	fda1869	-7.5
1262	fda1894	-7.5
1263	fda1739	-7.5
1264	fda182	-7.5
1265	fda741	-7.5
1266	fda2101	-7.5
1267	fda1952	-7.5
1268	fda740	-7.5
1269	fda1951	-7.5
1270	fda1428	-7.5
1271	fda1242	-7.5
1272	fda163	-7.5
1273	fda2059	-7.5
1274	fda906	-7.5
1275	fda1014	-7.5
1276	fda945	-7.5
1277	fda1806	-7.5
1278	fda1108	-7.5
1279	fda204	-7.5
1280	fda1974	-7.5
1281	fda977	-7.5
1282	fda986	-7.5
1283	fda1246	-7.5
1284	fda1926	-7.5
1285	fda1760	-7.5
1286	fda604	-7.5
1287	fda397	-7.5
1288	fda153	-7.5
1289	fda203	-7.5
1290	fda1357	-7.5
1291	fda1325	-7.5
1292	fda2050	-7.5
1293	fda1292	-7.4
1294	fda688	-7.4
1295	fda597	-7.4
1296	fda1597	-7.4
1297	fda1628	-7.4
1298	fda2086	-7.4
1299	fda228	-7.4
1300	fda1492	-7.4
1301	fda2008	-7.4
1302	fda736	-7.4
1303	fda1247	-7.4
1304	fda1230	-7.4
1305	fda940	-7.4
1306	fda1546	-7.4
1307	fda1487	-7.4
1308	fda1621	-7.4
1309	fda655	-7.4
1310	fda1123	-7.4
1311	fda1706	-7.4
1312	fda1592	-7.4
1313	fda1147	-7.4
1314	fda833	-7.4
1315	fda1439	-7.4
1316	fda21	-7.4
1317	fda1781	-7.4
1318	fda1504	-7.4
1319	fda1573	-7.4
1320	fda895	-7.4
1321	fda1493	-7.4
1322	fda1917	-7.4
1323	fda1051	-7.4
1324	fda1243	-7.4
1325	fda742	-7.4
1326	fda471	-7.4
1327	fda90	-7.4
1328	fda1427	-7.4
1329	fda1356	-7.4
1330	fda461	-7.4
1331	fda1124	-7.4
1332	fda1920	-7.4
1333	fda1703	-7.3
1334	fda1450	-7.3
1335	fda853	-7.3
1336	fda282	-7.3
1337	fda1429	-7.3
1338	fda1603	-7.3
1339	fda806	-7.3
1340	fda1627	-7.3
1341	fda2104	-7.3
1342	fda1456	-7.3
1343	fda1641	-7.3
1344	fda164	-7.3
1345	fda91	-7.3
1346	fda369	-7.3
1347	fda1398	-7.3
1348	fda1607	-7.3
1349	fda1538	-7.3
1350	fda1550	-7.3
1351	fda487	-7.3
1352	fda918	-7.3
1353	fda1474	-7.3
1354	fda673	-7.3
1355	fda1008	-7.3
1356	fda947	-7.3
1357	fda162	-7.3
1358	fda524	-7.3
1359	fda1284	-7.3
1360	fda283	-7.3
1361	fda1578	-7.3
1362	fda367	-7.3
1363	fda1712	-7.3
1364	fda1019	-7.3
1365	fda1430	-7.3
1366	fda976	-7.3
1367	fda1078	-7.3
1368	fda373	-7.3
1369	fda1704	-7.3
1370	fda810	-7.3
1371	fda1050	-7.3
1372	fda1537	-7.3
1373	fda1742	-7.3
1374	fda880	-7.3
1375	fda451	-7.3
1376	fda2113	-7.3
1377	fda59	-7.2
1378	fda455	-7.2
1379	fda825	-7.2
1380	fda585	-7.2
1381	fda1875	-7.2
1382	fda345	-7.2
1383	fda379	-7.2
1384	fda1125	-7.2
1385	fda2021	-7.2
1386	fda2085	-7.2
1387	fda1729	-7.2
1388	fda1127	-7.2
1389	fda811	-7.2
1390	fda93	-7.2
1391	fda41	-7.2
1392	fda588	-7.2
1393	fda2106	-7.2
1394	fda94	-7.2
1395	fda1149	-7.2
1396	fda919	-7.2
1397	fda1139	-7.2
1398	fda1698	-7.2
1399	fda2018	-7.2
1400	fda1273	-7.2
1401	fda1244	-7.2
1402	fda1466	-7.2
1403	fda101	-7.2
1404	fda1072	-7.2
1405	fda1874	-7.2
1406	fda2045	-7.2
1407	fda1453	-7.2
1408	fda48	-7.2
1409	fda1126	-7.2
1410	fda1918	-7.2
1411	fda856	-7.2
1412	fda682	-7.2
1413	fda1073	-7.2
1414	fda102	-7.2
1415	fda1539	-7.2
1416	fda1003	-7.2
1417	fda861	-7.2
1418	fda1738	-7.2
1419	fda1699	-7.2
1420	fda1868	-7.2
1421	fda361	-7.2
1422	fda1263	-7.2
1423	fda1245	-7.1
1424	fda988	-7.1
1425	fda2114	-7.1
1426	fda563	-7.1
1427	fda1906	-7.1
1428	fda183	-7.1
1429	fda1265	-7.1
1430	fda920	-7.1
1431	fda916	-7.1
1432	fda1784	-7.1
1433	fda812	-7.1
1434	fda1451	-7.1
1435	fda879	-7.1
1436	fda1798	-7.1
1437	fda92	-7.1
1438	fda51	-7.1
1439	fda396	-7.1
1440	fda1355	-7.1
1441	fda696	-7.1
1442	fda83	-7.1
1443	fda989	-7.1
1444	fda40	-7.1
1445	fda1852	-7.1
1446	fda1879	-7.1
1447	fda1721	-7.1
1448	fda138	-7.1
1449	fda378	-7.1
1450	fda1354	-7.0
1451	fda173	-7.0
1452	fda1082	-7.0
1453	fda1515	-7.0
1454	fda449	-7.0
1455	fda419	-7.0
1456	fda1102	-7.0
1457	fda1805	-7.0
1458	fda1837	-7.0
1459	fda1997	-7.0
1460	fda1141	-7.0
1461	fda1320	-7.0
1462	fda1672	-7.0
1463	fda917	-7.0
1464	fda783	-7.0
1465	fda1494	-7.0
1466	fda172	-7.0
1467	fda1618	-7.0
1468	fda70	-7.0
1469	fda803	-7.0
1470	fda1048	-7.0
1471	fda1496	-7.0
1472	fda1420	-7.0
1473	fda1495	-7.0
1474	fda1271	-7.0
1475	fda1274	-7.0
1476	fda2022	-7.0
1477	fda418	-7.0
1478	fda1804	-7.0
1479	fda1103	-7.0
1480	fda1590	-7.0
1481	fda1780	-7.0
1482	fda2115	-7.0
1483	fda1377	-7.0
1484	fda1897	-7.0
1485	fda1800	-7.0
1486	fda1673	-7.0
1487	fda450	-7.0
1488	fda748	-7.0
1489	fda1140	-7.0
1490	fda1907	-7.0
1491	fda1591	-7.0
1492	fda1110	-7.0
1493	fda1324	-6.9
1494	fda863	-6.9
1495	fda1919	-6.9
1496	fda1143	-6.9
1497	fda1518	-6.9
1498	fda677	-6.9
1499	fda411	-6.9
1500	fda497	-6.9
1501	fda1300	-6.9
1502	fda1896	-6.9
1503	fda1081	-6.9
1504	fda338	-6.9
1505	fda1838	-6.9
1506	fda1254	-6.9
1507	fda1077	-6.9
1508	fda1981	-6.9
1509	fda337	-6.9
1510	fda1543	-6.9
1511	fda447	-6.9
1512	fda678	-6.9
1513	fda2105	-6.9
1514	fda719	-6.9
1515	fda883	-6.9
1516	fda2089	-6.9
1517	fda39	-6.9
1518	fda326	-6.9
1519	fda1577	-6.9
1520	fda499	-6.9
1521	fda372	-6.9
1522	fda987	-6.9
1523	fda1516	-6.9
1524	fda589	-6.9
1525	fda412	-6.9
1526	fda1476	-6.9
1527	fda1544	-6.9
1528	fda1399	-6.9
1529	fda291	-6.9
1530	fda1767	-6.8
1531	fda1340	-6.8
1532	fda1260	-6.8
1533	fda698	-6.8
1534	fda1785	-6.8
1535	fda638	-6.8
1536	fda1047	-6.8
1537	fda973	-6.8
1538	fda472	-6.8
1539	fda2036	-6.8
1540	fda448	-6.8
1541	fda695	-6.8
1542	fda1873	-6.8
1543	fda327	-6.8
1544	fda789	-6.8
1545	fda1152	-6.8
1546	fda1960	-6.8
1547	fda862	-6.8
1548	fda1112	-6.8
1549	fda1747	-6.8
1550	fda747	-6.8
1551	fda784	-6.8
1552	fda1540	-6.8
1553	fda697	-6.8
1554	fda1898	-6.8
1555	fda147	-6.8
1556	fda790	-6.8
1557	fda818	-6.8
1558	fda508	-6.8
1559	fda1774	-6.8
1560	fda746	-6.8
1561	fda1425	-6.8
1562	fda1594	-6.8
1563	fda192	-6.8
1564	fda468	-6.8
1565	fda227	-6.8
1566	fda1861	-6.8
1567	fda2032	-6.8
1568	fda1288	-6.8
1569	fda174	-6.8
1570	fda1612	-6.8
1571	fda225	-6.8
1572	fda7	-6.8
1573	fda2040	-6.8
1574	fda278	-6.7
1575	fda315	-6.7
1576	fda99	-6.7
1577	fda1117	-6.7
1578	fda1963	-6.7
1579	fda639	-6.7
1580	fda939	-6.7
1581	fda726	-6.7
1582	fda1052	-6.7
1583	fda1807	-6.7
1584	fda1447	-6.7
1585	fda2034	-6.7
1586	fda1049	-6.7
1587	fda718	-6.7
1588	fda948	-6.7
1589	fda293	-6.7
1590	fda1568	-6.7
1591	fda725	-6.7
1592	fda975	-6.7
1593	fda1046	-6.7
1594	fda1870	-6.7
1595	fda316	-6.7
1596	fda1983	-6.7
1597	fda49	-6.7
1598	fda1982	-6.7
1599	fda1531	-6.7
1600	fda685	-6.7
1601	fda127	-6.7
1602	fda1331	-6.7
1603	fda1595	-6.7
1604	fda1076	-6.7
1605	fda1640	-6.7
1606	fda1564	-6.7
1607	fda802	-6.7
1608	fda637	-6.7
1609	fda106	-6.7
1610	fda1682	-6.7
1611	fda1026	-6.7
1612	fda1567	-6.7
1613	fda555	-6.7
1614	fda686	-6.7
1615	fda1762	-6.7
1616	fda2066	-6.7
1617	fda1860	-6.7
1618	fda1989	-6.7
1619	fda680	-6.7
1620	fda1032	-6.7
1621	fda1681	-6.7
1622	fda679	-6.7
1623	fda2112	-6.7
1624	fda1576	-6.6
1625	fda1532	-6.6
1626	fda629	-6.6
1627	fda1602	-6.6
1628	fda1034	-6.6
1629	fda898	-6.6
1630	fda1574	-6.6
1631	fda1452	-6.6
1632	fda1257	-6.6
1633	fda957	-6.6
1634	fda1330	-6.6
1635	fda1639	-6.6
1636	fda1959	-6.6
1637	fda1142	-6.6
1638	fda1984	-6.6
1639	fda1842	-6.6
1640	fda921	-6.6
1641	fda1610	-6.6
1642	fda1308	-6.6
1643	fda1763	-6.6
1644	fda509	-6.6
1645	fda1402	-6.6
1646	fda922	-6.6
1647	fda1843	-6.6
1648	fda1183	-6.6
1649	fda1638	-6.6
1650	fda100	-6.6
1651	fda752	-6.6
1652	fda897	-6.6
1653	fda259	-6.6
1654	fda1793	-6.6
1655	fda640	-6.6
1656	fda1758	-6.6
1657	fda641	-6.6
1658	fda1792	-6.6
1659	fda2041	-6.6
1660	fda5	-6.5
1661	fda535	-6.5
1662	fda105	-6.5
1663	fda751	-6.5
1664	fda150	-6.5
1665	fda1866	-6.5
1666	fda1349	-6.5
1667	fda1002	-6.5
1668	fda2110	-6.5
1669	fda1768	-6.5
1670	fda146	-6.5
1671	fda1400	-6.5
1672	fda1794	-6.5
1673	fda1994	-6.5
1674	fda383	-6.5
1675	fda681	-6.5
1676	fda275	-6.5
1677	fda169	-6.5
1678	fda1958	-6.5
1679	fda1276	-6.5
1680	fda4	-6.5
1681	fda642	-6.5
1682	fda1296	-6.5
1683	fda1295	-6.5
1684	fda220	-6.5
1685	fda1957	-6.5
1686	fda1955	-6.5
1687	fda1442	-6.5
1688	fda1646	-6.5
1689	fda2111	-6.5
1690	fda112	-6.5
1691	fda1481	-6.5
1692	fda2033	-6.5
1693	fda1946	-6.4
1694	fda1972	-6.4
1695	fda277	-6.4
1696	fda1055	-6.4
1697	fda1663	-6.4
1698	fda2035	-6.4
1699	fda2029	-6.4
1700	fda1956	-6.4
1701	fda1277	-6.4
1702	fda1814	-6.4
1703	fda181	-6.4
1704	fda1261	-6.4
1705	fda937	-6.4
1706	fda167	-6.4
1707	fda1053	-6.4
1708	fda295	-6.4
1709	fda1606	-6.4
1710	fda938	-6.4
1711	fda1973	-6.4
1712	fda1075	-6.4
1713	fda368	-6.4
1714	fda427	-6.4
1715	fda71	-6.4
1716	fda1711	-6.4
1717	fda1519	-6.4
1718	fda294	-6.4
1719	fda923	-6.4
1720	fda1350	-6.4
1721	fda1101	-6.4
1722	fda148	-6.4
1723	fda1405	-6.4
1724	fda1057	-6.4
1725	fda1181	-6.3
1726	fda221	-6.3
1727	fda11	-6.3
1728	fda1877	-6.3
1729	fda2030	-6.3
1730	fda791	-6.3
1731	fda1990	-6.3
1732	fda1070	-6.3
1733	fda576	-6.3
1734	fda489	-6.3
1735	fda965	-6.3
1736	fda1100	-6.3
1737	fda2039	-6.3
1738	fda1799	-6.3
1739	fda1968	-6.3
1740	fda2031	-6.3
1741	fda1637	-6.3
1742	fda226	-6.3
1743	fda488	-6.3
1744	fda676	-6.3
1745	fda1998	-6.3
1746	fda1769	-6.3
1747	fda72	-6.3
1748	fda1517	-6.3
1749	fda675	-6.3
1750	fda36	-6.3
1751	fda1045	-6.3
1752	fda1111	-6.2
1753	fda285	-6.2
1754	fda299	-6.2
1755	fda814	-6.2
1756	fda2043	-6.2
1757	fda611	-6.2
1758	fda1715	-6.2
1759	fda813	-6.2
1760	fda999	-6.2
1761	fda1611	-6.2
1762	fda765	-6.2
1763	fda1582	-6.2
1764	fda2075	-6.2
1765	fda1397	-6.2
1766	fda165	-6.2
1767	fda998	-6.2
1768	fda300	-6.2
1769	fda335	-6.2
1770	fda1858	-6.2
1771	fda384	-6.2
1772	fda616	-6.2
1773	fda1650	-6.2
1774	fda1743	-6.2
1775	fda1287	-6.2
1776	fda1030	-6.2
1777	fda246	-6.2
1778	fda2074	-6.2
1779	fda1857	-6.2
1780	fda166	-6.1
1781	fda1180	-6.1
1782	fda1253	-6.1
1783	fda835	-6.1
1784	fda389	-6.1
1785	fda1401	-6.1
1786	fda231	-6.1
1787	fda1151	-6.1
1788	fda1023	-6.1
1789	fda1384	-6.1
1790	fda73	-6.1
1791	fda388	-6.1
1792	fda1064	-6.1
1793	fda320	-6.1
1794	fda707	-6.1
1795	fda2042	-6.1
1796	fda260	-6.1
1797	fda124	-6.1
1798	fda1426	-6.1
1799	fda1378	-6.1
1800	fda258	-6.1
1801	fda155	-6.1
1802	fda1098	-6.1
1803	fda1252	-6.1
1804	fda1482	-6.1
1805	fda706	-6.1
1806	fda1063	-6.1
1807	fda129	-6.1
1808	fda230	-6.1
1809	fda1182	-6.1
1810	fda1150	-6.1
1811	fda273	-6.0
1812	fda643	-6.0
1813	fda594	-6.0
1814	fda1575	-6.0
1815	fda457	-6.0
1816	fda1158	-6.0
1817	fda903	-6.0
1818	fda1170	-6.0
1819	fda1953	-6.0
1820	fda1022	-6.0
1821	fda1255	-6.0
1822	fda1709	-6.0
1823	fda156	-6.0
1824	fda1386	-6.0
1825	fda1036	-6.0
1826	fda1413	-6.0
1827	fda67	-6.0
1828	fda456	-6.0
1829	fda274	-6.0
1830	fda705	-6.0
1831	fda904	-6.0
1832	fda84	-6.0
1833	fda1566	-6.0
1834	fda636	-6.0
1835	fda1859	-6.0
1836	fda1880	-6.0
1837	fda505	-6.0
1838	fda1054	-5.9
1839	fda1821	-5.9
1840	fda723	-5.9
1841	fda875	-5.9
1842	fda649	-5.9
1843	fda1512	-5.9
1844	fda931	-5.9
1845	fda1145	-5.9
1846	fda1633	-5.9
1847	fda1527	-5.9
1848	fda1408	-5.9
1849	fda1409	-5.9
1850	fda1062	-5.9
1851	fda193	-5.9
1852	fda1407	-5.9
1853	fda876	-5.9
1854	fda644	-5.9
1855	fda1730	-5.9
1856	fda1137	-5.9
1857	fda1565	-5.9
1858	fda1694	-5.8
1859	fda118	-5.8
1860	fda795	-5.8
1861	fda245	-5.8
1862	fda1385	-5.8
1863	fda1313	-5.8
1864	fda82	-5.8
1865	fda1144	-5.8
1866	fda12	-5.8
1867	fda117	-5.8
1868	fda934	-5.8
1869	fda513	-5.8
1870	fda1068	-5.8
1871	fda240	-5.8
1872	fda1693	-5.8
1873	fda1058	-5.8
1874	fda238	-5.8
1875	fda1563	-5.8
1876	fda720	-5.8
1877	fda1009	-5.8
1878	fda1160	-5.8
1879	fda1557	-5.8
1880	fda704	-5.8
1881	fda420	-5.8
1882	fda1232	-5.8
1883	fda631	-5.8
1884	fda1114	-5.8
1885	fda410	-5.7
1886	fda621	-5.7
1887	fda1136	-5.7
1888	fda526	-5.7
1889	fda932	-5.7
1890	fda724	-5.7
1891	fda1164	-5.7
1892	fda1146	-5.7
1893	fda1162	-5.7
1894	fda958	-5.7
1895	fda933	-5.7
1896	fda1138	-5.7
1897	fda1511	-5.7
1898	fda408	-5.7
1899	fda1528	-5.7
1900	fda1113	-5.7
1901	fda136	-5.7
1902	fda525	-5.7
1903	fda1556	-5.7
1904	fda1056	-5.7
1905	fda1163	-5.7
1906	fda1071	-5.7
1907	fda1161	-5.7
1908	fda197	-5.6
1909	fda198	-5.6
1910	fda822	-5.6
1911	fda545	-5.6
1912	fda289	-5.6
1913	fda615	-5.6
1914	fda1636	-5.6
1915	fda503	-5.6
1916	fda1826	-5.6
1917	fda1562	-5.6
1918	fda1596	-5.6
1919	fda1570	-5.6
1920	fda1159	-5.6
1921	fda1165	-5.6
1922	fda1871	-5.5
1923	fda894	-5.5
1924	fda381	-5.5
1925	fda1043	-5.5
1926	fda1025	-5.5
1927	fda771	-5.5
1928	fda380	-5.5
1929	fda819	-5.5
1930	fda773	-5.5
1931	fda567	-5.5
1932	fda1132	-5.5
1933	fda202	-5.5
1934	fda1583	-5.5
1935	fda1256	-5.5
1936	fda2103	-5.5
1937	fda595	-5.5
1938	fda16	-5.5
1939	fda1710	-5.5
1940	fda1945	-5.4
1941	fda1066	-5.4
1942	fda831	-5.4
1943	fda955	-5.4
1944	fda1876	-5.4
1945	fda772	-5.4
1946	fda1105	-5.4
1947	fda1394	-5.4
1948	fda1819	-5.4
1949	fda626	-5.4
1950	fda821	-5.4
1951	fda1059	-5.4
1952	fda820	-5.4
1953	fda1379	-5.3
1954	fda808	-5.3
1955	fda645	-5.3
1956	fda15	-5.3
1957	fda120	-5.3
1958	fda617	-5.3
1959	fda1827	-5.3
1960	fda1024	-5.3
1961	fda2073	-5.3
1962	fda721	-5.3
1963	fda1434	-5.3
1964	fda824	-5.3
1965	fda823	-5.3
1966	fda286	-5.2
1967	fda464	-5.2
1968	fda1777	-5.2
1969	fda288	-5.2
1970	fda1867	-5.2
1971	fda1624	-5.2
1972	fda409	-5.2
1973	fda1865	-5.2
1974	fda1477	-5.2
1975	fda2003	-5.1
1976	fda262	-5.1
1977	fda1479	-5.1
1978	fda37	-5.1
1979	fda610	-5.1
1980	fda1969	-5.1
1981	fda1156	-5.1
1982	fda1654	-5.1
1983	fda1155	-5.1
1984	fda237	-5.1
1985	fda613	-5.1
1986	fda433	-5.1
1987	fda279	-5.1
1988	fda1248	-5.1
1989	fda522	-5.0
1990	fda915	-5.0
1991	fda65	-5.0
1992	fda960	-5.0
1993	fda770	-5.0
1994	fda1970	-5.0
1995	fda1823	-5.0
1996	fda1199	-5.0
1997	fda544	-5.0
1998	fda13	-5.0
1999	fda2028	-5.0
[truncated: 116 more rows]

## Sheet: Pim1-AF
ranking	molecule	bind energy(kcal/mol)	drug
1	fda1755	-11.4	Dutasteride
2	fda1236	-11.1
3	fda1238	-11.1
4	fda350	-11	Olaparib
5	fda1525	-10.9
6	fda98	-10.9	Drospirenone
7	fda130	-10.8
8	fda872	-10.7	Nilotinib
9	fda982	-10.7
10	fda52	-10.6
11	fda568	-10.6
12	fda569	-10.6
13	fda981	-10.6
14	fda1964	-10.5
15	fda2098	-10.5
16	fda950	-10.5
17	fda1783	-10.4
18	fda1965	-10.4
19	fda785	-10.3
20	fda79	-10.3
21	fda871	-10.3
22	fda131	-10.2
23	fda132	-10.2
24	fda1555	-10.2
25	fda1864	-10.2
26	fda329	-10.2
27	fda80	-10.2
28	fda1666	-10.1
29	fda483	-10.1
30	fda1615	-10
31	fda1700	-10
32	fda1714	-10
33	fda2006	-10
34	fda2109	-10
35	fda333	-10
36	fda469	-10
37	fda474	-10
38	fda949	-10
39	fda969	-10
40	fda1192	-9.9
41	fda1237	-9.9
42	fda1701	-9.9
43	fda1702	-9.9
44	fda1893	-9.9
45	fda2102	-9.9
46	fda760	-9.9
47	fda1037	-9.8
48	fda1039	-9.8
49	fda1069	-9.8
50	fda1129	-9.8
51	fda1220	-9.8
52	fda1312	-9.8
53	fda1366	-9.8
54	fda1370	-9.8
55	fda1440	-9.8
56	fda1441	-9.8
57	fda1551	-9.8
58	fda1813	-9.8
59	fda2025	-9.8
60	fda354	-9.8
61	fda490	-9.8
62	fda780	-9.8
63	fda951	-9.8
64	fda1000	-9.7
65	fda109	-9.7
66	fda1171	-9.7
67	fda1310	-9.7
68	fda1311	-9.7
69	fda1364	-9.7
70	fda1552	-9.7
71	fda1616	-9.7
72	fda1705	-9.7
73	fda1881	-9.7
74	fda1882	-9.7
75	fda1892	-9.7
76	fda2011	-9.7
77	fda2069	-9.7
78	fda2087	-9.7
79	fda353	-9.7
80	fda357	-9.7
81	fda491	-9.7
82	fda557	-9.7
83	fda61	-9.7
84	fda64	-9.7
85	fda674	-9.7
86	fda713	-9.7
87	fda717	-9.7
88	fda728	-9.7
89	fda758	-9.7
90	fda759	-9.7
91	fda1202	-9.6
92	fda1212	-9.6
93	fda1280	-9.6
94	fda1365	-9.6
95	fda1391	-9.6
96	fda1614	-9.6
97	fda1662	-9.6
98	fda1980	-9.6
99	fda2027	-9.6
100	fda330	-9.6
101	fda331	-9.6
102	fda352	-9.6
103	fda444	-9.6
104	fda445	-9.6
105	fda533	-9.6
106	fda60	-9.6
107	fda630	-9.6
108	fda715	-9.6
109	fda781	-9.6
110	fda782	-9.6
111	fda841	-9.6
112	fda1038	-9.5
113	fda1086	-9.5
114	fda1335	-9.5
115	fda1363	-9.5
116	fda1559	-9.5
117	fda1844	-9.5
118	fda1856	-9.5
119	fda188	-9.5
120	fda189	-9.5
121	fda2009	-9.5
122	fda2010	-9.5
123	fda310	-9.5
124	fda531	-9.5
125	fda534	-9.5
126	fda716	-9.5
127	fda727	-9.5
128	fda81	-9.5
129	fda817	-9.5
130	fda1092	-9.4
131	fda1190	-9.4
132	fda1321	-9.4
133	fda1334	-9.4
134	fda1336	-9.4
135	fda1553	-9.4
136	fda1554	-9.4
137	fda1587	-9.4
138	fda1683	-9.4
139	fda2024	-9.4
140	fda2026	-9.4
141	fda2108	-9.4
142	fda358	-9.4
143	fda366	-9.4
144	fda421	-9.4
145	fda542	-9.4
146	fda553	-9.4
147	fda554	-9.4
148	fda561	-9.4
149	fda712	-9.4
150	fda766	-9.4
151	fda767	-9.4
152	fda77	-9.4
153	fda786	-9.4
154	fda892	-9.4
155	fda893	-9.4
156	fda96	-9.4
157	fda108	-9.3
158	fda1191	-9.3
159	fda1213	-9.3
160	fda1303	-9.3
161	fda1346	-9.3
162	fda1387	-9.3
163	fda1393	-9.3
164	fda1530	-9.3
165	fda1541	-9.3
166	fda1622	-9.3
167	fda1632	-9.3
168	fda1720	-9.3
169	fda1795	-9.3
170	fda2072	-9.3
171	fda309	-9.3
172	fda485	-9.3
173	fda532	-9.3
174	fda63	-9.3
175	fda692	-9.3
176	fda693	-9.3
177	fda756	-9.3
178	fda757	-9.3
179	fda762	-9.3
180	fda865	-9.3
181	fda952	-9.3
182	fda10	-9.2
183	fda1060	-9.2
184	fda1172	-9.2
185	fda1294	-9.2
186	fda1309	-9.2
187	fda1339	-9.2
188	fda1542	-9.2
189	fda1558	-9.2
190	fda1588	-9.2
191	fda1630	-9.2
192	fda1631	-9.2
193	fda1756	-9.2
194	fda1757	-9.2
195	fda1761	-9.2
196	fda1765	-9.2
197	fda1830	-9.2
198	fda1950	-9.2
199	fda2048	-9.2
200	fda2084	-9.2
201	fda349	-9.2
202	fda406	-9.2
203	fda417	-9.2
204	fda446	-9.2
205	fda470	-9.2
206	fda504	-9.2
207	fda540	-9.2
208	fda543	-9.2
209	fda552	-9.2
210	fda608	-9.2
211	fda694	-9.2
212	fda729	-9.2
213	fda761	-9.2
214	fda815	-9.2
215	fda842	-9.2
216	fda858	-9.2
217	fda88	-9.2
218	fda889	-9.2
219	fda891	-9.2
220	fda943	-9.2
221	fda944	-9.2
222	fda956	-9.2
223	fda1118	-9.1
224	fda1130	-9.1
225	fda1131	-9.1
226	fda1249	-9.1
227	fda133	-9.1
228	fda1589	-9.1
229	fda159	-9.1
230	fda160	-9.1
231	fda161	-9.1
232	fda1685	-9.1
233	fda1713	-9.1
234	fda1766	-9.1
235	fda1803	-9.1
236	fda1829	-9.1
237	fda1831	-9.1
238	fda1832	-9.1
239	fda185	-9.1
240	fda1891	-9.1
241	fda1977	-9.1
242	fda2065	-9.1
243	fda2093	-9.1
244	fda2094	-9.1
245	fda215	-9.1
246	fda265	-9.1
247	fda328	-9.1
248	fda332	-9.1
249	fda334	-9.1
250	fda347	-9.1
251	fda348	-9.1
252	fda473	-9.1
253	fda515	-9.1
254	fda539	-9.1
255	fda548	-9.1
256	fda793	-9.1
257	fda873	-9.1
258	fda942	-9.1
259	fda95	-9.1
260	fda961	-9.1
261	fda994	-9.1
262	fda997	-9.1
263	fda1216	-9
264	fda1285	-9
265	fda1297	-9
266	fda1298	-9
267	fda1371	-9
268	fda1383	-9
269	fda1522	-9
270	fda1526	-9
271	fda1686	-9
272	fda1692	-9
273	fda1752	-9
274	fda1782	-9
275	fda1818	-9
276	fda1849	-9
277	fda186	-9
278	fda1902	-9
279	fda2057	-9
280	fda2058	-9
281	fda2064	-9
282	fda2083	-9
283	fda302	-9
284	fda392	-9
285	fda547	-9
286	fda560	-9
287	fda602	-9
288	fda703	-9
289	fda730	-9
290	fda97	-9
291	fda996	-9
292	fda1005	-8.9
293	fda1029	-8.9
294	fda1116	-8.9
295	fda1186	-8.9
296	fda1187	-8.9
297	fda1206	-8.9
298	fda1278	-8.9
299	fda1293	-8.9
300	fda1302	-8.9
301	fda1348	-8.9
302	fda1748	-8.9
303	fda1750	-8.9
304	fda1812	-8.9
305	fda1828	-8.9
306	fda1887	-8.9
307	fda1900	-8.9
308	fda2000	-8.9
309	fda2063	-8.9
310	fda2068	-8.9
311	fda2081	-8.9
312	fda356	-8.9
313	fda393	-8.9
314	fda395	-8.9
315	fda537	-8.9
316	fda556	-8.9
317	fda559	-8.9
318	fda581	-8.9
319	fda583	-8.9
320	fda653	-8.9
321	fda701	-8.9
322	fda743	-8.9
323	fda750	-8.9
324	fda764	-8.9
325	fda792	-8.9
326	fda796	-8.9
327	fda797	-8.9
328	fda816	-8.9
329	fda1027	-8.8
330	fda1067	-8.8
331	fda1079	-8.8
332	fda111	-8.8
333	fda116	-8.8
334	fda1205	-8.8
335	fda1376	-8.8
336	fda1480	-8.8
337	fda1560	-8.8
338	fda1623	-8.8
339	fda1651	-8.8
340	fda1689	-8.8
341	fda1697	-8.8
342	fda1759	-8.8
343	fda1770	-8.8
344	fda1776	-8.8
345	fda1796	-8.8
346	fda1801	-8.8
347	fda1816	-8.8
348	fda1850	-8.8
349	fda1903	-8.8
350	fda1914	-8.8
351	fda2002	-8.8
352	fda2007	-8.8
353	fda2054	-8.8
354	fda2062	-8.8
355	fda2091	-8.8
356	fda217	-8.8
357	fda405	-8.8
358	fda439	-8.8
359	fda516	-8.8
360	fda53	-8.8
361	fda575	-8.8
362	fda587	-8.8
363	fda601	-8.8
364	fda609	-8.8
365	fda62	-8.8
366	fda744	-8.8
367	fda745	-8.8
368	fda763	-8.8
369	fda848	-8.8
370	fda983	-8.8
371	fda1028	-8.7
372	fda1061	-8.7
373	fda1115	-8.7
374	fda1119	-8.7
375	fda1134	-8.7
376	fda1281	-8.7
377	fda1282	-8.7
378	fda1299	-8.7
379	fda1315	-8.7
380	fda1316	-8.7
381	fda1322	-8.7
382	fda135	-8.7
383	fda1433	-8.7
384	fda1579	-8.7
385	fda1617	-8.7
386	fda1680	-8.7
387	fda1722	-8.7
388	fda1724	-8.7
389	fda1751	-8.7
390	fda1836	-8.7
391	fda1845	-8.7
392	fda1862	-8.7
393	fda1886	-8.7
394	fda1909	-8.7
395	fda1913	-8.7
396	fda1915	-8.7
397	fda1935	-8.7
398	fda1943	-8.7
399	fda1976	-8.7
400	fda1985	-8.7
401	fda2001	-8.7
402	fda2023	-8.7
403	fda2038	-8.7
404	fda249	-8.7
405	fda254	-8.7
406	fda284	-8.7
407	fda301	-8.7
408	fda314	-8.7
409	fda33	-8.7
410	fda390	-8.7
411	fda394	-8.7
412	fda438	-8.7
413	fda477	-8.7
414	fda501	-8.7
415	fda514	-8.7
416	fda520	-8.7
417	fda521	-8.7
418	fda538	-8.7
419	fda562	-8.7
420	fda582	-8.7
421	fda753	-8.7
422	fda754	-8.7
423	fda78	-8.7
424	fda828	-8.7
425	fda1088	-8.6
426	fda1091	-8.6
427	fda1107	-8.6
428	fda1167	-8.6
429	fda1169	-8.6
430	fda1184	-8.6
431	fda1194	-8.6
432	fda1195	-8.6
433	fda1207	-8.6
434	fda1317	-8.6
435	fda1319	-8.6
436	fda1333	-8.6
437	fda1392	-8.6
438	fda1449	-8.6
439	fda1457	-8.6
440	fda1461	-8.6
441	fda1520	-8.6
442	fda1547	-8.6
443	fda1548	-8.6
444	fda157	-8.6
445	fda1580	-8.6
446	fda1581	-8.6
447	fda1598	-8.6
448	fda1648	-8.6
449	fda1649	-8.6
450	fda1691	-8.6
451	fda1716	-8.6
452	fda1736	-8.6
453	fda1817	-8.6
454	fda1847	-8.6
455	fda1878	-8.6
456	fda1901	-8.6
457	fda1988	-8.6
458	fda1992	-8.6
459	fda2092	-8.6
460	fda218	-8.6
461	fda219	-8.6
462	fda280	-8.6
463	fda321	-8.6
464	fda391	-8.6
465	fda402	-8.6
466	fda43	-8.6
467	fda434	-8.6
468	fda435	-8.6
469	fda44	-8.6
470	fda45	-8.6
471	fda481	-8.6
472	fda496	-8.6
473	fda68	-8.6
474	fda702	-8.6
475	fda749	-8.6
476	fda846	-8.6
477	fda890	-8.6
478	fda911	-8.6
479	fda913	-8.6
480	fda972	-8.6
481	fda1089	-8.5
482	fda1090	-8.5
483	fda1095	-8.5
484	fda1106	-8.5
485	fda1174	-8.5
486	fda1175	-8.5
487	fda1196	-8.5
488	fda1201	-8.5
489	fda1267	-8.5
490	fda1268	-8.5
491	fda1286	-8.5
492	fda1368	-8.5
493	fda1372	-8.5
494	fda1373	-8.5
495	fda1444	-8.5
496	fda1458	-8.5
497	fda1679	-8.5
498	fda1684	-8.5
499	fda1737	-8.5
500	fda178	-8.5
501	fda1808	-8.5
502	fda1846	-8.5
503	fda1883	-8.5
504	fda1890	-8.5
505	fda1922	-8.5
506	fda1936	-8.5
507	fda1961	-8.5
508	fda1986	-8.5
509	fda1995	-8.5
510	fda2047	-8.5
511	fda205	-8.5
512	fda206	-8.5
513	fda2060	-8.5
514	fda207	-8.5
515	fda281	-8.5
516	fda318	-8.5
517	fda35	-8.5
518	fda400	-8.5
519	fda401	-8.5
520	fda42	-8.5
521	fda46	-8.5
522	fda500	-8.5
523	fda529	-8.5
524	fda54	-8.5
525	fda564	-8.5
526	fda565	-8.5
527	fda647	-8.5
528	fda739	-8.5
529	fda850	-8.5
530	fda967	-8.5
531	fda1013	-8.4
532	fda1080	-8.4
533	fda1122	-8.4
534	fda1133	-8.4
535	fda1176	-8.4
536	fda1200	-8.4
537	fda1224	-8.4
538	fda1225	-8.4
539	fda1228	-8.4
540	fda128	-8.4
541	fda1301	-8.4
542	fda1304	-8.4
543	fda1362	-8.4
544	fda1375	-8.4
545	fda1436	-8.4
546	fda1446	-8.4
547	fda1460	-8.4
548	fda1468	-8.4
549	fda1725	-8.4
550	fda175	-8.4
551	fda1772	-8.4
552	fda1773	-8.4
553	fda1811	-8.4
554	fda1825	-8.4
555	fda1863	-8.4
556	fda1884	-8.4
557	fda1888	-8.4
558	fda1937	-8.4
559	fda1942	-8.4
560	fda1944	-8.4
561	fda2046	-8.4
562	fda2061	-8.4
563	fda2088	-8.4
564	fda241	-8.4
565	fda253	-8.4
566	fda407	-8.4
567	fda414	-8.4
568	fda441	-8.4
569	fda459	-8.4
570	fda484	-8.4
571	fda502	-8.4
572	fda527	-8.4
573	fda528	-8.4
574	fda530	-8.4
575	fda586	-8.4
576	fda75	-8.4
577	fda829	-8.4
578	fda840	-8.4
579	fda852	-8.4
580	fda886	-8.4
581	fda924	-8.4
582	fda953	-8.4
583	fda954	-8.4
584	fda964	-8.4
585	fda1018	-8.3
586	fda1033	-8.3
587	fda1099	-8.3
588	fda110	-8.3
589	fda1120	-8.3
590	fda1135	-8.3
591	fda1178	-8.3
592	fda1208	-8.3
593	fda1215	-8.3
594	fda1217	-8.3
595	fda1227	-8.3
596	fda1266	-8.3
597	fda1269	-8.3
598	fda1305	-8.3
599	fda1323	-8.3
600	fda1361	-8.3
601	fda1369	-8.3
602	fda1374	-8.3
603	fda1435	-8.3
604	fda1484	-8.3
605	fda1489	-8.3
606	fda1491	-8.3
607	fda158	-8.3
608	fda1669	-8.3
609	fda170	-8.3
610	fda171	-8.3
611	fda1790	-8.3
612	fda1824	-8.3
613	fda1889	-8.3
614	fda1908	-8.3
615	fda1916	-8.3
616	fda1927	-8.3
617	fda1928	-8.3
618	fda1993	-8.3
619	fda1996	-8.3
620	fda200	-8.3
621	fda2020	-8.3
622	fda2037	-8.3
623	fda2077	-8.3
624	fda209	-8.3
625	fda213	-8.3
626	fda257	-8.3
627	fda342	-8.3
628	fda343	-8.3
629	fda375	-8.3
630	fda376	-8.3
631	fda413	-8.3
632	fda415	-8.3
633	fda428	-8.3
634	fda458	-8.3
635	fda486	-8.3
636	fda546	-8.3
637	fda55	-8.3
638	fda603	-8.3
639	fda657	-8.3
640	fda734	-8.3
641	fda737	-8.3
642	fda76	-8.3
643	fda768	-8.3
644	fda798	-8.3
645	fda855	-8.3
646	fda857	-8.3
647	fda907	-8.3
648	fda912	-8.3
649	fda914	-8.3
650	fda963	-8.3
651	fda978	-8.3
652	fda992	-8.3
653	fda1004	-8.2
654	fda1006	-8.2
655	fda1040	-8.2
656	fda1083	-8.2
657	fda1085	-8.2
658	fda1087	-8.2
659	fda1094	-8.2
660	fda1121	-8.2
661	fda115	-8.2
662	fda1177	-8.2
663	fda1231	-8.2
664	fda1358	-8.2
665	fda1419	-8.2
666	fda1421	-8.2
667	fda1459	-8.2
668	fda1483	-8.2
669	fda1510	-8.2
670	fda1513	-8.2
671	fda1643	-8.2
672	fda1665	-8.2
673	fda1668	-8.2
674	fda1674	-8.2
675	fda1675	-8.2
676	fda1775	-8.2
677	fda1789	-8.2
678	fda179	-8.2
679	fda1815	-8.2
680	fda1854	-8.2
681	fda1855	-8.2
682	fda1938	-8.2
683	fda1949	-8.2
684	fda201	-8.2
685	fda2017	-8.2
686	fda2070	-8.2
687	fda214	-8.2
688	fda261	-8.2
689	fda29	-8.2
690	fda290	-8.2
691	fda30	-8.2
692	fda340	-8.2
693	fda351	-8.2
694	fda374	-8.2
695	fda429	-8.2
696	fda437	-8.2
697	fda476	-8.2
698	fda566	-8.2
699	fda648	-8.2
700	fda651	-8.2
701	fda684	-8.2
702	fda732	-8.2
703	fda736	-8.2
704	fda738	-8.2
705	fda832	-8.2
706	fda838	-8.2
707	fda870	-8.2
708	fda895	-8.2
709	fda980	-8.2
710	fda990	-8.2
711	fda1153	-8.1
712	fda1166	-8.1
713	fda1203	-8.1
714	fda1204	-8.1
715	fda121	-8.1
716	fda1226	-8.1
717	fda1318	-8.1
718	fda1332	-8.1
719	fda134	-8.1
720	fda137	-8.1
721	fda1445	-8.1
722	fda1448	-8.1
723	fda1475	-8.1
724	fda1507	-8.1
725	fda1508	-8.1
726	fda1514	-8.1
727	fda1549	-8.1
728	fda1664	-8.1
729	fda1690	-8.1
730	fda1764	-8.1
731	fda1839	-8.1
732	fda1939	-8.1
733	fda195	-8.1
734	fda196	-8.1
735	fda199	-8.1
736	fda2071	-8.1
737	fda2078	-8.1
738	fda2079	-8.1
739	fda216	-8.1
740	fda268	-8.1
741	fda271	-8.1
742	fda292	-8.1
743	fda312	-8.1
744	fda313	-8.1
745	fda339	-8.1
746	fda341	-8.1
747	fda364	-8.1
748	fda370	-8.1
749	fda371	-8.1
750	fda382	-8.1
751	fda416	-8.1
752	fda442	-8.1
753	fda475	-8.1
754	fda482	-8.1
755	fda495	-8.1
756	fda584	-8.1
757	fda605	-8.1
758	fda660	-8.1
759	fda668	-8.1
760	fda775	-8.1
761	fda776	-8.1
762	fda8	-8.1
763	fda826	-8.1
764	fda849	-8.1
765	fda85	-8.1
766	fda864	-8.1
767	fda866	-8.1
768	fda885	-8.1
769	fda888	-8.1
770	fda908	-8.1
771	fda909	-8.1
772	fda927	-8.1
773	fda974	-8.1
774	fda995	-8.1
775	fda1014	-8
776	fda1015	-8
777	fda1016	-8
778	fda1020	-8
779	fda1021	-8
780	fda1031	-8
781	fda1093	-8
782	fda1128	-8
783	fda122	-8
784	fda1221	-8
785	fda1223	-8
786	fda123	-8
787	fda1239	-8
788	fda1262	-8
789	fda1360	-8
790	fda1367	-8
791	fda14	-8
792	fda140	-8
793	fda1422	-8
794	fda145	-8
795	fda1490	-8
796	fda1499	-8
797	fda151	-8
798	fda1524	-8
799	fda1619	-8
800	fda1620	-8
801	fda1625	-8
802	fda1644	-8
803	fda1676	-8
804	fda1707	-8
805	fda1717	-8
806	fda1723	-8
807	fda1754	-8
808	fda1840	-8
809	fda1841	-8
810	fda1853	-8
811	fda191	-8
812	fda1971	-8
813	fda2012	-8
814	fda2013	-8
815	fda2015	-8
816	fda27	-8
817	fda272	-8
818	fda298	-8
819	fda385	-8
820	fda478	-8
821	fda494	-8
822	fda518	-8
823	fda541	-8
824	fda577	-8
825	fda578	-8
826	fda620	-8
827	fda650	-8
828	fda659	-8
829	fda691	-8
830	fda722	-8
831	fda779	-8
832	fda800	-8
833	fda801	-8
834	fda843	-8
835	fda854	-8
836	fda878	-8
837	fda884	-8
838	fda9	-8
839	fda900	-8
840	fda925	-8
841	fda930	-8
842	fda946	-8
843	fda979	-8
844	fda993	-8
845	fda1017	-7.9
846	fda1041	-7.9
847	fda113	-7.9
848	fda1214	-7.9
849	fda1438	-7.9
850	fda1501	-7.9
851	fda1505	-7.9
852	fda1509	-7.9
853	fda1561	-7.9
854	fda1584	-7.9
855	fda1585	-7.9
856	fda1608	-7.9
857	fda1671	-7.9
858	fda1708	-7.9
859	fda1744	-7.9
860	fda1760	-7.9
861	fda1786	-7.9
862	fda1835	-7.9
863	fda1851	-7.9
864	fda1872	-7.9
865	fda1894	-7.9
866	fda1926	-7.9
867	fda1991	-7.9
868	fda2097	-7.9
869	fda319	-7.9
870	fda359	-7.9
871	fda436	-7.9
872	fda453	-7.9
873	fda480	-7.9
874	fda558	-7.9
875	fda56	-7.9
876	fda57	-7.9
877	fda574	-7.9
878	fda607	-7.9
879	fda656	-7.9
880	fda700	-7.9
881	fda733	-7.9
882	fda799	-7.9
883	fda896	-7.9
884	fda970	-7.9
885	fda984	-7.9
886	fda985	-7.9
887	fda1074	-7.8
888	fda1157	-7.8
889	fda1185	-7.8
890	fda125	-7.8
891	fda1272	-7.8
892	fda1306	-7.8
893	fda1328	-7.8
894	fda1353	-7.8
895	fda1431	-7.8
896	fda1503	-7.8
897	fda152	-7.8
898	fda1647	-7.8
899	fda1652	-7.8
900	fda1667	-7.8
901	fda1746	-7.8
902	fda1787	-7.8
903	fda1810	-7.8
904	fda1905	-7.8
905	fda1966	-7.8
906	fda1967	-7.8
907	fda2014	-7.8
908	fda2016	-7.8
909	fda2080	-7.8
910	fda2082	-7.8
911	fda24	-7.8
912	fda256	-7.8
913	fda267	-7.8
914	fda28	-7.8
915	fda297	-7.8
916	fda32	-7.8
917	fda336	-7.8
918	fda386	-7.8
919	fda399	-7.8
920	fda466	-7.8
921	fda479	-7.8
922	fda50	-7.8
923	fda572	-7.8
924	fda58	-7.8
925	fda612	-7.8
926	fda632	-7.8
927	fda633	-7.8
928	fda646	-7.8
929	fda652	-7.8
930	fda654	-7.8
931	fda809	-7.8
932	fda851	-7.8
933	fda926	-7.8
934	fda928	-7.8
935	fda941	-7.8
936	fda971	-7.8
937	fda991	-7.8
938	fda1007	-7.7
939	fda1050	-7.7
940	fda1078	-7.7
941	fda1084	-7.7
942	fda1218	-7.7
943	fda1222	-7.7
944	fda1240	-7.7
945	fda1243	-7.7
946	fda1275	-7.7
947	fda1329	-7.7
948	fda1352	-7.7
949	fda1357	-7.7
950	fda1395	-7.7
951	fda1406	-7.7
952	fda141	-7.7
953	fda1416	-7.7
954	fda1432	-7.7
955	fda1500	-7.7
956	fda1523	-7.7
957	fda1545	-7.7
958	fda1634	-7.7
959	fda1653	-7.7
960	fda1660	-7.7
961	fda1661	-7.7
962	fda1678	-7.7
963	fda176	-7.7
964	fda1809	-7.7
965	fda1848	-7.7
966	fda1895	-7.7
967	fda1904	-7.7
968	fda1912	-7.7
969	fda1947	-7.7
970	fda1954	-7.7
971	fda1974	-7.7
972	fda1975	-7.7
973	fda1987	-7.7
974	fda2005	-7.7
975	fda203	-7.7
976	fda2099	-7.7
977	fda210	-7.7
978	fda248	-7.7
979	fda251	-7.7
980	fda255	-7.7
981	fda276	-7.7
982	fda306	-7.7
983	fda311	-7.7
984	fda324	-7.7
985	fda325	-7.7
986	fda34	-7.7
987	fda377	-7.7
988	fda440	-7.7
989	fda47	-7.7
990	fda493	-7.7
991	fda570	-7.7
992	fda634	-7.7
993	fda658	-7.7
994	fda661	-7.7
995	fda662	-7.7
996	fda663	-7.7
997	fda667	-7.7
998	fda690	-7.7
999	fda709	-7.7
1000	fda714	-7.7
1001	fda774	-7.7
1002	fda777	-7.7
1003	fda778	-7.7
1004	fda804	-7.7
1005	fda830	-7.7
1006	fda844	-7.7
1007	fda867	-7.7
1008	fda901	-7.7
1009	fda905	-7.7
1010	fda945	-7.7
1011	fda1035	-7.6
1012	fda107	-7.6
1013	fda1139	-7.6
1014	fda1168	-7.6
1015	fda126	-7.6
1016	fda1270	-7.6
1017	fda1289	-7.6
1018	fda1290	-7.6
1019	fda1314	-7.6
1020	fda1325	-7.6
1021	fda1356	-7.6
1022	fda1390	-7.6
1023	fda1414	-7.6
1024	fda1415	-7.6
1025	fda1454	-7.6
1026	fda1504	-7.6
1027	fda1521	-7.6
1028	fda1529	-7.6
1029	fda153	-7.6
1030	fda154	-7.6
1031	fda1586	-7.6
1032	fda1635	-7.6
1033	fda1655	-7.6
1034	fda17	-7.6
1035	fda1726	-7.6
1036	fda177	-7.6
1037	fda1771	-7.6
1038	fda1797	-7.6
1039	fda1806	-7.6
1040	fda1930	-7.6
1041	fda1931	-7.6
1042	fda194	-7.6
1043	fda2004	-7.6
1044	fda2051	-7.6
1045	fda2067	-7.6
1046	fda2095	-7.6
1047	fda211	-7.6
1048	fda212	-7.6
1049	fda22	-7.6
1050	fda23	-7.6
1051	fda266	-7.6
1052	fda270	-7.6
1053	fda296	-7.6
1054	fda305	-7.6
1055	fda31	-7.6
1056	fda323	-7.6
1057	fda363	-7.6
1058	fda367	-7.6
1059	fda411	-7.6
1060	fda412	-7.6
1061	fda452	-7.6
1062	fda519	-7.6
1063	fda593	-7.6
1064	fda6	-7.6
1065	fda635	-7.6
1066	fda673	-7.6
1067	fda710	-7.6
1068	fda731	-7.6
1069	fda735	-7.6
1070	fda861	-7.6
1071	fda877	-7.6
1072	fda902	-7.6
1073	fda94	-7.6
1074	fda1003	-7.5
1075	fda1019	-7.5
1076	fda114	-7.5
1077	fda1154	-7.5
1078	fda1219	-7.5
1079	fda1233	-7.5
1080	fda1234	-7.5
1081	fda1246	-7.5
1082	fda1247	-7.5
1083	fda1284	-7.5
1084	fda1292	-7.5
1085	fda1307	-7.5
1086	fda1324	-7.5
1087	fda1341	-7.5
1088	fda1351	-7.5
1089	fda1417	-7.5
1090	fda142	-7.5
1091	fda144	-7.5
1092	fda1492	-7.5
1093	fda1493	-7.5
1094	fda1502	-7.5
1095	fda1546	-7.5
1096	fda1571	-7.5
1097	fda1572	-7.5
1098	fda1670	-7.5
1099	fda1695	-7.5
1100	fda1696	-7.5
1101	fda1704	-7.5
1102	fda1738	-7.5
1103	fda1741	-7.5
1104	fda1798	-7.5
1105	fda18	-7.5
1106	fda1800	-7.5
1107	fda1822	-7.5
1108	fda19	-7.5
1109	fda1911	-7.5
1110	fda1924	-7.5
1111	fda1929	-7.5
1112	fda1932	-7.5
1113	fda1948	-7.5
1114	fda2019	-7.5
1115	fda204	-7.5
1116	fda2076	-7.5
1117	fda2089	-7.5
1118	fda244	-7.5
1119	fda283	-7.5
1120	fda307	-7.5
1121	fda308	-7.5
1122	fda346	-7.5
1123	fda365	-7.5
1124	fda378	-7.5
1125	fda397	-7.5
1126	fda398	-7.5
1127	fda443	-7.5
1128	fda510	-7.5
1129	fda511	-7.5
1130	fda596	-7.5
1131	fda606	-7.5
1132	fda655	-7.5
1133	fda666	-7.5
1134	fda670	-7.5
1135	fda741	-7.5
1136	fda805	-7.5
1137	fda806	-7.5
1138	fda825	-7.5
1139	fda856	-7.5
1140	fda910	-7.5
1141	fda93	-7.5
1142	fda962	-7.5
1143	fda1108	-7.4
1144	fda1112	-7.4
1145	fda1230	-7.4
1146	fda1396	-7.4
1147	fda1418	-7.4
1148	fda1506	-7.4
1149	fda1593	-7.4
1150	fda1629	-7.4
1151	fda1645	-7.4
1152	fda1659	-7.4
1153	fda1677	-7.4
1154	fda1706	-7.4
1155	fda1727	-7.4
1156	fda1728	-7.4
1157	fda1740	-7.4
1158	fda180	-7.4
1159	fda1802	-7.4
1160	fda182	-7.4
1161	fda1833	-7.4
1162	fda1934	-7.4
1163	fda2052	-7.4
1164	fda2053	-7.4
1165	fda2066	-7.4
1166	fda208	-7.4
1167	fda21	-7.4
1168	fda2100	-7.4
1169	fda2101	-7.4
1170	fda2107	-7.4
1171	fda222	-7.4
1172	fda250	-7.4
1173	fda252	-7.4
1174	fda282	-7.4
1175	fda344	-7.4
1176	fda360	-7.4
1177	fda38	-7.4
1178	fda549	-7.4
1179	fda571	-7.4
1180	fda597	-7.4
1181	fda671	-7.4
1182	fda683	-7.4
1183	fda740	-7.4
1184	fda742	-7.4
1185	fda794	-7.4
1186	fda827	-7.4
1187	fda834	-7.4
1188	fda836	-7.4
1189	fda837	-7.4
1190	fda839	-7.4
1191	fda874	-7.4
1192	fda879	-7.4
1193	fda887	-7.4
1194	fda919	-7.4
1195	fda968	-7.4
1196	fda1073	-7.3
1197	fda1229	-7.3
1198	fda1235	-7.3
1199	fda1263	-7.3
1200	fda1279	-7.3
1201	fda1283	-7.3
1202	fda1427	-7.3
1203	fda1488	-7.3
1204	fda1592	-7.3
1205	fda1628	-7.3
1206	fda1781	-7.3
1207	fda1868	-7.3
1208	fda1869	-7.3
1209	fda1879	-7.3
1210	fda1925	-7.3
1211	fda1933	-7.3
1212	fda1962	-7.3
1213	fda361	-7.3
1214	fda362	-7.3
1215	fda467	-7.3
1216	fda492	-7.3
1217	fda507	-7.3
1218	fda512	-7.3
1219	fda592	-7.3
1220	fda664	-7.3
1221	fda665	-7.3
1222	fda669	-7.3
1223	fda689	-7.3
1224	fda711	-7.3
1225	fda787	-7.3
1226	fda810	-7.3
1227	fda880	-7.3
1228	fda881	-7.3
1229	fda918	-7.3
1230	fda966	-7.3
1231	fda1011	-7.2
1232	fda1012	-7.2
1233	fda1051	-7.2
1234	fda1102	-7.2
1235	fda1124	-7.2
1236	fda1148	-7.2
1237	fda1149	-7.2
1238	fda1173	-7.2
1239	fda1242	-7.2
1240	fda1296	-7.2
1241	fda1355	-7.2
1242	fda1423	-7.2
1243	fda143	-7.2
1244	fda1430	-7.2
1245	fda1455	-7.2
1246	fda1485	-7.2
1247	fda1486	-7.2
1248	fda1487	-7.2
1249	fda1494	-7.2
1250	fda1495	-7.2
1251	fda1496	-7.2
1252	fda1626	-7.2
1253	fda1642	-7.2
1254	fda1721	-7.2
1255	fda1731	-7.2
1256	fda1745	-7.2
1257	fda1788	-7.2
1258	fda1804	-7.2
1259	fda1834	-7.2
1260	fda1852	-7.2
1261	fda1874	-7.2
1262	fda1885	-7.2
1263	fda20	-7.2
1264	fda2055	-7.2
1265	fda2056	-7.2
1266	fda2085	-7.2
1267	fda2090	-7.2
1268	fda2096	-7.2
1269	fda228	-7.2
1270	fda303	-7.2
1271	fda315	-7.2
1272	fda316	-7.2
1273	fda337	-7.2
1274	fda345	-7.2
1275	fda4	-7.2
1276	fda403	-7.2
1277	fda418	-7.2
1278	fda451	-7.2
1279	fda461	-7.2
1280	fda462	-7.2
1281	fda463	-7.2
1282	fda498	-7.2
1283	fda5	-7.2
1284	fda550	-7.2
1285	fda551	-7.2
1286	fda604	-7.2
1287	fda672	-7.2
1288	fda688	-7.2
1289	fda70	-7.2
1290	fda74	-7.2
1291	fda811	-7.2
1292	fda882	-7.2
1293	fda899	-7.2
1294	fda936	-7.2
1295	fda940	-7.2
1296	fda975	-7.2
1297	fda977	-7.2
1298	fda986	-7.2
1299	fda1008	-7.1
1300	fda1072	-7.1
1301	fda1082	-7.1
1302	fda1103	-7.1
1303	fda1147	-7.1
1304	fda1152	-7.1
1305	fda1245	-7.1
1306	fda1265	-7.1
1307	fda1273	-7.1
1308	fda1274	-7.1
1309	fda1288	-7.1
1310	fda1326	-7.1
1311	fda1327	-7.1
1312	fda1342	-7.1
1313	fda1349	-7.1
1314	fda1437	-7.1
1315	fda1538	-7.1
1316	fda1540	-7.1
1317	fda1604	-7.1
1318	fda1618	-7.1
1319	fda162	-7.1
1320	fda1627	-7.1
1321	fda167	-7.1
1322	fda1712	-7.1
1323	fda1779	-7.1
1324	fda1799	-7.1
1325	fda183	-7.1
1326	fda1837	-7.1
1327	fda1860	-7.1
1328	fda1906	-7.1
1329	fda1999	-7.1
1330	fda2044	-7.1
1331	fda224	-7.1
1332	fda379	-7.1
1333	fda396	-7.1
1334	fda404	-7.1
1335	fda41	-7.1
1336	fda419	-7.1
1337	fda448	-7.1
1338	fda449	-7.1
1339	fda460	-7.1
1340	fda49	-7.1
1341	fda588	-7.1
1342	fda687	-7.1
1343	fda699	-7.1
1344	fda833	-7.1
1345	fda916	-7.1
1346	fda935	-7.1
1347	fda947	-7.1
1348	fda1065	-7
1349	fda1081	-7
1350	fda1140	-7
1351	fda1244	-7
1352	fda1277	-7
1353	fda1291	-7
1354	fda1463	-7
1355	fda1466	-7
1356	fda1515	-7
1357	fda1537	-7
1358	fda1539	-7
1359	fda1577	-7
1360	fda1590	-7
1361	fda1597	-7
1362	fda1607	-7
1363	fda163	-7
1364	fda1646	-7
1365	fda1729	-7
1366	fda1733	-7
1367	fda1735	-7
1368	fda1838	-7
1369	fda1896	-7
1370	fda1910	-7
1371	fda1919	-7
1372	fda192	-7
1373	fda1955	-7
1374	fda1982	-7
1375	fda2059	-7
1376	fda2086	-7
1377	fda372	-7
1378	fda487	-7
1379	fda573	-7
1380	fda589	-7
1381	fda59	-7
1382	fda678	-7
1383	fda679	-7
1384	fda680	-7
1385	fda696	-7
1386	fda697	-7
1387	fda708	-7
1388	fda783	-7
1389	fda789	-7
1390	fda853	-7
1391	fda90	-7
1392	fda988	-7
1393	fda1141	-6.9
1394	fda1142	-6.9
1395	fda1193	-6.9
1396	fda1209	-6.9
1397	fda1271	-6.9
1398	fda1276	-6.9
1399	fda1295	-6.9
1400	fda1320	-6.9
1401	fda1350	-6.9
1402	fda138	-6.9
1403	fda1429	-6.9
1404	fda1450	-6.9
1405	fda1451	-6.9
1406	fda1456	-6.9
1407	fda1474	-6.9
1408	fda1543	-6.9
1409	fda1576	-6.9
1410	fda1613	-6.9
1411	fda1672	-6.9
1412	fda1673	-6.9
1413	fda1767	-6.9
1414	fda1778	-6.9
1415	fda1780	-6.9
1416	fda1785	-6.9
1417	fda1861	-6.9
1418	fda1899	-6.9
1419	fda190	-6.9
1420	fda1956	-6.9
1421	fda2045	-6.9
1422	fda2050	-6.9
1423	fda274	-6.9
1424	fda275	-6.9
1425	fda338	-6.9
1426	fda355	-6.9
1427	fda373	-6.9
1428	fda455	-6.9
1429	fda523	-6.9
1430	fda524	-6.9
1431	fda563	-6.9
1432	fda598	-6.9
1433	fda677	-6.9
1434	fda685	-6.9
1435	fda695	-6.9
1436	fda790	-6.9
1437	fda812	-6.9
1438	fda91	-6.9
1439	fda917	-6.9
1440	fda92	-6.9
1441	fda920	-6.9
1442	fda957	-6.9
1443	fda989	-6.9
1444	fda99	-6.9
1445	fda1001	-6.8
1446	fda1052	-6.8
1447	fda1053	-6.8
1448	fda1097	-6.8
1449	fda1104	-6.8
1450	fda1123	-6.8
1451	fda1257	-6.8
1452	fda1377	-6.8
1453	fda1398	-6.8
1454	fda1409	-6.8
1455	fda1442	-6.8
1456	fda1516	-6.8
1457	fda1519	-6.8
1458	fda1544	-6.8
1459	fda1550	-6.8
1460	fda1578	-6.8
1461	fda1606	-6.8
1462	fda1609	-6.8
1463	fda164	-6.8
1464	fda1687	-6.8
1465	fda1698	-6.8
1466	fda1734	-6.8
1467	fda1739	-6.8
1468	fda1742	-6.8
1469	fda1791	-6.8
1470	fda1907	-6.8
1471	fda1951	-6.8
1472	fda1972	-6.8
1473	fda1973	-6.8
1474	fda1994	-6.8
1475	fda2008	-6.8
1476	fda2034	-6.8
1477	fda2049	-6.8
1478	fda291	-6.8
1479	fda304	-6.8
1480	fda322	-6.8
1481	fda40	-6.8
1482	fda423	-6.8
1483	fda465	-6.8
1484	fda51	-6.8
1485	fda585	-6.8
1486	fda637	-6.8
1487	fda686	-6.8
1488	fda802	-6.8
1489	fda803	-6.8
1490	fda818	-6.8
1491	fda863	-6.8
1492	fda883	-6.8
1493	fda898	-6.8
1494	fda973	-6.8
1495	fda976	-6.8
1496	fda987	-6.8
1497	fda101	-6.7
1498	fda102	-6.7
1499	fda1034	-6.7
1500	fda1049	-6.7
1501	fda112	-6.7
1502	fda117	-6.7
1503	fda1179	-6.7
1504	fda1340	-6.7
1505	fda1385	-6.7
1506	fda1386	-6.7
1507	fda1407	-6.7
1508	fda1439	-6.7
1509	fda1476	-6.7
1510	fda1518	-6.7
1511	fda1564	-6.7
1512	fda1603	-6.7
1513	fda1605	-6.7
1514	fda1640	-6.7
1515	fda1688	-6.7
1516	fda1719	-6.7
1517	fda1805	-6.7
1518	fda1857	-6.7
1519	fda1858	-6.7
1520	fda1897	-6.7
1521	fda1918	-6.7
1522	fda2018	-6.7
1523	fda2022	-6.7
1524	fda2030	-6.7
1525	fda2031	-6.7
1526	fda2035	-6.7
1527	fda2110	-6.7
1528	fda2111	-6.7
1529	fda278	-6.7
1530	fda327	-6.7
1531	fda368	-6.7
1532	fda369	-6.7
1533	fda422	-6.7
1534	fda450	-6.7
1535	fda454	-6.7
1536	fda471	-6.7
1537	fda472	-6.7
1538	fda48	-6.7
1539	fda639	-6.7
1540	fda71	-6.7
1541	fda725	-6.7
1542	fda726	-6.7
1543	fda746	-6.7
1544	fda747	-6.7
1545	fda751	-6.7
1546	fda847	-6.7
1547	fda862	-6.7
1548	fda906	-6.7
1549	fda922	-6.7
1550	fda948	-6.7
1551	fda100	-6.6
1552	fda1062	-6.6
1553	fda1063	-6.6
1554	fda1064	-6.6
1555	fda1076	-6.6
1556	fda1077	-6.6
1557	fda1096	-6.6
1558	fda1109	-6.6
1559	fda1125	-6.6
1560	fda1126	-6.6
1561	fda1127	-6.6
1562	fda124	-6.6
1563	fda1260	-6.6
1564	fda1343	-6.6
1565	fda1425	-6.6
1566	fda1528	-6.6
1567	fda155	-6.6
1568	fda1621	-6.6
1569	fda1639	-6.6
1570	fda1703	-6.6
1571	fda1763	-6.6
1572	fda1774	-6.6
1573	fda1807	-6.6
1574	fda1859	-6.6
1575	fda1917	-6.6
1576	fda1920	-6.6
1577	fda1921	-6.6
1578	fda1940	-6.6
1579	fda1941	-6.6
1580	fda1989	-6.6
1581	fda1990	-6.6
1582	fda2021	-6.6
1583	fda2029	-6.6
1584	fda2041	-6.6
1585	fda2112	-6.6
1586	fda25	-6.6
1587	fda326	-6.6
1588	fda468	-6.6
1589	fda499	-6.6
1590	fda555	-6.6
1591	fda638	-6.6
1592	fda640	-6.6
1593	fda641	-6.6
1594	fda682	-6.6
1595	fda718	-6.6
1596	fda719	-6.6
1597	fda814	-6.6
1598	fda860	-6.6
1599	fda921	-6.6
1600	fda923	-6.6
1601	fda999	-6.6
1602	fda1032	-6.5
1603	fda11	-6.5
1604	fda1117	-6.5
1605	fda1143	-6.5
1606	fda1261	-6.5
1607	fda1354	-6.5
1608	fda1399	-6.5
1609	fda1420	-6.5
1610	fda148	-6.5
1611	fda1575	-6.5
1612	fda1591	-6.5
1613	fda1602	-6.5
1614	fda1612	-6.5
1615	fda1663	-6.5
1616	fda1718	-6.5
1617	fda1747	-6.5
1618	fda1842	-6.5
1619	fda1866	-6.5
1620	fda1873	-6.5
1621	fda1880	-6.5
1622	fda1952	-6.5
1623	fda2032	-6.5
1624	fda2033	-6.5
1625	fda2036	-6.5
1626	fda2043	-6.5
1627	fda2106	-6.5
1628	fda2113	-6.5
1629	fda294	-6.5
1630	fda295	-6.5
1631	fda335	-6.5
1632	fda388	-6.5
1633	fda447	-6.5
1634	fda508	-6.5
1635	fda535	-6.5
1636	fda636	-6.5
1637	fda642	-6.5
1638	fda698	-6.5
1639	fda791	-6.5
1640	fda83	-6.5
1641	fda845	-6.5
1642	fda859	-6.5
1643	fda89	-6.5
1644	fda939	-6.5
1645	fda1030	-6.4
1646	fda1101	-6.4
1647	fda1110	-6.4
1648	fda1158	-6.4
1649	fda1428	-6.4
1650	fda146	-6.4
1651	fda1527	-6.4
1652	fda1531	-6.4
1653	fda156	-6.4
1654	fda1595	-6.4
1655	fda1641	-6.4
1656	fda165	-6.4
1657	fda1699	-6.4
1658	fda173	-6.4
1659	fda1732	-6.4
1660	fda1877	-6.4
1661	fda1957	-6.4
1662	fda1963	-6.4
1663	fda1983	-6.4
1664	fda2040	-6.4
1665	fda2104	-6.4
1666	fda226	-6.4
1667	fda230	-6.4
1668	fda240	-6.4
1669	fda258	-6.4
1670	fda259	-6.4
1671	fda260	-6.4
1672	fda293	-6.4
1673	fda299	-6.4
1674	fda383	-6.4
1675	fda600	-6.4
1676	fda752	-6.4
1677	fda897	-6.4
1678	fda998	-6.4
1679	fda1045	-6.3
1680	fda105	-6.3
1681	fda106	-6.3
1682	fda1070	-6.3
1683	fda1144	-6.3
1684	fda1145	-6.3
1685	fda1146	-6.3
1686	fda1253	-6.3
1687	fda1300	-6.3
1688	fda1384	-6.3
1689	fda1401	-6.3
1690	fda147	-6.3
1691	fda149	-6.3
1692	fda150	-6.3
1693	fda1517	-6.3
1694	fda1532	-6.3
1695	fda1567	-6.3
1696	fda1574	-6.3
1697	fda1610	-6.3
1698	fda168	-6.3
1699	fda1758	-6.3
1700	fda1762	-6.3
1701	fda1769	-6.3
1702	fda1953	-6.3
1703	fda1958	-6.3
1704	fda1959	-6.3
1705	fda1984	-6.3
1706	fda2075	-6.3
1707	fda2114	-6.3
1708	fda2115	-6.3
1709	fda300	-6.3
1710	fda39	-6.3
1711	fda576	-6.3
1712	fda579	-6.3
1713	fda631	-6.3
1714	fda784	-6.3
1715	fda869	-6.3
1716	fda903	-6.3
1717	fda904	-6.3
1718	fda965	-6.3
1719	fda1047	-6.2
1720	fda1068	-6.2
1721	fda1308	-6.2
1722	fda1400	-6.2
1723	fda1402	-6.2
1724	fda1405	-6.2
1725	fda1408	-6.2
1726	fda1443	-6.2
1727	fda1465	-6.2
1728	fda1481	-6.2
1729	fda1566	-6.2
1730	fda1573	-6.2
1731	fda1611	-6.2
1732	fda1638	-6.2
1733	fda1650	-6.2
1734	fda166	-6.2
1735	fda1681	-6.2
1736	fda1682	-6.2
1737	fda169	-6.2
1738	fda1711	-6.2
1739	fda1768	-6.2
1740	fda1793	-6.2
1741	fda181	-6.2
1742	fda1898	-6.2
1743	fda1960	-6.2
1744	fda2039	-6.2
1745	fda220	-6.2
1746	fda223	-6.2
1747	fda225	-6.2
1748	fda246	-6.2
1749	fda285	-6.2
1750	fda408	-6.2
1751	fda457	-6.2
1752	fda497	-6.2
1753	fda616	-6.2
1754	fda626	-6.2
1755	fda649	-6.2
1756	fda675	-6.2
1757	fda676	-6.2
1758	fda7	-6.2
1759	fda704	-6.2
1760	fda73	-6.2
1761	fda748	-6.2
1762	fda932	-6.2
1763	fda937	-6.2
1764	fda938	-6.2
1765	fda1048	-6.1
1766	fda1075	-6.1
1767	fda1160	-6.1
1768	fda1180	-6.1
1769	fda1447	-6.1
1770	fda1464	-6.1
1771	fda1482	-6.1
1772	fda1568	-6.1
1773	fda1582	-6.1
1774	fda1709	-6.1
1775	fda1715	-6.1
1776	fda1784	-6.1
1777	fda1870	-6.1
1778	fda1875	-6.1
1779	fda1981	-6.1
1780	fda231	-6.1
1781	fda238	-6.1
1782	fda320	-6.1
1783	fda410	-6.1
1784	fda427	-6.1
1785	fda488	-6.1
1786	fda580	-6.1
1787	fda67	-6.1
1788	fda813	-6.1
1789	fda931	-6.1
1790	fda1023	-6
1791	fda1026	-6
1792	fda1036	-6
1793	fda1150	-6
1794	fda1151	-6
1795	fda1164	-6
1796	fda1170	-6
1797	fda1181	-6
1798	fda1183	-6
1799	fda129	-6
1800	fda1330	-6
1801	fda1413	-6
1802	fda1563	-6
1803	fda1594	-6
1804	fda172	-6
1805	fda174	-6
1806	fda1814	-6
1807	fda1843	-6
1808	fda2074	-6
1809	fda2103	-6
1810	fda221	-6
1811	fda227	-6
1812	fda36	-6
1813	fda384	-6
1814	fda505	-6
1815	fda509	-6
1816	fda567	-6
1817	fda765	-6
1818	fda958	-6
1819	fda960	-6
1820	fda1009	-5.9
1821	fda1022	-5.9
1822	fda1054	-5.9
1823	fda1057	-5.9
1824	fda1111	-5.9
1825	fda1113	-5.9
1826	fda1136	-5.9
1827	fda1138	-5.9
1828	fda1161	-5.9
1829	fda1452	-5.9
1830	fda1562	-5.9
1831	fda1565	-5.9
1832	fda1821	-5.9
1833	fda1946	-5.9
1834	fda277	-5.9
1835	fda279	-5.9
1836	fda389	-5.9
1837	fda594	-5.9
1838	fda611	-5.9
1839	fda629	-5.9
1840	fda681	-5.9
1841	fda835	-5.9
1842	fda84	-5.9
1843	fda868	-5.9
1844	fda1002	-5.8
1845	fda1025	-5.8
1846	fda1100	-5.8
1847	fda1114	-5.8
1848	fda1137	-5.8
1849	fda1254	-5.8
1850	fda1256	-5.8
1851	fda136	-5.8
1852	fda1636	-5.8
1853	fda1819	-5.8
1854	fda1871	-5.8
1855	fda1968	-5.8
1856	fda2042	-5.8
1857	fda273	-5.8
1858	fda420	-5.8
1859	fda595	-5.8
1860	fda705	-5.8
1861	fda72	-5.8
1862	fda720	-5.8
1863	fda795	-5.8
1864	fda1046	-5.7
1865	fda1055	-5.7
1866	fda13	-5.7
1867	fda1331	-5.7
1868	fda1378	-5.7
1869	fda1453	-5.7
1870	fda1624	-5.7
1871	fda1637	-5.7
1872	fda1693	-5.7
1873	fda1743	-5.7
1874	fda1792	-5.7
1875	fda1826	-5.7
1876	fda456	-5.7
1877	fda707	-5.7
1878	fda769	-5.7
1879	fda1163	-5.6
1880	fda1165	-5.6
1881	fda1182	-5.6
1882	fda1313	-5.6
1883	fda1394	-5.6
1884	fda1397	-5.6
1885	fda1511	-5.6
1886	fda1512	-5.6
1887	fda1556	-5.6
1888	fda1557	-5.6
1889	fda1794	-5.6
1890	fda197	-5.6
1891	fda198	-5.6
1892	fda1997	-5.6
1893	fda1998	-5.6
1894	fda245	-5.6
1895	fda409	-5.6
1896	fda489	-5.6
1897	fda503	-5.6
1898	fda525	-5.6
1899	fda526	-5.6
1900	fda644	-5.6
1901	fda721	-5.6
1902	fda724	-5.6
1903	fda822	-5.6
1904	fda875	-5.6
1905	fda876	-5.6
1906	fda933	-5.6
1907	fda934	-5.6
1908	fda1056	-5.5
1909	fda118	-5.5
1910	fda127	-5.5
1911	fda1426	-5.5
1912	fda1596	-5.5
1913	fda1823	-5.5
1914	fda1945	-5.5
1915	fda202	-5.5
1916	fda2105	-5.5
1917	fda262	-5.5
1918	fda645	-5.5
1919	fda773	-5.5
1920	fda82	-5.5
1921	fda820	-5.5
1922	fda894	-5.5
1923	fda1024	-5.4
1924	fda1043	-5.4
1925	fda1066	-5.4
1926	fda1105	-5.4
1927	fda12	-5.4
1928	fda1232	-5.4
1929	fda1434	-5.4
1930	fda1583	-5.4
1931	fda1694	-5.4
1932	fda1730	-5.4
1933	fda193	-5.4
1934	fda513	-5.4
1935	fda545	-5.4
1936	fda617	-5.4
1937	fda770	-5.4
1938	fda771	-5.4
1939	fda772	-5.4
1940	fda1071	-5.3
1941	fda1132	-5.3
1942	fda1155	-5.3
1943	fda1156	-5.3
1944	fda1159	-5.3
1945	fda1199	-5.3
1946	fda120	-5.3
1947	fda1287	-5.3
1948	fda1827	-5.3
1949	fda1876	-5.3
1950	fda643	-5.3
1951	fda65	-5.3
1952	fda706	-5.3
1953	fda819	-5.3
1954	fda821	-5.3
1955	fda823	-5.3
1956	fda1058	-5.2
1957	fda1098	-5.2
1958	fda1211	-5.2
1959	fda184	-5.2
1960	fda1867	-5.2
1961	fda380	-5.2
1962	fda381	-5.2
1963	fda66	-5.2
1964	fda824	-5.2
1965	fda831	-5.2
1966	fda959	-5.2
1967	fda1162	-5.1
1968	fda1248	-5.1
1969	fda1255	-5.1
1970	fda1570	-5.1
1971	fda1633	-5.1
1972	fda1654	-5.1
1973	fda1710	-5.1
1974	fda1753	-5.1
1975	fda1865	-5.1
1976	fda1969	-5.1
1977	fda2003	-5.1
1978	fda433	-5.1
1979	fda536	-5.1
1980	fda544	-5.1
1981	fda621	-5.1
1982	fda1188	-5
1983	fda1189	-5
1984	fda1197	-5
1985	fda1198	-5
1986	fda139	-5
1987	fda15	-5
1988	fda1923	-5
1989	fda2028	-5
1990	fda522	-5
1991	fda613	-5
1992	fda615	-5
1993	fda807	-5
1994	fda104	-4.9
1995	fda1252	-4.9
1996	fda1470	-4.9
1997	fda1471	-4.9
1998	fda16	-4.9
1999	fda1777	-4.9
[truncated: 116 more rows]

## Sheet: Mpim1
ranking	molecule	bind energy(kcal/mol)	drug
1	fda2098	-10.9
2	fda1666	-10.8
3	fda1238	-10.5
4	fda1236	-10.5
5	fda470	-10.1
6	fda132	-9.7
7	fda1237	-9.7
8	fda357	-9.6
9	fda1207	-9.6
10	fda872	-9.5	Nilotinib
11	fda871	-9.5
12	fda358	-9.5
13	fda350	-9.5	Olaparib
14	fda63	-9.4
15	fda531	-9.4
16	fda2102	-9.4
17	fda10	-9.4
18	fda996	-9.3
19	fda534	-9.3
20	fda2026	-9.3
21	fda1548	-9.3
22	fda131	-9.3
23	fda130	-9.3
24	fda406	-9.2
25	fda1202	-9.2
26	fda1191	-9.2
27	fda1092	-9.2
28	fda997	-9.1
29	fda944	-9.1
30	fda552	-9.1
31	fda532	-9.1
32	fda504	-9.1
33	fda354	-9.1
34	fda353	-9.1
35	fda318	-9.1
36	fda982	-9.0
37	fda841	-9.0
38	fda797	-9.0
39	fda796	-9.0
40	fda533	-9.0
41	fda2006	-9.0
42	fda1268	-9.0
43	fda1190	-9.0
44	fda952	-8.9
45	fda554	-8.9
46	fda553	-8.9
47	fda521	-8.9
48	fda520	-8.9
49	fda405	-8.9
50	fda351	-8.9
51	fda216	-8.9
52	fda1944	-8.9
53	fda1783	-8.9
54	fda160	-8.9
55	fda1294	-8.9
56	fda1269	-8.9
57	fda956	-8.8
58	fda786	-8.8
59	fda459	-8.8
60	fda444	-8.8
61	fda366	-8.8
62	fda2007	-8.8
63	fda1855	-8.8
64	fda1755	-8.8	Dutasteride
65	fda161	-8.8
66	fda1522	-8.8
67	fda134	-8.8
68	fda1192	-8.8
69	fda582	-8.7
70	fda352	-8.7
71	fda2083	-8.7
72	fda1893	-8.7
73	fda1854	-8.7
74	fda1853	-8.7
75	fda1670	-8.7
76	fda1529	-8.7
77	fda1372	-8.7
78	fda1311	-8.7
79	fda1005	-8.7
80	fda905	-8.6
81	fda88	-8.6
82	fda850	-8.6
83	fda793	-8.6
84	fda762	-8.6
85	fda732	-8.6
86	fda56	-8.6
87	fda502	-8.6
88	fda445	-8.6
89	fda376	-8.6
90	fda356	-8.6
91	fda330	-8.6
92	fda292	-8.6
93	fda254	-8.6
94	fda1916	-8.6
95	fda1759	-8.6
96	fda1669	-8.6
97	fda1667	-8.6
98	fda159	-8.6
99	fda1305	-8.6
100	fda1169	-8.6
101	fda1095	-8.6
102	fda1031	-8.6
103	fda851	-8.5
104	fda842	-8.5
105	fda792	-8.5
106	fda569	-8.5
107	fda568	-8.5
108	fda519	-8.5
109	fda469	-8.5
110	fda329	-8.5
111	fda30	-8.5
112	fda215	-8.5
113	fda2077	-8.5
114	fda2020	-8.5
115	fda1934	-8.5
116	fda1900	-8.5
117	fda1892	-8.5
118	fda1845	-8.5
119	fda177	-8.5
120	fda1700	-8.5
121	fda1545	-8.5
122	fda1445	-8.5
123	fda1133	-8.5
124	fda1089	-8.5
125	fda98	-8.4	Drospirenone
126	fda865	-8.4
127	fda826	-8.4
128	fda760	-8.4
129	fda494	-8.4
130	fda42	-8.4
131	fda284	-8.4
132	fda2108	-8.4
133	fda2092	-8.4
134	fda2091	-8.4
135	fda209	-8.4
136	fda1902	-8.4
137	fda1878	-8.4
138	fda1831	-8.4
139	fda1808	-8.4
140	fda178	-8.4
141	fda175	-8.4
142	fda1371	-8.4
143	fda1348	-8.4
144	fda1316	-8.4
145	fda950	-8.3
146	fda949	-8.3
147	fda941	-8.3
148	fda912	-8.3
149	fda77	-8.3
150	fda749	-8.3
151	fda74	-8.3
152	fda700	-8.3
153	fda528	-8.3
154	fda375	-8.3
155	fda276	-8.3
156	fda2038	-8.3
157	fda1954	-8.3
158	fda1830	-8.3
159	fda158	-8.3
160	fda1558	-8.3
161	fda1530	-8.3
162	fda1373	-8.3
163	fda1317	-8.3
164	fda1304	-8.3
165	fda1293	-8.3
166	fda1280	-8.3
167	fda1018	-8.3
168	fda994	-8.2
169	fda985	-8.2
170	fda97	-8.2
171	fda951	-8.2
172	fda907	-8.2
173	fda892	-8.2
174	fda85	-8.2
175	fda829	-8.2
176	fda798	-8.2
177	fda758	-8.2
178	fda68	-8.2
179	fda584	-8.2
180	fda557	-8.2
181	fda429	-8.2
182	fda345	-8.2
183	fda342	-8.2
184	fda312	-8.2
185	fda2096	-8.2
186	fda2084	-8.2
187	fda2046	-8.2
188	fda1993	-8.2
189	fda1862	-8.2
190	fda170	-8.2
191	fda1668	-8.2
192	fda157	-8.2
193	fda1559	-8.2
194	fda1551	-8.2
195	fda1278	-8.2
196	fda1200	-8.2
197	fda1187	-8.2
198	fda995	-8.1
199	fda961	-8.1
200	fda886	-8.1
201	fda785	-8.1
202	fda757	-8.1
203	fda608	-8.1
204	fda586	-8.1
205	fda331	-8.1
206	fda2097	-8.1
207	fda2093	-8.1
208	fda2090	-8.1
209	fda1964	-8.1
210	fda1939	-8.1
211	fda1903	-8.1
212	fda1832	-8.1
213	fda1829	-8.1
214	fda1828	-8.1
215	fda1809	-8.1
216	fda1797	-8.1
217	fda1664	-8.1
218	fda1662	-8.1
219	fda1503	-8.1
220	fda1346	-8.1
221	fda1321	-8.1
222	fda1281	-8.1
223	fda1220	-8.1
224	fda981	-8.0
225	fda95	-8.0
226	fda943	-8.0
227	fda942	-8.0
228	fda852	-8.0
229	fda839	-8.0
230	fda81	-8.0
231	fda764	-8.0
232	fda759	-8.0
233	fda609	-8.0
234	fda583	-8.0
235	fda581	-8.0
236	fda491	-8.0
237	fda484	-8.0
238	fda45	-8.0
239	fda439	-8.0
240	fda217	-8.0
241	fda2107	-8.0
242	fda205	-8.0
243	fda1992	-8.0
244	fda1965	-8.0
245	fda1914	-8.0
246	fda1913	-8.0
247	fda1901	-8.0
248	fda1846	-8.0
249	fda1811	-8.0
250	fda1810	-8.0
251	fda176	-8.0
252	fda1737	-8.0
253	fda1725	-8.0
254	fda1680	-8.0
255	fda1552	-8.0
256	fda1423	-8.0
257	fda1367	-8.0
258	fda1301	-8.0
259	fda1215	-8.0
260	fda1213	-8.0
261	fda1212	-8.0
262	fda1106	-8.0
263	fda109	-8.0
264	fda946	-7.9
265	fda900	-7.9
266	fda849	-7.9
267	fda848	-7.9
268	fda843	-7.9
269	fda61	-7.9
270	fda601	-7.9
271	fda60	-7.9
272	fda548	-7.9
273	fda547	-7.9
274	fda540	-7.9
275	fda515	-7.9
276	fda514	-7.9
277	fda485	-7.9
278	fda458	-7.9
279	fda309	-7.9
280	fda252	-7.9
281	fda2109	-7.9
282	fda2069	-7.9
283	fda2047	-7.9
284	fda199	-7.9
285	fda1985	-7.9
286	fda19	-7.9
287	fda1891	-7.9
288	fda1863	-7.9
289	fda1757	-7.9
290	fda1756	-7.9
291	fda1717	-7.9
292	fda1714	-7.9
293	fda1686	-7.9
294	fda1677	-7.9
295	fda1366	-7.9
296	fda1006	-7.9
297	fda991	-7.8
298	fda971	-7.8
299	fda970	-7.8
300	fda96	-7.8
301	fda874	-7.8
302	fda867	-7.8
303	fda825	-7.8
304	fda736	-7.8
305	fda735	-7.8
306	fda733	-7.8
307	fda730	-7.8
308	fda716	-7.8
309	fda674	-7.8
310	fda64	-7.8
311	fda587	-7.8
312	fda571	-7.8
313	fda538	-7.8
314	fda475	-7.8
315	fda416	-7.8
316	fda393	-7.8
317	fda386	-7.8
318	fda377	-7.8
319	fda340	-7.8
320	fda339	-7.8
321	fda302	-7.8
322	fda214	-7.8
323	fda213	-7.8
324	fda2095	-7.8
325	fda2094	-7.8
326	fda2087	-7.8
327	fda2063	-7.8
328	fda2048	-7.8
329	fda1988	-7.8
330	fda1950	-7.8
331	fda1935	-7.8
332	fda1890	-7.8
333	fda1825	-7.8
334	fda1802	-7.8
335	fda1728	-7.8
336	fda1685	-7.8
337	fda1684	-7.8
338	fda1649	-7.8
339	fda1648	-7.8
340	fda1542	-7.8
341	fda1490	-7.8
342	fda1433	-7.8
343	fda1419	-7.8
344	fda1376	-7.8
345	fda1370	-7.8
346	fda1282	-7.8
347	fda1203	-7.8
348	fda1148	-7.8
349	fda113	-7.8
350	fda1029	-7.8
351	fda1016	-7.8
352	fda993	-7.7
353	fda992	-7.7
354	fda945	-7.7
355	fda830	-7.7
356	fda763	-7.7
357	fda756	-7.7
358	fda734	-7.7
359	fda717	-7.7
360	fda647	-7.7
361	fda537	-7.7
362	fda496	-7.7
363	fda483	-7.7
364	fda482	-7.7
365	fda2076	-7.7
366	fda2072	-7.7
367	fda2064	-7.7
368	fda1961	-7.7
369	fda1824	-7.7
370	fda1812	-7.7
371	fda1782	-7.7
372	fda17	-7.7
373	fda1660	-7.7
374	fda1608	-7.7
375	fda1598	-7.7
376	fda1391	-7.7
377	fda1357	-7.7
378	fda1302	-7.7
379	fda1279	-7.7
380	fda1186	-7.7
381	fda1184	-7.7
382	fda1040	-7.7
383	fda1033	-7.7
384	fda1015	-7.7
385	fda990	-7.6
386	fda94	-7.6
387	fda855	-7.6
388	fda854	-7.6
389	fda840	-7.6
390	fda653	-7.6
391	fda604	-7.6
392	fda570	-7.6
393	fda474	-7.6
394	fda473	-7.6
395	fda428	-7.6
396	fda392	-7.6
397	fda323	-7.6
398	fda310	-7.6
399	fda23	-7.6
400	fda222	-7.6
401	fda22	-7.6
402	fda219	-7.6
403	fda2081	-7.6
404	fda2060	-7.6
405	fda2027	-7.6
406	fda2019	-7.6
407	fda2002	-7.6
408	fda1986	-7.6
409	fda1915	-7.6
410	fda1850	-7.6
411	fda1799	-7.6
412	fda1765	-7.6
413	fda1727	-7.6
414	fda1726	-7.6
415	fda1547	-7.6
416	fda1541	-7.6
417	fda1525	-7.6
418	fda1441	-7.6
419	fda1418	-7.6
420	fda1393	-7.6
421	fda1339	-7.6
422	fda1310	-7.6
423	fda1309	-7.6
424	fda1204	-7.6
425	fda1201	-7.6
426	fda1167	-7.6
427	fda111	-7.6
428	fda1065	-7.6
429	fda1061	-7.6
430	fda1017	-7.6
431	fda1014	-7.6
432	fda93	-7.5
433	fda908	-7.5
434	fda844	-7.5
435	fda729	-7.5
436	fda650	-7.5
437	fda630	-7.5
438	fda550	-7.5
439	fda543	-7.5
440	fda542	-7.5
441	fda480	-7.5
442	fda476	-7.5
443	fda453	-7.5
444	fda402	-7.5
445	fda400	-7.5
446	fda348	-7.5
447	fda341	-7.5
448	fda253	-7.5
449	fda241	-7.5
450	fda24	-7.5
451	fda218	-7.5
452	fda2071	-7.5
453	fda2016	-7.5
454	fda1977	-7.5
455	fda1958	-7.5
456	fda1938	-7.5
457	fda1927	-7.5
458	fda1922	-7.5
459	fda1889	-7.5
460	fda1886	-7.5
461	fda1883	-7.5
462	fda1852	-7.5
463	fda1790	-7.5
464	fda1789	-7.5
465	fda1736	-7.5
466	fda1615	-7.5
467	fda1614	-7.5
468	fda1560	-7.5
469	fda1491	-7.5
470	fda1440	-7.5
471	fda1437	-7.5
472	fda1369	-7.5
473	fda1351	-7.5
474	fda1315	-7.5
475	fda1266	-7.5
476	fda1245	-7.5
477	fda1217	-7.5
478	fda1216	-7.5
479	fda1205	-7.5
480	fda1028	-7.5
481	fda936	-7.4
482	fda827	-7.4
483	fda817	-7.4
484	fda815	-7.4
485	fda76	-7.4
486	fda75	-7.4
487	fda715	-7.4
488	fda655	-7.4
489	fda651	-7.4
490	fda62	-7.4
491	fda566	-7.4
492	fda55	-7.4
493	fda54	-7.4
494	fda539	-7.4
495	fda52	-7.4
496	fda501	-7.4
497	fda500	-7.4
498	fda481	-7.4
499	fda479	-7.4
500	fda438	-7.4
501	fda401	-7.4
502	fda343	-7.4
503	fda334	-7.4
504	fda332	-7.4
505	fda283	-7.4
506	fda270	-7.4
507	fda257	-7.4
508	fda211	-7.4
509	fda210	-7.4
510	fda2068	-7.4
511	fda2065	-7.4
512	fda2057	-7.4
513	fda2004	-7.4
514	fda2001	-7.4
515	fda1995	-7.4
516	fda1991	-7.4
517	fda1943	-7.4
518	fda1933	-7.4
519	fda1920	-7.4
520	fda1917	-7.4
521	fda1910	-7.4
522	fda1895	-7.4
523	fda1888	-7.4
524	fda1887	-7.4
525	fda186	-7.4
526	fda1856	-7.4
527	fda1813	-7.4
528	fda1800	-7.4
529	fda1798	-7.4
530	fda1760	-7.4
531	fda1705	-7.4
532	fda1690	-7.4
533	fda1683	-7.4
534	fda1678	-7.4
535	fda1672	-7.4
536	fda1513	-7.4
537	fda1499	-7.4
538	fda1459	-7.4
539	fda145	-7.4
540	fda1436	-7.4
541	fda1435	-7.4
542	fda1383	-7.4
543	fda1365	-7.4
544	fda1363	-7.4
545	fda1361	-7.4
546	fda1356	-7.4
547	fda1353	-7.4
548	fda1335	-7.4
549	fda1267	-7.4
550	fda1149	-7.4
551	fda1074	-7.4
552	fda878	-7.3
553	fda858	-7.3
554	fda833	-7.3
555	fda832	-7.3
556	fda805	-7.3
557	fda804	-7.3
558	fda80	-7.3
559	fda79	-7.3
560	fda761	-7.3
561	fda738	-7.3
562	fda71	-7.3
563	fda546	-7.3
564	fda512	-7.3
565	fda51	-7.3
566	fda503	-7.3
567	fda466	-7.3
568	fda435	-7.3
569	fda399	-7.3
570	fda395	-7.3
571	fda391	-7.3
572	fda349	-7.3
573	fda347	-7.3
574	fda336	-7.3
575	fda321	-7.3
576	fda307	-7.3
577	fda268	-7.3
578	fda2089	-7.3
579	fda2058	-7.3
580	fda2037	-7.3
581	fda2025	-7.3
582	fda2022	-7.3
583	fda2010	-7.3
584	fda2005	-7.3
585	fda196	-7.3
586	fda1924	-7.3
587	fda1911	-7.3
588	fda1908	-7.3
589	fda190	-7.3
590	fda1884	-7.3
591	fda1844	-7.3
592	fda1779	-7.3
593	fda1766	-7.3
594	fda1748	-7.3
595	fda1702	-7.3
596	fda1701	-7.3
597	fda1696	-7.3
598	fda1695	-7.3
599	fda1691	-7.3
600	fda1623	-7.3
601	fda1616	-7.3
602	fda1520	-7.3
603	fda1461	-7.3
604	fda1458	-7.3
605	fda1414	-7.3
606	fda1387	-7.3
607	fda1374	-7.3
608	fda1364	-7.3
609	fda1355	-7.3
610	fda1336	-7.3
611	fda133	-7.3
612	fda1328	-7.3
613	fda1303	-7.3
614	fda1168	-7.3
615	fda1152	-7.3
616	fda115	-7.3
617	fda1080	-7.3
618	fda1060	-7.3
619	fda964	-7.2
620	fda911	-7.2
621	fda90	-7.2
622	fda877	-7.2
623	fda837	-7.2
624	fda775	-7.2
625	fda748	-7.2
626	fda739	-7.2
627	fda731	-7.2
628	fda703	-7.2
629	fda695	-7.2
630	fda652	-7.2
631	fda607	-7.2
632	fda596	-7.2
633	fda507	-7.2
634	fda446	-7.2
635	fda417	-7.2
636	fda390	-7.2
637	fda364	-7.2
638	fda328	-7.2
639	fda271	-7.2
640	fda265	-7.2
641	fda256	-7.2
642	fda2070	-7.2
643	fda2066	-7.2
644	fda2062	-7.2
645	fda2008	-7.2
646	fda1999	-7.2
647	fda1921	-7.2
648	fda189	-7.2
649	fda185	-7.2
650	fda1837	-7.2
651	fda183	-7.2
652	fda1815	-7.2
653	fda1806	-7.2
654	fda1764	-7.2
655	fda1679	-7.2
656	fda1622	-7.2
657	fda1621	-7.2
658	fda162	-7.2
659	fda1610	-7.2
660	fda1474	-7.2
661	fda1457	-7.2
662	fda1428	-7.2
663	fda1409	-7.2
664	fda140	-7.2
665	fda1392	-7.2
666	fda1368	-7.2
667	fda1358	-7.2
668	fda1352	-7.2
669	fda1333	-7.2
670	fda1247	-7.2
671	fda1214	-7.2
672	fda1206	-7.2
673	fda1195	-7.2
674	fda1103	-7.2
675	fda1102	-7.2
676	fda1086	-7.2
677	fda108	-7.2
678	fda998	-7.1
679	fda954	-7.1
680	fda935	-7.1
681	fda933	-7.1
682	fda918	-7.1
683	fda902	-7.1
684	fda882	-7.1
685	fda873	-7.1
686	fda859	-7.1
687	fda834	-7.1
688	fda799	-7.1
689	fda767	-7.1
690	fda766	-7.1
691	fda702	-7.1
692	fda679	-7.1
693	fda657	-7.1
694	fda638	-7.1
695	fda612	-7.1
696	fda597	-7.1
697	fda58	-7.1
698	fda5	-7.1
699	fda454	-7.1
700	fda442	-7.1
701	fda421	-7.1
702	fda397	-7.1
703	fda396	-7.1
704	fda394	-7.1
705	fda385	-7.1
706	fda363	-7.1
707	fda362	-7.1
708	fda333	-7.1
709	fda301	-7.1
710	fda296	-7.1
711	fda272	-7.1
712	fda250	-7.1
713	fda2011	-7.1
714	fda2009	-7.1
715	fda1980	-7.1
716	fda194	-7.1
717	fda1925	-7.1
718	fda1919	-7.1
719	fda1918	-7.1
720	fda191	-7.1
721	fda1909	-7.1
722	fda1848	-7.1
723	fda1716	-7.1
724	fda1713	-7.1
725	fda1692	-7.1
726	fda1665	-7.1
727	fda1647	-7.1
728	fda1646	-7.1
729	fda1643	-7.1
730	fda1626	-7.1
731	fda1564	-7.1
732	fda1553	-7.1
733	fda1480	-7.1
734	fda144	-7.1
735	fda1408	-7.1
736	fda1386	-7.1
737	fda1375	-7.1
738	fda1342	-7.1
739	fda1319	-7.1
740	fda1318	-7.1
741	fda1292	-7.1
742	fda1290	-7.1
743	fda1249	-7.1
744	fda1196	-7.1
745	fda1166	-7.1
746	fda1124	-7.1
747	fda1116	-7.1
748	fda1107	-7.1
749	fda107	-7.1
750	fda1039	-7.1
751	fda1038	-7.1
752	fda1037	-7.1
753	fda1027	-7.1
754	fda1004	-7.1
755	fda976	-7.0
756	fda953	-7.0
757	fda92	-7.0
758	fda901	-7.0
759	fda890	-7.0
760	fda889	-7.0
761	fda828	-7.0
762	fda818	-7.0
763	fda816	-7.0
764	fda768	-7.0
765	fda750	-7.0
766	fda745	-7.0
767	fda742	-7.0
768	fda741	-7.0
769	fda740	-7.0
770	fda737	-7.0
771	fda701	-7.0
772	fda637	-7.0
773	fda559	-7.0
774	fda490	-7.0
775	fda467	-7.0
776	fda455	-7.0
777	fda412	-7.0
778	fda41	-7.0
779	fda404	-7.0
780	fda38	-7.0
781	fda344	-7.0
782	fda34	-7.0
783	fda338	-7.0
784	fda337	-7.0
785	fda327	-7.0
786	fda314	-7.0
787	fda2112	-7.0
788	fda2035	-7.0
789	fda20	-7.0
790	fda1949	-7.0
791	fda1942	-7.0
792	fda1936	-7.0
793	fda1882	-7.0
794	fda1881	-7.0
795	fda182	-7.0
796	fda1795	-7.0
797	fda1761	-7.0
798	fda1751	-7.0
799	fda1750	-7.0
800	fda1741	-7.0
801	fda1740	-7.0
802	fda1720	-7.0
803	fda1689	-7.0
804	fda1676	-7.0
805	fda1674	-7.0
806	fda1604	-7.0
807	fda1554	-7.0
808	fda1519	-7.0
809	fda1493	-7.0
810	fda1446	-7.0
811	fda1327	-7.0
812	fda1326	-7.0
813	fda1307	-7.0
814	fda1296	-7.0
815	fda1289	-7.0
816	fda1239	-7.0
817	fda1222	-7.0
818	fda1218	-7.0
819	fda1171	-7.0
820	fda1130	-7.0
821	fda1123	-7.0
822	fda1122	-7.0
823	fda1121	-7.0
824	fda1120	-7.0
825	fda1088	-7.0
826	fda1067	-7.0
827	fda1041	-7.0
828	fda1013	-7.0
829	fda1007	-7.0
830	fda931	-6.9
831	fda913	-6.9
832	fda91	-6.9
833	fda893	-6.9
834	fda891	-6.9
835	fda861	-6.9
836	fda838	-6.9
837	fda821	-6.9
838	fda78	-6.9
839	fda754	-6.9
840	fda746	-6.9
841	fda719	-6.9
842	fda682	-6.9
843	fda672	-6.9
844	fda656	-6.9
845	fda648	-6.9
846	fda646	-6.9
847	fda641	-6.9
848	fda640	-6.9
849	fda603	-6.9
850	fda575	-6.9
851	fda556	-6.9
852	fda530	-6.9
853	fda518	-6.9
854	fda516	-6.9
855	fda477	-6.9
856	fda462	-6.9
857	fda423	-6.9
858	fda422	-6.9
859	fda419	-6.9
860	fda319	-6.9
861	fda305	-6.9
862	fda27	-6.9
863	fda255	-6.9
864	fda249	-6.9
865	fda2110	-6.9
866	fda2056	-6.9
867	fda2055	-6.9
868	fda2034	-6.9
869	fda2018	-6.9
870	fda2000	-6.9
871	fda1996	-6.9
872	fda1987	-6.9
873	fda1962	-6.9
874	fda1937	-6.9
875	fda1885	-6.9
876	fda1873	-6.9
877	fda1836	-6.9
878	fda1816	-6.9
879	fda18	-6.9
880	fda1775	-6.9
881	fda1770	-6.9
882	fda1752	-6.9
883	fda1719	-6.9
884	fda1617	-6.9
885	fda1518	-6.9
886	fda1454	-6.9
887	fda1444	-6.9
888	fda1427	-6.9
889	fda1406	-6.9
890	fda14	-6.9
891	fda1334	-6.9
892	fda1332	-6.9
893	fda1320	-6.9
894	fda1300	-6.9
895	fda1298	-6.9
896	fda1243	-6.9
897	fda123	-6.9
898	fda1219	-6.9
899	fda121	-6.9
900	fda1194	-6.9
901	fda1176	-6.9
902	fda1139	-6.9
903	fda1129	-6.9
904	fda1118	-6.9
905	fda1115	-6.9
906	fda110	-6.9
907	fda1084	-6.9
908	fda1076	-6.9
909	fda1053	-6.9
910	fda984	-6.8
911	fda974	-6.8
912	fda969	-6.8
913	fda968	-6.8
914	fda926	-6.8
915	fda881	-6.8
916	fda870	-6.8
917	fda857	-6.8
918	fda836	-6.8
919	fda781	-6.8
920	fda776	-6.8
921	fda753	-6.8
922	fda727	-6.8
923	fda713	-6.8
924	fda712	-6.8
925	fda711	-6.8
926	fda698	-6.8
927	fda660	-6.8
928	fda659	-6.8
929	fda658	-6.8
930	fda620	-6.8
931	fda600	-6.8
932	fda593	-6.8
933	fda574	-6.8
934	fda561	-6.8
935	fda558	-6.8
936	fda541	-6.8
937	fda527	-6.8
938	fda50	-6.8
939	fda492	-6.8
940	fda460	-6.8
941	fda434	-6.8
942	fda418	-6.8
943	fda413	-6.8
944	fda4	-6.8
945	fda374	-6.8
946	fda361	-6.8
947	fda33	-6.8
948	fda308	-6.8
949	fda2061	-6.8
950	fda2054	-6.8
951	fda2024	-6.8
952	fda2023	-6.8
953	fda2014	-6.8
954	fda1971	-6.8
955	fda1880	-6.8
956	fda1849	-6.8
957	fda1801	-6.8
958	fda180	-6.8
959	fda1796	-6.8
960	fda1715	-6.8
961	fda171	-6.8
962	fda1675	-6.8
963	fda1631	-6.8
964	fda1619	-6.8
965	fda1589	-6.8
966	fda1586	-6.8
967	fda1555	-6.8
968	fda1539	-6.8
969	fda1526	-6.8
970	fda1521	-6.8
971	fda152	-6.8
972	fda1504	-6.8
973	fda1489	-6.8
974	fda1415	-6.8
975	fda1401	-6.8
976	fda1385	-6.8
977	fda1384	-6.8
978	fda1362	-6.8
979	fda1325	-6.8
980	fda1297	-6.8
981	fda1295	-6.8
982	fda1257	-6.8
983	fda125	-6.8
984	fda1185	-6.8
985	fda1175	-6.8
986	fda1173	-6.8
987	fda1172	-6.8
988	fda1135	-6.8
989	fda1099	-6.8
990	fda1069	-6.8
991	fda106	-6.8
992	fda1052	-6.8
993	fda1049	-6.8
994	fda988	-6.7
995	fda980	-6.7
996	fda978	-6.7
997	fda967	-6.7
998	fda966	-6.7
999	fda962	-6.7
1000	fda948	-6.7
1001	fda914	-6.7
1002	fda9	-6.7
1003	fda866	-6.7
1004	fda856	-6.7
1005	fda789	-6.7
1006	fda780	-6.7
1007	fda752	-6.7
1008	fda728	-6.7
1009	fda697	-6.7
1010	fda686	-6.7
1011	fda663	-6.7
1012	fda662	-6.7
1013	fda661	-6.7
1014	fda59	-6.7
1015	fda551	-6.7
1016	fda511	-6.7
1017	fda510	-6.7
1018	fda493	-6.7
1019	fda452	-6.7
1020	fda415	-6.7
1021	fda414	-6.7
1022	fda411	-6.7
1023	fda378	-6.7
1024	fda367	-6.7
1025	fda359	-6.7
1026	fda335	-6.7
1027	fda326	-6.7
1028	fda325	-6.7
1029	fda304	-6.7
1030	fda282	-6.7
1031	fda280	-6.7
1032	fda259	-6.7
1033	fda258	-6.7
1034	fda25	-6.7
1035	fda231	-6.7
1036	fda2053	-6.7
1037	fda2017	-6.7
1038	fda1899	-6.7
1039	fda188	-6.7
1040	fda1847	-6.7
1041	fda1833	-6.7
1042	fda1807	-6.7
1043	fda1718	-6.7
1044	fda1697	-6.7
1045	fda1671	-6.7
1046	fda1651	-6.7
1047	fda1620	-6.7
1048	fda1587	-6.7
1049	fda1585	-6.7
1050	fda1584	-6.7
1051	fda1538	-6.7
1052	fda1514	-6.7
1053	fda1495	-6.7
1054	fda1492	-6.7
1055	fda1486	-6.7
1056	fda1468	-6.7
1057	fda1421	-6.7
1058	fda1398	-6.7
1059	fda1350	-6.7
1060	fda1274	-6.7
1061	fda1244	-6.7
1062	fda122	-6.7
1063	fda1209	-6.7
1064	fda1177	-6.7
1065	fda116	-6.7
1066	fda114	-6.7
1067	fda1134	-6.7
1068	fda1117	-6.7
1069	fda1094	-6.7
1070	fda1093	-6.7
1071	fda1021	-6.7
1072	fda1020	-6.7
1073	fda102	-6.7
1074	fda979	-6.6
1075	fda963	-6.6
1076	fda896	-6.6
1077	fda810	-6.6
1078	fda8	-6.6
1079	fda782	-6.6
1080	fda743	-6.6
1081	fda722	-6.6
1082	fda704	-6.6
1083	fda684	-6.6
1084	fda602	-6.6
1085	fda592	-6.6
1086	fda578	-6.6
1087	fda577	-6.6
1088	fda562	-6.6
1089	fda529	-6.6
1090	fda495	-6.6
1091	fda46	-6.6
1092	fda443	-6.6
1093	fda407	-6.6
1094	fda403	-6.6
1095	fda40	-6.6
1096	fda379	-6.6
1097	fda36	-6.6
1098	fda355	-6.6
1099	fda35	-6.6
1100	fda32	-6.6
1101	fda281	-6.6
1102	fda274	-6.6
1103	fda244	-6.6
1104	fda228	-6.6
1105	fda2101	-6.6
1106	fda2099	-6.6
1107	fda2080	-6.6
1108	fda2067	-6.6
1109	fda1976	-6.6
1110	fda1966	-6.6
1111	fda1905	-6.6
1112	fda1877	-6.6
1113	fda1822	-6.6
1114	fda1803	-6.6
1115	fda179	-6.6
1116	fda1738	-6.6
1117	fda1732	-6.6
1118	fda1731	-6.6
1119	fda1694	-6.6
1120	fda167	-6.6
1121	fda166	-6.6
1122	fda165	-6.6
1123	fda163	-6.6
1124	fda1612	-6.6
1125	fda1597	-6.6
1126	fda1592	-6.6
1127	fda1588	-6.6
1128	fda1502	-6.6
1129	fda1485	-6.6
1130	fda1399	-6.6
1131	fda137	-6.6
1132	fda1314	-6.6
1133	fda1312	-6.6
1134	fda1306	-6.6
1135	fda128	-6.6
1136	fda1270	-6.6
1137	fda1246	-6.6
1138	fda1240	-6.6
1139	fda1234	-6.6
1140	fda1225	-6.6
1141	fda1224	-6.6
1142	fda1223	-6.6
1143	fda1178	-6.6
1144	fda117	-6.6
1145	fda1128	-6.6
1146	fda1078	-6.6
1147	fda1063	-6.6
1148	fda100	-6.6
1149	fda972	-6.5
1150	fda924	-6.5
1151	fda898	-6.5
1152	fda864	-6.5
1153	fda862	-6.5
1154	fda779	-6.5
1155	fda777	-6.5
1156	fda751	-6.5
1157	fda709	-6.5
1158	fda708	-6.5
1159	fda694	-6.5
1160	fda693	-6.5
1161	fda692	-6.5
1162	fda681	-6.5
1163	fda677	-6.5
1164	fda671	-6.5
1165	fda664	-6.5
1166	fda632	-6.5
1167	fda585	-6.5
1168	fda560	-6.5
1169	fda549	-6.5
1170	fda508	-6.5
1171	fda486	-6.5
1172	fda468	-6.5
1173	fda371	-6.5
1174	fda370	-6.5
1175	fda365	-6.5
1176	fda322	-6.5
1177	fda275	-6.5
1178	fda261	-6.5
1179	fda224	-6.5
1180	fda2052	-6.5
1181	fda2051	-6.5
1182	fda201	-6.5
1183	fda198	-6.5
1184	fda1973	-6.5
1185	fda195	-6.5
1186	fda1894	-6.5
1187	fda1860	-6.5
1188	fda1834	-6.5
1189	fda1786	-6.5
1190	fda1682	-6.5
1191	fda1635	-6.5
1192	fda1632	-6.5
1193	fda1630	-6.5
1194	fda1609	-6.5
1195	fda1580	-6.5
1196	fda1561	-6.5
1197	fda1549	-6.5
1198	fda1508	-6.5
1199	fda150	-6.5
1200	fda1476	-6.5
1201	fda1449	-6.5
1202	fda1438	-6.5
1203	fda1431	-6.5
1204	fda1400	-6.5
1205	fda1349	-6.5
1206	fda1322	-6.5
1207	fda1299	-6.5
1208	fda127	-6.5
1209	fda126	-6.5
1210	fda1253	-6.5
1211	fda1228	-6.5
1212	fda1226	-6.5
1213	fda1221	-6.5
1214	fda1208	-6.5
1215	fda1179	-6.5
1216	fda1158	-6.5
1217	fda1154	-6.5
1218	fda1153	-6.5
1219	fda1090	-6.5
1220	fda1079	-6.5
1221	fda1062	-6.5
1222	fda999	-6.4
1223	fda986	-6.4
1224	fda932	-6.4
1225	fda922	-6.4
1226	fda888	-6.4
1227	fda863	-6.4
1228	fda803	-6.4
1229	fda802	-6.4
1230	fda790	-6.4
1231	fda710	-6.4
1232	fda7	-6.4
1233	fda689	-6.4
1234	fda678	-6.4
1235	fda676	-6.4
1236	fda670	-6.4
1237	fda633	-6.4
1238	fda631	-6.4
1239	fda6	-6.4
1240	fda573	-6.4
1241	fda57	-6.4
1242	fda53	-6.4
1243	fda44	-6.4
1244	fda409	-6.4
1245	fda360	-6.4
1246	fda297	-6.4
1247	fda290	-6.4
1248	fda28	-6.4
1249	fda260	-6.4
1250	fda2100	-6.4
1251	fda2021	-6.4
1252	fda2012	-6.4
1253	fda200	-6.4
1254	fda1990	-6.4
1255	fda1930	-6.4
1256	fda1929	-6.4
1257	fda1926	-6.4
1258	fda1904	-6.4
1259	fda1876	-6.4
1260	fda1872	-6.4
1261	fda1870	-6.4
1262	fda1857	-6.4
1263	fda1843	-6.4
1264	fda1842	-6.4
1265	fda1835	-6.4
1266	fda1821	-6.4
1267	fda1773	-6.4
1268	fda1754	-6.4
1269	fda1733	-6.4
1270	fda1724	-6.4
1271	fda1723	-6.4
1272	fda1709	-6.4
1273	fda1699	-6.4
1274	fda1655	-6.4
1275	fda1644	-6.4
1276	fda1625	-6.4
1277	fda1594	-6.4
1278	fda1581	-6.4
1279	fda1572	-6.4
1280	fda1540	-6.4
1281	fda149	-6.4
1282	fda142	-6.4
1283	fda1416	-6.4
1284	fda141	-6.4
1285	fda1377	-6.4
1286	fda135	-6.4
1287	fda1341	-6.4
1288	fda1329	-6.4
1289	fda1260	-6.4
1290	fda1151	-6.4
1291	fda105	-6.4
1292	fda1032	-6.4
1293	fda1030	-6.4
1294	fda987	-6.3
1295	fda975	-6.3
1296	fda909	-6.3
1297	fda89	-6.3
1298	fda884	-6.3
1299	fda809	-6.3
1300	fda794	-6.3
1301	fda744	-6.3
1302	fda718	-6.3
1303	fda696	-6.3
1304	fda683	-6.3
1305	fda668	-6.3
1306	fda667	-6.3
1307	fda665	-6.3
1308	fda636	-6.3
1309	fda635	-6.3
1310	fda634	-6.3
1311	fda626	-6.3
1312	fda555	-6.3
1313	fda408	-6.3
1314	fda369	-6.3
1315	fda368	-6.3
1316	fda324	-6.3
1317	fda31	-6.3
1318	fda303	-6.3
1319	fda291	-6.3
1320	fda29	-6.3
1321	fda227	-6.3
1322	fda207	-6.3
1323	fda206	-6.3
1324	fda1975	-6.3
1325	fda1967	-6.3
1326	fda1963	-6.3
1327	fda1928	-6.3
1328	fda1898	-6.3
1329	fda1896	-6.3
1330	fda1879	-6.3
1331	fda1861	-6.3
1332	fda1851	-6.3
1333	fda1818	-6.3
1334	fda1791	-6.3
1335	fda1788	-6.3
1336	fda1744	-6.3
1337	fda1722	-6.3
1338	fda1721	-6.3
1339	fda1706	-6.3
1340	fda1688	-6.3
1341	fda1661	-6.3
1342	fda1645	-6.3
1343	fda1595	-6.3
1344	fda1590	-6.3
1345	fda1579	-6.3
1346	fda1574	-6.3
1347	fda1571	-6.3
1348	fda1568	-6.3
1349	fda1550	-6.3
1350	fda1500	-6.3
1351	fda1494	-6.3
1352	fda1487	-6.3
1353	fda1447	-6.3
1354	fda1432	-6.3
1355	fda1396	-6.3
1356	fda1291	-6.3
1357	fda1284	-6.3
1358	fda1277	-6.3
1359	fda1275	-6.3
1360	fda1231	-6.3
1361	fda112	-6.3
1362	fda1119	-6.3
1363	fda1114	-6.3
1364	fda1108	-6.3
1365	fda1101	-6.3
1366	fda1068	-6.3
1367	fda1048	-6.3
1368	fda101	-6.3
1369	fda1009	-6.3
1370	fda1003	-6.3
1371	fda1000	-6.3
1372	fda958	-6.2
1373	fda939	-6.2
1374	fda930	-6.2
1375	fda921	-6.2
1376	fda897	-6.2
1377	fda868	-6.2
1378	fda845	-6.2
1379	fda720	-6.2
1380	fda691	-6.2
1381	fda690	-6.2
1382	fda669	-6.2
1383	fda666	-6.2
1384	fda616	-6.2
1385	fda611	-6.2
1386	fda606	-6.2
1387	fda565	-6.2
1388	fda564	-6.2
1389	fda509	-6.2
1390	fda465	-6.2
1391	fda43	-6.2
1392	fda410	-6.2
1393	fda316	-6.2
1394	fda315	-6.2
1395	fda299	-6.2
1396	fda293	-6.2
1397	fda225	-6.2
1398	fda2082	-6.2
1399	fda2013	-6.2
1400	fda1972	-6.2
1401	fda1932	-6.2
1402	fda1931	-6.2
1403	fda192	-6.2
1404	fda1912	-6.2
1405	fda1907	-6.2
1406	fda1897	-6.2
1407	fda1875	-6.2
1408	fda1874	-6.2
1409	fda1778	-6.2
1410	fda1771	-6.2
1411	fda1758	-6.2
1412	fda1742	-6.2
1413	fda1729	-6.2
1414	fda1708	-6.2
1415	fda1704	-6.2
1416	fda1628	-6.2
1417	fda1618	-6.2
1418	fda1523	-6.2
1419	fda1517	-6.2
1420	fda151	-6.2
1421	fda1450	-6.2
1422	fda1443	-6.2
1423	fda1422	-6.2
1424	fda1420	-6.2
1425	fda1407	-6.2
1426	fda138	-6.2
1427	fda1323	-6.2
1428	fda1261	-6.2
1429	fda1227	-6.2
1430	fda1193	-6.2
1431	fda1110	-6.2
1432	fda1109	-6.2
1433	fda1034	-6.2
1434	fda1011	-6.2
1435	fda977	-6.1
1436	fda959	-6.1
1437	fda940	-6.1
1438	fda934	-6.1
1439	fda920	-6.1
1440	fda887	-6.1
1441	fda847	-6.1
1442	fda846	-6.1
1443	fda84	-6.1
1444	fda778	-6.1
1445	fda774	-6.1
1446	fda675	-6.1
1447	fda673	-6.1
1448	fda654	-6.1
1449	fda605	-6.1
1450	fda572	-6.1
1451	fda563	-6.1
1452	fda523	-6.1
1453	fda478	-6.1
1454	fda47	-6.1
1455	fda441	-6.1
1456	fda436	-6.1
1457	fda39	-6.1
1458	fda313	-6.1
1459	fda267	-6.1
1460	fda266	-6.1
1461	fda248	-6.1
1462	fda246	-6.1
1463	fda2086	-6.1
1464	fda2049	-6.1
1465	fda1994	-6.1
1466	fda1817	-6.1
1467	fda181	-6.1
1468	fda1787	-6.1
1469	fda1785	-6.1
1470	fda1784	-6.1
1471	fda1781	-6.1
1472	fda1739	-6.1
1473	fda1707	-6.1
1474	fda1703	-6.1
1475	fda168	-6.1
1476	fda164	-6.1
1477	fda1636	-6.1
1478	fda1624	-6.1
1479	fda1607	-6.1
1480	fda1531	-6.1
1481	fda1528	-6.1
1482	fda1509	-6.1
1483	fda1507	-6.1
1484	fda1505	-6.1
1485	fda1496	-6.1
1486	fda1482	-6.1
1487	fda1465	-6.1
1488	fda1464	-6.1
1489	fda1452	-6.1
1490	fda1430	-6.1
1491	fda1425	-6.1
1492	fda1395	-6.1
1493	fda1390	-6.1
1494	fda1360	-6.1
1495	fda1354	-6.1
1496	fda1286	-6.1
1497	fda1285	-6.1
1498	fda1273	-6.1
1499	fda1157	-6.1
1500	fda1147	-6.1
1501	fda1146	-6.1
1502	fda1140	-6.1
1503	fda1112	-6.1
1504	fda1104	-6.1
1505	fda1047	-6.1
1506	fda1045	-6.1
1507	fda1036	-6.1
1508	fda1035	-6.1
1509	fda1019	-6.1
1510	fda973	-6.0
1511	fda965	-6.0
1512	fda927	-6.0
1513	fda925	-6.0
1514	fda923	-6.0
1515	fda917	-6.0
1516	fda910	-6.0
1517	fda880	-6.0
1518	fda879	-6.0
1519	fda869	-6.0
1520	fda83	-6.0
1521	fda814	-6.0
1522	fda811	-6.0
1523	fda800	-6.0
1524	fda707	-6.0
1525	fda598	-6.0
1526	fda594	-6.0
1527	fda488	-6.0
1528	fda448	-6.0
1529	fda437	-6.0
1530	fda398	-6.0
1531	fda383	-6.0
1532	fda346	-6.0
1533	fda295	-6.0
1534	fda223	-6.0
1535	fda221	-6.0
1536	fda2079	-6.0
1537	fda2059	-6.0
1538	fda2045	-6.0
1539	fda1989	-6.0
1540	fda1947	-6.0
1541	fda1941	-6.0
1542	fda1864	-6.0
1543	fda1772	-6.0
1544	fda1768	-6.0
1545	fda1753	-6.0
1546	fda1537	-6.0
1547	fda1516	-6.0
1548	fda1510	-6.0
1549	fda1506	-6.0
1550	fda1501	-6.0
1551	fda1451	-6.0
1552	fda143	-6.0
1553	fda1417	-6.0
1554	fda1324	-6.0
1555	fda1308	-6.0
1556	fda1287	-6.0
1557	fda124	-6.0
1558	fda120	-6.0
1559	fda1174	-6.0
1560	fda1150	-6.0
1561	fda1125	-6.0
1562	fda1113	-6.0
1563	fda1082	-6.0
1564	fda1073	-6.0
1565	fda1064	-6.0
1566	fda1025	-6.0
1567	fda947	-5.9
1568	fda919	-5.9
1569	fda813	-5.9
1570	fda801	-5.9
1571	fda714	-5.9
1572	fda699	-5.9
1573	fda639	-5.9
1574	fda629	-5.9
1575	fda580	-5.9
1576	fda535	-5.9
1577	fda525	-5.9
1578	fda489	-5.9
1579	fda450	-5.9
1580	fda449	-5.9
1581	fda382	-5.9
1582	fda381	-5.9
1583	fda372	-5.9
1584	fda37	-5.9
1585	fda311	-5.9
1586	fda306	-5.9
1587	fda300	-5.9
1588	fda21	-5.9
1589	fda2042	-5.9
1590	fda1968	-5.9
1591	fda1948	-5.9
1592	fda1841	-5.9
1593	fda1840	-5.9
1594	fda1819	-5.9
1595	fda1747	-5.9
1596	fda173	-5.9
1597	fda1712	-5.9
1598	fda1654	-5.9
1599	fda1652	-5.9
1600	fda1641	-5.9
1601	fda1634	-5.9
1602	fda1578	-5.9
1603	fda1576	-5.9
1604	fda1573	-5.9
1605	fda1563	-5.9
1606	fda1515	-5.9
1607	fda1488	-5.9
1608	fda1484	-5.9
1609	fda1394	-5.9
1610	fda136	-5.9
1611	fda1343	-5.9
1612	fda1330	-5.9
1613	fda1288	-5.9
1614	fda1276	-5.9
1615	fda1170	-5.9
1616	fda1141	-5.9
1617	fda1127	-5.9
1618	fda1097	-5.9
1619	fda1096	-5.9
1620	fda1085	-5.9
1621	fda1083	-5.9
1622	fda1077	-5.9
1623	fda1057	-5.9
1624	fda1054	-5.9
1625	fda1046	-5.9
1626	fda983	-5.8
1627	fda960	-5.8
1628	fda82	-5.8
1629	fda787	-5.8
1630	fda765	-5.8
1631	fda73	-5.8
1632	fda67	-5.8
1633	fda642	-5.8
1634	fda595	-5.8
1635	fda576	-5.8
1636	fda526	-5.8
1637	fda498	-5.8
1638	fda471	-5.8
1639	fda447	-5.8
1640	fda384	-5.8
1641	fda373	-5.8
1642	fda320	-5.8
1643	fda285	-5.8
1644	fda2088	-5.8
1645	fda2078	-5.8
1646	fda2074	-5.8
1647	fda2040	-5.8
1648	fda204	-5.8
1649	fda2033	-5.8
1650	fda2032	-5.8
1651	fda203	-5.8
1652	fda2003	-5.8
1653	fda1997	-5.8
1654	fda1960	-5.8
1655	fda1953	-5.8
1656	fda1867	-5.8
1657	fda1859	-5.8
1658	fda1839	-5.8
1659	fda1838	-5.8
1660	fda1814	-5.8
1661	fda1746	-5.8
1662	fda172	-5.8
1663	fda1650	-5.8
1664	fda1627	-5.8
1665	fda1603	-5.8
1666	fda1602	-5.8
1667	fda1562	-5.8
1668	fda1546	-5.8
1669	fda1524	-5.8
1670	fda1483	-5.8
1671	fda1448	-5.8
1672	fda1429	-5.8
1673	fda1340	-5.8
1674	fda129	-5.8
1675	fda1256	-5.8
1676	fda1233	-5.8
1677	fda1229	-5.8
1678	fda1163	-5.8
1679	fda1144	-5.8
1680	fda1137	-5.8
1681	fda1051	-5.8
1682	fda928	-5.7
1683	fda906	-5.7
1684	fda831	-5.7
1685	fda812	-5.7
1686	fda747	-5.7
1687	fda721	-5.7
1688	fda687	-5.7
1689	fda649	-5.7
1690	fda645	-5.7
1691	fda644	-5.7
1692	fda589	-5.7
1693	fda579	-5.7
1694	fda505	-5.7
1695	fda499	-5.7
1696	fda49	-5.7
1697	fda48	-5.7
1698	fda472	-5.7
1699	fda457	-5.7
1700	fda456	-5.7
1701	fda451	-5.7
1702	fda273	-5.7
1703	fda262	-5.7
1704	fda220	-5.7
1705	fda2114	-5.7
1706	fda2111	-5.7
1707	fda2036	-5.7
1708	fda2031	-5.7
1709	fda2030	-5.7
1710	fda2029	-5.7
1711	fda1955	-5.7
1712	fda1868	-5.7
1713	fda1865	-5.7
1714	fda1858	-5.7
1715	fda1805	-5.7
1716	fda1745	-5.7
1717	fda174	-5.7
1718	fda1693	-5.7
1719	fda1663	-5.7
1720	fda1642	-5.7
1721	fda1638	-5.7
1722	fda1575	-5.7
1723	fda153	-5.7
1724	fda1512	-5.7
1725	fda1481	-5.7
1726	fda1471	-5.7
1727	fda1470	-5.7
1728	fda1455	-5.7
1729	fda1453	-5.7
1730	fda1397	-5.7
1731	fda1313	-5.7
1732	fda1283	-5.7
1733	fda1265	-5.7
1734	fda1254	-5.7
1735	fda1242	-5.7
1736	fda1183	-5.7
1737	fda1165	-5.7
1738	fda1161	-5.7
1739	fda1159	-5.7
1740	fda1138	-5.7
1741	fda1136	-5.7
1742	fda1072	-5.7
1743	fda1070	-5.7
1744	fda1056	-5.7
1745	fda1055	-5.7
1746	fda1050	-5.7
1747	fda1022	-5.7
1748	fda1012	-5.7
1749	fda1002	-5.7
1750	fda1001	-5.7
1751	fda989	-5.6
1752	fda938	-5.6
1753	fda904	-5.6
1754	fda883	-5.6
1755	fda860	-5.6
1756	fda853	-5.6
1757	fda706	-5.6
1758	fda688	-5.6
1759	fda685	-5.6
1760	fda680	-5.6
1761	fda588	-5.6
1762	fda524	-5.6
1763	fda463	-5.6
1764	fda440	-5.6
1765	fda212	-5.6
1766	fda2115	-5.6
1767	fda2113	-5.6
1768	fda2104	-5.6
1769	fda2103	-5.6
1770	fda208	-5.6
1771	fda2044	-5.6
1772	fda2043	-5.6
1773	fda2041	-5.6
1774	fda2039	-5.6
1775	fda1982	-5.6
1776	fda1974	-5.6
1777	fda1957	-5.6
1778	fda1951	-5.6
1779	fda1946	-5.6
1780	fda1804	-5.6
1781	fda1794	-5.6
1782	fda1792	-5.6
1783	fda1776	-5.6
1784	fda1767	-5.6
1785	fda1743	-5.6
1786	fda1735	-5.6
1787	fda1673	-5.6
1788	fda1653	-5.6
1789	fda1639	-5.6
1790	fda1613	-5.6
1791	fda1611	-5.6
1792	fda1605	-5.6
1793	fda1593	-5.6
1794	fda1582	-5.6
1795	fda154	-5.6
1796	fda1511	-5.6
1797	fda1475	-5.6
1798	fda1460	-5.6
1799	fda1434	-5.6
1800	fda1272	-5.6
1801	fda1235	-5.6
1802	fda1230	-5.6
1803	fda1164	-5.6
1804	fda1162	-5.6
1805	fda1145	-5.6
1806	fda1132	-5.6
1807	fda1126	-5.6
1808	fda1091	-5.6
1809	fda1081	-5.6
1810	fda1026	-5.6
1811	fda1024	-5.6
1812	fda99	-5.5
1813	fda916	-5.5
1814	fda895	-5.5
1815	fda819	-5.5
1816	fda806	-5.5
1817	fda784	-5.5
1818	fda783	-5.5
1819	fda72	-5.5
1820	fda705	-5.5
1821	fda643	-5.5
1822	fda567	-5.5
1823	fda427	-5.5
1824	fda251	-5.5
1825	fda245	-5.5
1826	fda238	-5.5
1827	fda2085	-5.5
1828	fda202	-5.5
1829	fda2015	-5.5
1830	fda1984	-5.5
1831	fda1983	-5.5
1832	fda1981	-5.5
1833	fda1956	-5.5
1834	fda1940	-5.5
1835	fda1871	-5.5
1836	fda1793	-5.5
1837	fda1730	-5.5
1838	fda1711	-5.5
1839	fda1698	-5.5
1840	fda1687	-5.5
1841	fda1659	-5.5
1842	fda1657	-5.5
1843	fda1606	-5.5
1844	fda1577	-5.5
1845	fda155	-5.5
1846	fda1456	-5.5
1847	fda1413	-5.5
1848	fda1378	-5.5
1849	fda1271	-5.5
1850	fda12	-5.5
1851	fda1188	-5.5
1852	fda1160	-5.5
1853	fda1075	-5.5
1854	fda1008	-5.5
1855	fda885	-5.4
1856	fda822	-5.4
1857	fda791	-5.4
1858	fda723	-5.4
1859	fda487	-5.4
1860	fda430	-5.4
1861	fda388	-5.4
1862	fda279	-5.4
1863	fda26	-5.4
1864	fda230	-5.4
1865	fda2105	-5.4
1866	fda2075	-5.4
1867	fda1923	-5.4
1868	fda1869	-5.4
1869	fda184	-5.4
1870	fda1769	-5.4
1871	fda1763	-5.4
1872	fda1762	-5.4
1873	fda1734	-5.4
1874	fda1658	-5.4
1875	fda1656	-5.4
1876	fda1637	-5.4
1877	fda1629	-5.4
1878	fda1567	-5.4
1879	fda1556	-5.4
1880	fda1532	-5.4
1881	fda1527	-5.4
1882	fda147	-5.4
1883	fda1466	-5.4
1884	fda1442	-5.4
1885	fda1331	-5.4
1886	fda1211	-5.4
1887	fda1210	-5.4
1888	fda1198	-5.4
1889	fda1182	-5.4
1890	fda118	-5.4
1891	fda1156	-5.4
1892	fda1155	-5.4
1893	fda1131	-5.4
1894	fda11	-5.4
1895	fda1023	-5.4
1896	fda899	-5.3
1897	fda876	-5.3
1898	fda835	-5.3
1899	fda820	-5.3
1900	fda795	-5.3
1901	fda726	-5.3
1902	fda725	-5.3
1903	fda70	-5.3
1904	fda617	-5.3
1905	fda615	-5.3
1906	fda536	-5.3
1907	fda522	-5.3
1908	fda461	-5.3
1909	fda389	-5.3
1910	fda277	-5.3
1911	fda2106	-5.3
1912	fda2050	-5.3
1913	fda197	-5.3
1914	fda1969	-5.3
1915	fda1952	-5.3
1916	fda1866	-5.3
1917	fda1827	-5.3
1918	fda1780	-5.3
1919	fda1681	-5.3
1920	fda16	-5.3
1921	fda1557	-5.3
1922	fda15	-5.3
1923	fda1463	-5.3
1924	fda1439	-5.3
1925	fda13	-5.3
1926	fda1181	-5.3
1927	fda1180	-5.3
1928	fda1143	-5.3
1929	fda1100	-5.3
1930	fda1087	-5.3
1931	fda1071	-5.3
1932	fda1066	-5.3
1933	fda1044	-5.3
1934	fda1043	-5.3
1935	fda875	-5.2
1936	fda823	-5.2
1937	fda808	-5.2
1938	fda497	-5.2
1939	fda433	-5.2
1940	fda278	-5.2
1941	fda240	-5.2
1942	fda236	-5.2
1943	fda1777	-5.2
1944	fda1774	-5.2
1945	fda1710	-5.2
1946	fda169	-5.2
1947	fda1640	-5.2
1948	fda1596	-5.2
1949	fda1570	-5.2
1950	fda156	-5.2
1951	fda1543	-5.2
1952	fda1426	-5.2
1953	fda139	-5.2
1954	fda1199	-5.2
1955	fda1142	-5.2
1956	fda937	-5.1
1957	fda513	-5.1
1958	fda289	-5.1
1959	fda235	-5.1
1960	fda193	-5.1
1961	fda1544	-5.1
1962	fda1255	-5.1
1963	fda1251	-5.1
1964	fda1248	-5.1
1965	fda1189	-5.1
1966	fda1098	-5.1
1967	fda769	-5.0
1968	fda65	-5.0
1969	fda621	-5.0
1970	fda610	-5.0
1971	fda517	-5.0
1972	fda431	-5.0
1973	fda298	-5.0
1974	fda229	-5.0
1975	fda1959	-5.0
1976	fda1906	-5.0
1977	fda1591	-5.0
1978	fda146	-5.0
1979	fda1263	-5.0
1980	fda1262	-5.0
1981	fda1232	-5.0
1982	fda1197	-5.0
1983	fda119	-5.0
1984	fda1105	-5.0
1985	fda103	-5.0
1986	fda957	-4.9
1987	fda955	-4.9
1988	fda903	-4.9
1989	fda788	-4.9
1990	fda69	-4.9
1991	fda613	-4.9
1992	fda506	-4.9
1993	fda432	-4.9
1994	fda294	-4.9
1995	fda237	-4.9
1996	fda2028	-4.9
1997	fda1633	-4.9
1998	fda1565	-4.9
1999	fda148	-4.9
[truncated: 116 more rows]
