# Supplementary material for: Pim1 Serves as a Therapeutic Target for Inflammatory Arthritis via Mitochondrial Metabolism and Th17 Cell Differentiation
Source: Research (Wash D C). 2026 Feb 27;9:1137. doi: 10.34133/research.1137 (PMC12946387; doi:10.34133/research.1137)
Supplement: Supplementary 1 — Figs. S1 to S8 Tables S1 to S4 Data files S1 to S3 [file research.1137.f1.zip › Original data values for experiments in this study.xlsx]

## Sheet: Figure1
Figure1C
CIA						SKG
day3	day6	day9	day15	day21		week1	week2	week3	week5	week8
0.23	0.2958	0.7934	0.8221	1.3715		0.1037	0.3839	0.6805	0.994	1.2994
0.3044	0.3806	0.7378	1.0228	1.1447		0.199	0.2566	0.7611	0.8572	1.0413
0.1434	0.5931	0.697	0.9516	0.976		0.2547	0.6482	0.5387	0.7346	1.1909
0.173	0.41	0.464	0.9415	1.0382		0.3548	0.4499	0.8049	0.7995	1.0875
0.2336	0.3811	0.5647	0.7411	1.1264		0.1804	0.3122	0.4224	0.9128	1.221
Figure1D
CIA						SKG
day3	day6	day9	day15	day21		week1	week2	week3	week5	week8
0.305	0.2992	0.6134	1.0831	1.5113		0.2548	0.5154	0.8135	1.2882	1.411
0.191	0.626	0.6826	1.0395	0.9283		0.1628	0.387	0.98	0.9326	1.4185
0.1789	0.5233	0.8484	0.8909	1.161		0.1223	0.763	0.7219	1.1816	1.3456
0.2115	0.4159	0.5789	0.7163	1.3916		0.1333	0.5328	0.8973	0.9209	1.2742
0.1588	0.453	0.7919	1.0512	1.2032		0.4677	0.2547	0.7736	1.062	1.2765
Figure1E
HC	RA		HC	AS
0.7078	0.8029		0.5712	1.0496
0.9558	0.7026		0.4125	0.8843
0.6377	1.1681		0.4571	0.7776
0.8554	0.9649		0.7293	0.8054
0.3976	0.5299		0.9266	0.8915
0.5481	1.0773		0.4142	0.7166
0.8038	0.9574		0.3597	1.0783
0.5241	0.6277		0.8396	0.7198
0.457	0.849		0.5927	1.1034
0.7151	0.8815		0.743	1.007
0.478	0.9935		0.6344	0.8532
0.6935	0.6864		0.7094	0.5702

## Sheet: Figure2
Figure 2B
Pim1 flox	Pim1 cKO
0.9088	0.0714
0.7782	0.0641
1.1298	0.1205
0.8093	0.0986
0.9345	0.1011
Figure 2C
Arthritis Score
	day0	day3	day6	day9	day12	day15	day18	day21	day24	day27
Pim1 flox	0	0	0	2	4	6	7	6	7	7
	0	0	0	2	5	5	7	6	6	7
	0	0	1	1	2	5	6	7	7	9
	0	0	1	2	2	6	6	7	9	7
	0	0	1	1	4	5	7	9	6	7
	day0	day3	day6	day9	day12	day15	day18	day21	day24	day27
Pim1 cKO	0	0	0	0	2	2	2	3	5	4
	0	0	0	0	2	2	3	3	4	5
	0	0	0	0	1	1	2	2	3	3
	0	0	0	1	1	2	3	4	3	2
	0	0	0	1	0	2	2	4	3	3
Hind paw thickness
	day0	day3	day6	day9	day12	day15	day18	day21	day24	day27
Pim1 flox	1.97	1.92	2.07	1.99	2.73	2.84	2.96	3.02	3.13	3.15
	2.07	2.03	1.85	1.95	2.59	3.72	2.78	2.99	3.06	3.87
	2.1	1.98	1.93	2.47	2.19	3.95	3.55	3.05	3.03	3.23
	2.09	2.09	2.06	2.04	2.01	2.51	3.82	2.93	3.13	3.16
	2.06	2.01	1.98	2.32	2.88	2.49	4.16	3.86	2.89	3.18
	1.93	2.89	2.23	2.04	2.11	2.79	2.87	3.1	3.81	3.21
	1.95	1.92	2.12	2.56	2.64	2.85	3.71	3.67	3.71	3.03
	1.91	1.82	2.07	2.4	2.34	2.44	2.98	3.83	3.86	3.74
	2.01	2.1	2.31	2.09	2.78	3.77	2.89	4.08	4.01	3.81
	2.05	2.03	1.94	2.63	3.36	2.86	2.88	2.96	3.04	4.07
	day0	day3	day6	day9	day12	day15	day18	day21	day24	day27
Pim1 cKO	2.07	1.96	1.98	2.05	2.1	2.12	2.57	2.67	2.67	2.64
	2	2.06	1.93	1.98	2.06	2.4	2.13	2.53	2.67	2.67
	2.09	1.99	2.07	2.28	2.05	2.72	2.48	2.59	2.61	2.71
	2.05	2.06	1.94	2.12	2.37	2.09	2.39	2.55	2.73	2.98
	2.01	2.12	2.03	2.02	2.41	2.43	2.43	2.91	2.59	2.71
	2.02	1.85	2.08	2.15	2.1	2.39	2.61	2.14	2.61	2.78
	1.89	1.95	2.09	2.05	2.07	2.29	2.82	2.59	2.58	2.64
	1.93	1.95	1.88	2.05	2.31	2.41	2.08	2.63	2.63	2.59
	1.99	2.09	2.08	2.01	2.12	2.59	2.47	2.56	2.92	2.67
	2.06	2.05	2.03	2.03	2.66	2.78	2.53	2.67	2.09	2.05
Figure 2D
Pim1 flox	Pim1 cKO
4	2
3	1
4	3
2	2
2	2
3	3
2	1
3	1
4	2
3	0
Figure 2E
Pim1 flox	Pim1 cKO
3	2
3	2
3	2
3	3
3	1
3	1
2	1
2	0
2	0
2	1
Figure 2G
Th1			Th2			Th17			Treg
Pim1 flox	Pim1 cKO		Pim1 flox	Pim1 cKO		Pim1 flox	Pim1 cKO		Pim1 flox	Pim1 cKO
4.44	4.21		2.83	2.57		3.83	0.96		18.1	23.3
4.13	3.87		3.32	3.25		3.22	1.1		19.3	21
4.17	3.95		3.27	2.97		3.93	0.84		20.2	20.3
4	3.75		3	3.13		3.43	1.26		20.3	18.7
4.37	3.65		2.92	2.87		3.12	1.17		22.1	22.2
Figure 2H
ROR-γt			T-Bet			Gata3			Foxp3
Pim1 flox	Pim1 cKO		Pim1 flox	Pim1 cKO		Pim1 flox	Pim1 cKO		Pim1 flox	Pim1 cKO
1.1277	0.576		0.8788	0.9724		0.9586	0.9171		0.8219	0.8911
0.872	0.3394		0.9269	0.8827		0.9488	0.8469		1.014	1.1867
0.8071	0.5564		0.9647	0.8314		1.1721	0.9044		1.1951	0.842
1.1758	0.3143		1.189	0.7528		0.8909	1.0296		1.0303	1.0524
1.0172	0.4517		1.0404	0.822		1.0293	0.7825		0.9384	1.0188
Figure 2I
Pim1 flox	Pim1 cKO
10.5	3.12
11.4	4.01
8.76	2.87
9.1	2.47
9.93	3.34
Figure 2J
Pim1 flox	Pim1 cKO
1.2402	0.3159
0.9974	0.1656
1.081	0.4397
0.7151	0.3967
0.966	0.4438

## Sheet: Figure3
Figure3A
Naïve	Th17-1d	Th17-3d	Th17-5d
1	2.0147	2.8913	3.1611
1	1.3263	3.0024	3.461
1	1.7283	3.1292	3.6871
1	1.068	2.3668	4.062
1	2.3886	2.8778	3.5878
1	1.5466	1.8223	2.1142
1	1.5755	2.7898	3.4935
1	1.7247	2.554	2.6031
1	1.4488	1.662	2.8827
Figure3B
RORγt						pSTAT3						Pim1
Naïve	Th17-1d	Th17-3d	Th17-5d			Naïve	Th17-1d	Th17-3d	Th17-5d			Naïve	Th17-1d	Th17-3d	Th17-5d
0.1368	0.0965	0.547	0.9647			0.1028	0.1444	0.6158	0.9119			0.1464	0.682	0.7976	1.2182
0.1837	0.3234	0.6738	0.9633			0.0767	0.313	0.5421	0.631			0.4603	0.7229	1.0204	0.9432
0.0535	0.241	0.4721	1.0193			0.1274	0.3352	0.4501	0.6526			0.226	0.5321	0.7418	1.2812
0.2108	0.3618	0.4587	0.7659			0.1086	0.3104	0.3728	0.7988			0.3088	0.6106	0.8312	1.5495
0.0754	0.3423	0.4907	0.5079			0.0454	0.1835	0.4911	0.6426			0.357	0.462	1.0325	1.1249
0.1656	0.2768	0.5741	0.6666			0.1497	0.2139	0.2207	0.7891			0.3565	0.6116	1.1674	1.4244
0.1308	0.3261	0.6023	0.9789			0.1554	0.2904	0.4512	0.9048			0.2309	0.7233	0.5336	1.4539
0.1452	0.3755	0.7021	0.8403			0.0895	0.3173	0.4618	0.726			0.256	0.9012	1.1222	1.5511
0.0896	0.2197	0.3836	0.8737			0.102	0.1979	0.6235	0.9528			0.2009	0.7587	0.992	1.2239
Figure3C
NC	AZD-1uM	AZD-3uM	AZD-10uM
5.71	4.49	2.85	2.02
5.9	4.18	3.71	2.49
6.88	4.11	2.98	1.92
6.69	4.83	3.64	2.8
6.27	4.79	3.83	2.76
5.48	5.07	3.56	2.16
5.98	4.87	3.04	2.61
6.44	4.24	3.31	2.37
7.65	5.5	3.54	2.12
Figure3D
NC	AZD-1d	AZD-3d	AZD-5d
6.43	4.53	3.98	2.33
5.95	4.72	3.67	1.98
6.34	4.62	4.27	2.39
6.11	5	3.71	2.46
7.35	5.53	4.07	2.71
6.76	5.19	3.31	2.78
5.62	5.43	3.98	2.62
6.06	4.77	3.78	2.44
6.23	5.5	4.38	2.53
Figure3E
OE-NC	OE-Pim1
0.9559	0.9068
1.0909	1.0893
0.8414	1.3337
0.982	1.2244
0.8078	1.0927
0.9401	1.0296
0.8494	1.1619
0.746	1.3095
0.7299	1.2169
Figure3F
OE-NC	OE-Pim1
5.39	8.13
7.01	7.32
6.15	7.28
7.44	8.1
6.42	8.26
7.12	8.59
5.33	6.87
6.35	7.05
6.22	8.14
Figure3G
RORγt						pSTAT3
NC	AZD1208	OE-NC	OE-Pim1			NC	AZD1208	OE-NC	OE-Pim1
0.8822	0.5253	1.2375	1.1156			0.7299	0.3106	0.7995	1.0365
1.0228	0.465	1.0715	1.3908			0.7138	0.3024	0.8152	1.0955
1.3075	0.3731	0.9482	1.2011			0.9832	0.2937	0.833	1.1999
1.1593	0.3428	1.2599	1.2902			0.7718	0.1205	0.9946	1.2327
0.7817	0.4766	0.9611	1.605			0.8362	0.3239	0.859	0.8334
1.1204	0.4128	0.897	1.1901			0.6911	0.2302	0.9818	0.9753
0.9075	0.6832	0.9576	1.4161			0.8108	0.3447	0.7513	0.7928
1.2207	0.2032	0.9641	0.9857			0.4292	0.0737	0.8363	0.9946
0.9857	0.4972	0.721	1.3229			0.8996	0.3023	0.8057	1.1645
Figure3H
IL-17A			IL-17F			IL-26			CXCR6			GM-CSF
NC	AZD1208		NC	AZD1208		NC	AZD1208		NC	AZD1208		NC	AZD1208
1	0.292		1	0.5948		1	0.3705		1	0.7046		1	0.5722
1	0.1711		1	0.4411		1	0.4966		1	0.3371		1	0.1827
1	0.3184		1	0.2839		1	0.4895		1	0.2779		1	0.6738
1	0.3831		1	0.4134		1	0.6396		1	0.4267		1	0.3038
1	0.1834		1	0.6919		1	0.632		1	0.1956		1	0.5517
1	0.0924		1	0.2172		1	0.5249		1	0.3479		1	0.3756
1	0.2736		1	0.5565		1	0.7149		1	0.4374		1	0.4389
1	0.2746		1	0.3553		1	0.3259		1	0.378		1	0.4378
1	0.0383		1	0.7062		1	0.7718		1	0.3436		1	0.4302
Figure3I
IL-17A			IL-17F			IL-26			CXCR6			GM-CSF
OE-NC	OE-Pim1		OE-NC	OE-Pim1		OE-NC	OE-Pim1		OE-NC	OE-Pim1		OE-NC	OE-Pim1
1	1.5064		1	1.3451		1	0.9973		1	1.2924		1	1.3418
1	1.8912		1	1.4196		1	1.3554		1	1.381		1	1.325
1	1.3924		1	1.536		1	1.1023		1	1.415		1	1.5053
1	1.7274		1	1.5998		1	1.3301		1	1.3545		1	1.2797
1	1.497		1	1.2091		1	1.2964		1	1.3646		1	1.3492
1	1.9617		1	1.4342		1	1.065		1	1.4285		1	1.395
1	1.6766		1	1.0776		1	1.2192		1	1.3947		1	1.2833
1	1.5027		1	1.5314		1	1.0994		1	1.5053		1	1.4409
1	1.5148		1	1.5912		1	1.0997		1	1.1873		1	1.2688
Figure3J
IL-17A			IL-17F			IL-22			GM-CSF
NC	AZD1208		NC	AZD1208		NC	AZD1208		NC	AZD1208
46.48	17.15		139.7	19.34		71.94	14		291.7	30.8
39.92	23.64		140.1	30.81		91.81	16.4		242.4	56.38
50.25	7.454		160.3	25.22		57.89	24.35		306.3	41.29
37.99	16.07		115.7	12.44		76.07	26.03		259.8	66.61
53.33	13.97		133.8	30.7		78.47	22.09		311.2	80.25
54.21	11.29		121.4	44.46		55.9	22.38		231	39.11
40.19	13.86		148.2	11.54		78.78	31.62		203.4	97.1
59.81	16.75		115.6	36.8		69.8	18.91		269.8	77.73
50.15	21.86		129.6	31.92		63.23	31.54		341	50.02
Figure3K
IL-17A			IL-17F			IL-22			GM-CSF
OE-NC	OE-Pim1		OE-NC	OE-Pim1		OE-NC	OE-Pim1		OE-NC	OE-Pim1
52.78	67.04		122.3	184.2		77.09	88.17		268	441.2
46.53	78.79		156.9	150.2		69.19	100.7		295.2	299.6
52.54	68.96		113.6	150.1		54.86	81.47		348.2	347.6
63.15	64.16		167.8	196.4		66.35	89.09		237.6	317.1
44.35	62.66		137.6	155.7		57.16	88.46		288.9	393.2
57.37	59.83		146	167.3		73.73	71.81		301.6	438.6
49.5	53.13		133	175.1		75.75	87.47		298.5	383.8
51.71	54.2		145.3	192.3		73.66	96.39		385	395.7
35.61	68.18		118.2	146.1		62.4	91.55		350.4	382.5
Figure3L
Th1			Th2			Treg
NC	AZD1208		NC	AZD1208		NC	AZD1208
21.8	23.1		8.24	8.55		16.1	15.2
21.5	19.8		7.69	6.7		22.5	21.9
26.3	24.9		8.25	7.85		23.6	21.5
26.2	21.2		8.98	8.65		20.4	19.2
23.5	24.4		7.07	7.81		22.9	23.1
25.1	24		9.47	7.81		23.5	17.1
23.6	22.5		8.45	8.22		17	20.7
27.2	24.5		8.8	8.02		21.2	17.6
21.7	19.5		7.67	7.43		24.3	22.4

## Sheet: Figure4
Figure4A
TMRE-MFI
Naïve	Th17-1d	Th17-3d	Th17-5d		NC	AZD-1uM	AZD-3uM	AZD-10uM		OE-NC	OE-Pim1
266	340	414	542		521	488	355	330		437	530
350	321	351	539		489	417	373	323		503	599
283	303	445	367		511	448	363	294		502	488
278	311	424	510		553	479	415	339		507	576
350	393	442	464		493	419	383	302		509	544
306	346	451	543		523	431	410	338		492	543
301	333	441	587		536	459	344	324		530	559
277	359	401	547		498	414	371	339		473	595
318	329	392	508		515	432	352	321		552	487
Figure4B
NADH level
Naïve	Th17-1d	Th17-3d	Th17-5d		NC	AZD-1uM	AZD-3uM	AZD-10uM		OE-NC	OE-Pim1
0.7147	0.857	1.0031	1.3875		1.7963	1.238	1.2029	0.9975		1.6471	1.8741
0.5804	0.9022	1.2467	1.6528		1.7239	1.3482	1.0201	1.0574		1.5507	1.883
0.8043	1.0124	1.4214	1.433		1.8584	1.4669	1.2217	0.9153		1.4956	1.4178
0.7431	1.2103	1.5241	1.3861		1.5843	1.556	0.9203	0.9787		1.5745	1.8247
0.6871	1.1086	1.3653	1.736		1.6623	1.4718	1.1966	0.8925		1.7322	1.7001
0.5561	1.1615	1.4687	1.5493		1.5274	1.5576	1.1279	0.7258		1.5247	1.8057
0.8684	1.1258	1.3581	1.8111		1.6048	1.3996	1.3315	0.6737		1.601	1.9456
1.0494	1.0289	1.3499	1.5619		1.3307	1.1023	1.1053	0.6774		1.6318	1.9595
0.9259	0.7887	1.1001	1.3628		1.5683	1.0984	0.8269	0.7553		1.6501	1.7193
Figure4C
ATP level
Naïve	Th17-1d	Th17-3d	Th17-5d		NC	AZD-1uM	AZD-3uM	AZD-10uM		OE-NC	OE-Pim1
3147	4347.7	6238.6	7071.7		7615.2	6060.7	4721.4	4176		8026.3	8529.6
3223.5	4501.8	6558.7	8610.8		7374.6	6555.3	6055.4	3493.9		7671.4	8418.7
2918.8	4988.7	6958.3	9014.6		7592.7	6610	6130.9	5262.3		8290	8253
3216.2	4423.3	5689.9	7834.9		8718.1	6868.8	5776.2	4169.6		7407.1	8432.8
2683.4	3688.9	5313.4	8545.1		7678.8	5861.2	5157.2	4364.9		7673.7	8715.8
3090.2	4297.4	6026.7	7939.8		7428	6201.4	5487	4564.9		7530.7	7767
3294.8	5168.1	6560	8759.9		7253.3	6468	5832	4592.5		7929.1	8467.6
3065.6	4782.4	5926.4	7290.9		8572.6	7123.1	4898.7	3929.6		7470.2	7928.5
2859	4682.5	5915.2	8858.6		7574.6	6637.8	5989.7	4106.5		6978.4	8744.8
Figure4D
	Naïve	Naïve	Naïve	Th17-1d	Th17-1d	Th17-1d	Th17-3d	Th17-3d	Th17-3d	Th17-5d	Th17-5d	Th17-5d
	14.23	10.28	17.181	17.823	17.896	17.089	26.37	22.541	22.681	35.043	38.961	33.886
	11.731	8.015	14.113	16.708	14.684	15.369	23.508	19.641	19.35	31.75	35.931	31.48
	10.964	8.4314	13.595	16.802	14.866	15.528	22.926	19.845	17.882	30.369	34.88	30.877
Oligomycin	3.2032	2.9906	3.0353	5.278	6.0141	7.013	8.2212	5.842	6.1747	12.278	16.432	12.828
	4.2982	3.1447	4.8164	3.9381	5.3437	7.1394	8.2844	5.6462	7.4634	13.169	16.397	13.939
	5.5189	4.5265	6.7386	4.9249	6.5475	5.9942	8.3889	4.9984	6.746	13.123	17.424	14.252
FCCP	32.85	25.967	35.667	40.5	37.445	34.099	56.249	54.662	47.742	82.228	92.34	82.812
	27.012	24.361	29.942	34.468	32.695	29.87	46.98	50.689	37.269	67.45	75.491	65.634
	25.307	22.077	27.27	32.74	31.041	27.384	41.904	42.926	32.91	61.514	69.058	59.125
antimycin A&Rotenone	1.8816	-1.348	1.6821	1.882	2.0591	2.4584	1.0243	3.2708	-0.391	1.2311	7.1963	5.3402
	2.5751	-0.314	2.7688	1.5602	2.3344	2.9299	1.6116	3.6447	-1.284	1.5112	9.3561	5.1131
	3.1799	0.7538	4.1727	2.284	2.801	4.5882	3.1014	3.9554	-0.675	2.2032	10.525	8.7495
Basal OCR					Maximum OCR
Naïve	Th17-1d	Th17-3d	Th17-5d		Naïve	Th17-1d	Th17-3d	Th17-5d
11.685	15.914	24.457	33.394		30.305	38.592	54.337	80.579
9.1863	14.799	21.596	30.101		24.466	32.56	45.067	65.801
8.4187	14.894	21.014	28.721		22.762	30.831	39.992	59.865
10.583	15.497	18.917	29.935		26.269	35.046	51.038	83.314
8.3179	12.286	16.018	26.905		24.664	30.297	47.065	66.465
8.7343	12.468	16.221	25.854		22.38	28.643	39.302	60.032
14.306	13.763	23.466	27.485		32.792	30.774	48.527	76.411
11.239	12.043	20.134	25.079		27.067	26.544	38.053	59.233
10.72	12.202	18.666	24.476		24.395	24.059	33.694	52.724
Figure4E
	NC	NC	NC	AZD-1uM	AZD-1uM	AZD-1uM	AZD-3uM	AZD-3uM	AZD-3uM	AZD-10uM	AZD-10uM	AZD-10uM
	37.174	35.679	33.209	25.699	24.356	22.604	23.852	22.709	23.545	19.905	19.535	20.515
	35.079	32.55	31.468	24.192	21.78	19.805	21.168	20.428	19.769	16.689	17.078	18.916
	33.547	31.365	30.015	24.266	21.084	19.835	20.197	19.453	19.613	16.998	16.978	17.773
Oligomycin	12.84	13.579	12.445	10.919	8.5738	7.6455	5.3943	4.6033	6.4729	6.9276	7.0787	7.9489
	14.197	15.758	13.612	13.078	8.7383	8.5019	4.843	4.9372	7.492	9.7336	8.9591	8.5178
	13.998	15.247	13.925	14.222	7.5329	9.1254	5.628	5.0459	8.0071	9.8175	7.9952	9.4637
FCCP	95.638	83.513	83.359	70.139	57.117	51.652	50.774	58.754	49.611	36.3	34.919	37.462
	76.587	70.067	66.683	53.013	42.755	38.296	34.879	40.208	36.704	27.575	27.308	29.108
	68.891	63.751	60.091	47.255	37.923	34.533	31.234	36.308	33.584	25.101	25.769	27.044
antimycin A&Rotenone	3.8177	7.149	4.7271	0.592	3.0434	1.1728	-0.097	1.5451	4.8038	-0.19	1.1244	1.7497
	3.9273	9.9648	5.8575	1.6974	3.0052	2.0677	-0.395	2.7422	6.1741	0.6723	1.1503	1.9391
	4.4595	10.96	7.1672	3.5091	3.738	4.5556	0.646	3.55	7.1041	1.2804	2.4188	3.4165
Basal OCR					Maximum OCR
Th17	AZD-L	AZD-M	AZD-H		Th17	AZD-L	AZD-M	AZD-H
33.106	23.766	23.801	19.317		91.569	68.206	50.724	35.712
31.01	22.259	21.117	16.102		72.518	51.08	34.829	26.988
29.478	22.333	20.146	16.411		64.823	45.322	31.183	24.513
26.321	21.094	20.096	17.97		74.155	53.854	56.141	33.355
23.192	18.518	17.816	15.513		60.709	39.493	37.596	25.744
22.006	17.822	16.841	15.414		54.393	34.66	33.696	24.204
27.291	20.005	17.518	18.146		77.441	49.053	43.584	35.093
25.551	17.206	13.741	16.547		60.766	35.698	30.676	26.74
24.098	17.236	13.585	15.405		54.174	31.934	27.557	24.675
Figure4F
	OE-NC	OE-NC	OE-NC	OE-Pim1	OE-Pim1	OE-Pim1
	34.577	32.364	30.85	44.074	38.687	41.664
	32.296	30.366	27.942	39.618	36.123	38.072
	31.253	29.53	27.329	37.702	34.798	37.58
Oligomycin	13.526	13.524	11.418	16.473	16.523	22.834
	12.683	12.857	10.092	17.107	19.308	22.464
	12.231	13.028	10.043	16.97	20.743	22.327
FCCP	86.61	79.753	79.574	108.86	79.021	115.45
	75.144	69.68	68.956	97.817	74.779	104.84
	71.443	62.806	64.315	90.739	72.518	98.683
antimycin A&Rotenone	6.9439	5.0564	5.9349	6.1346	9.8008	5.6036
	7.8601	5.6548	7.2096	8.1709	11.496	7.5774
	9.2097	5.0301	8.064	10.461	12.59	9.4132
Basal OCR			Maximum OCR
OE-NC	OE-Pim1		OE-NC	OE-Pim1
26.573	35.819		78.605	100.61
24.291	31.362		67.14	89.561
23.248	29.446		63.438	82.483
27.117	27.391		74.506	67.725
25.119	24.827		64.433	63.483
24.283	23.502		57.559	61.222
23.78	34.133		72.505	107.91
20.873	30.541		61.886	97.31
20.26	30.049		57.245	91.152
Figure4G
Th17	AZD1208
12.86	5.942
5.403	3.95
9.722	3.427
9.656	0.302
7.274	4.332
9.81	5.306
7.27	6.106
8.895	6.3
12.71	5.163
4.61	3.502
6.57	8.448
8.306	3.158
7.5	5.031
5.281	2.609
6.823	4.501
Figure4H
OE-NC	OE-Pim1
3.718	11.77
6.762	14.42
6.725	7.858
7.617	16.95
3.356	9.81
16.26	12.54
4.273	16.47
9.317	8.701
12.16	6.273
8.025	8.769
10.53	13.16
7.836	11.57
7.106	14.64
11.62	11.82
11.77	7.631
Figure4I
Naïve	Th17	AZD1208
2799	3536	3693
3443	4036	3242
2636	3700	3538
3090	3744	2956
2663	3109	2989
2757	3439	3668
2531	3663	2801
3352	4238	3351
2700	3233	3048
Figure4J
	Naïve	Naïve	Naïve	Th17	Th17	Th17	AZD1208	AZD1208	AZD1208
	2.2513	1.7104	3.7588	8.0367	4.5894	3.2093	8.1359	5.9152	3.7945
	2.4288	1.5066	3.5166	7.9215	4.1167	5.0864	7.0506	4.3863	4.5138
	2.0606	1.0695	3.9017	6.881	4.3996	4.5004	6.016	4.4741	5.1921
glucose	3.245	2.1151	3.8877	13.638	14.641	12.598	11.825	10.048	11.771
	5.2501	5.6673	5.2404	16.638	16.587	13.997	15.117	14.636	15.592
	7.2638	7.2033	7.9594	18.205	16.848	15.94	17.496	16.603	18.447
Oligomycin	13.599	15.246	16.232	27.645	27.797	24.579	27.739	21.004	26.72
	13.54	15.78	12.961	28.076	28.669	26.786	28.377	24.833	27.358
	12.708	14.883	13.61	28.19	29.309	26.935	30.076	25.863	28.207
2-DG	6.8541	6.3509	9.0157	8.8579	9.3527	8.7671	11.064	10.038	11.134
	5.3759	6.1158	6.2604	8.2898	8.4044	8.1552	8.892	8.9601	8.7147
	4.8456	5.7313	4.8154	8.0252	7.4754	7.8071	5.8983	7.5345	6.6822
Basal ECAR				Maximum ECAR
Naïve	Th17	AZD1208		Naïve	Th17	AZD1208
0.998	6.0255	4.7581		11.352	20.032	20.671
3.0032	9.0254	8.0499		11.293	20.462	21.31
5.0169	10.592	10.428		10.461	20.577	23.009
0.6863	10.272	5.1227		13.817	23.429	16.079
4.2384	12.218	9.7113		14.351	24.3	19.908
5.7745	12.48	11.678		13.454	24.941	20.937
0.1619	8.3331	7.2707		12.507	20.313	22.22
1.5147	9.7318	11.092		9.2358	22.521	22.857
4.2337	11.675	13.946		9.885	22.669	23.707
Figure4K
ACC1				FASN
CD4	Th17	AZD		CD4	Th17	AZD
1	2.637	3.153		1	4.13	4.794
1	2.613	2.382		1	3.729	3.682
1	2.894	3.547		1	3.123	3.001
1	2.041	3.824		1	3.491	3.742
1	1.295	1.768		1	3.77	3.688
1	2.877	3.463		1	4.219	4.842
1	3.9	4.156		1	3.801	4.758
1	2.251	2.494		1	1.692	1.686
1	2.822	2.772		1	3.079	4.869
Figure4L
OE-NC	OE-NC+CCCP	OE-Pim1	OE-Pim1+CCCP
5.67	2.99	6.35	2.92
6.33	3.23	8.57	3.01
6.45	2.48	8.02	3.33
6.72	2.98	7.13	2.05
6.02	2.62	7.37	2.88
7.41	2.47	7.5	2.77
6.61	1.92	8.44	3.1
6.24	2.27	7.39	2.43
6.58	2.52	7.56	2.94
Figure4M
RORγt					pSTAT3
OE-NC	OE-NC+CCCP	OE-Pim1	OE-Pim1+CCCP		OE-NC	OE-NC+CCCP	OE-Pim1	OE-Pim1+CCCP
1.1852	0.3262	1.1184	0.3643		0.97	0.5636	1.1466	0.0486
0.8749	0.2452	1.1841	0.7007		0.5696	0.3022	1.0602	0.2973
0.863	0.3496	1.1257	0.1796		0.7373	0.2291	1.0869	0.2321
0.9087	0.4522	1.1137	0.2071		0.8677	0.402	0.9059	0.3087
1.1637	0.336	1.2796	0.3037		0.7982	0.1574	0.8751	0.4771
0.9344	0.3824	0.9753	0.1297		0.9066	0.336	0.671	0.3862
1.1453	0.3792	1.2558	0.1032		0.7927	0.138	1.0818	0.154
0.8556	0.3375	1.1653	0.4305		0.8171	0.4683	0.997	0.125
0.8723	0.2337	1.2048	0.3436		0.9409	0.1967	1.0229	0.3819
Figure4N
IL-17A					IL-17F					IL-26					CXCR6					GM-CSF
OE-NC	OE-NC+CCCP	OE-Pim1	OE-Pim1+CCCP		OE-NC	OE-NC+CCCP	OE-Pim1	OE-Pim1+CCCP		OE-NC	OE-NC+CCCP	OE-Pim1	OE-Pim1+CCCP		OE-NC	OE-NC+CCCP	OE-Pim1	OE-Pim1+CCCP		OE-NC	OE-NC+CCCP	OE-Pim1	OE-Pim1+CCCP
1	0.2116	1.7592	0.2212		1	0.3124	1.4843	0.329		1	0.4005	1.4421	0.4523		1	0.3787	1.1764	0.4151		1	0.4262	1.4722	0.3644
1	0.1414	1.458	0.2557		1	0.1834	1.228	0.1912		1	0.3998	1.3741	0.3996		1	0.2832	1.4198	0.2976		1	0.2366	1.3917	0.4952
1	0.2389	1.5657	0.2565		1	0.2628	1.562	0.3139		1	0.4232	1.3258	0.2685		1	0.375	1.182	0.3601		1	0.3987	1.23	0.353
1	0.1924	1.5595	0.1417		1	0.2579	1.5244	0.2445		1	0.3675	1.3109	0.3645		1	0.388	1.0308	0.2673		1	0.5203	1.1193	0.33
1	0.2509	1.7232	0.1998		1	0.2581	1.4228	0.3433		1	0.451	1.2085	0.3188		1	0.2502	1.5083	0.4372		1	0.4814	1.3331	0.2975
1	0.1634	1.8081	0.076		1	0.2373	1.2127	0.1749		1	0.3781	1.2714	0.3658		1	0.3258	1.2385	0.4073		1	0.4371	1.602	0.3964
1	0.223	1.6672	0.1368		1	0.2016	1.3644	0.2276		1	0.4623	1.3647	0.3506		1	0.2981	1.2953	0.3777		1	0.3212	1.1325	0.2298
1	0.2252	1.8033	0.1981		1	0.2267	1.3792	0.2432		1	0.4141	1.3127	0.4316		1	0.4726	1.4844	0.3101		1	0.32	1.2502	0.4751
1	0.1986	1.5948	0.1763		1	0.2178	1.4697	0.3479		1	0.3278	0.9955	0.2935		1	0.2724	1.2826	0.1944		1	0.412	1.5086	0.5352

## Sheet: Figure5
Figure5A
Rhod-2AM MFI
Naïve	TH17	AZD1208
414	674	432
327	721	407
362	715	467
359	703	428
429	704	437
312	633	428
439	664	441
307	655	547
384	716	457
Figure5B
Rhod-2AM MFI
OE-NC	OE-Pim1
674	745
660	706
782	767
644	689
722	774
746	753
676	788
682	755
707	791
Figure5C
TMRE MFI
OE-NC	OE-NC+RR	OE-NC+Ru360	OE-Pim1	OE-Pim1+RR	OE-Pim1+Ru360
491	318	346	549	360	367
527	402	385	559	317	368
523	379	368	532	370	312
496	340	360	554	372	348
442	316	359	599	396	317
391	264	235	421	296	259
510	381	368	500	312	360
544	386	343	537	368	373
540	300	311	576	352	296
Figure5D
NADH level
OE-NC	OE-NC+RR	OE-NC+Ru360	OE-Pim1	OE-Pim1+RR	OE-Pim1+Ru360
1.5189	1.0277	0.9064	1.562	0.8211	1.1504
1.494	0.9608	0.8544	1.7057	0.638	0.8353
1.7007	0.9802	0.9944	1.9122	0.9651	0.8124
1.5847	0.9533	0.7998	1.6017	0.742	1.0344
1.6594	0.8774	1.1347	1.6139	0.6864	0.7178
1.3707	0.9239	0.8544	1.4542	0.8668	1.0847
1.3941	0.8723	1.0218	1.6949	0.9288	0.8219
1.7305	0.7369	0.7563	1.7378	0.9712	0.6686
1.6393	0.6591	0.6873	1.6481	1.0218	0.81
Figure5E
ATP level
OE-NC	OE-NC+RR	OE-NC+Ru360	OE-Pim1	OE-Pim1+RR	OE-Pim1+Ru360
6671.5	3365.4	3122.7	7098.4	3186	3530.8
7425.5	3983.2	4137	8168.9	3623.9	3248.7
7562.9	4099.5	4319.8	7625.1	3867.2	3970.1
7971	3764	3565.3	8628.1	3850	3244
6852.6	3650.7	3579	7489.3	2871.7	4027.9
6622.5	4048.1	3411.3	7441.7	4920.5	3402.8
7644	4639.4	3297.3	8123	3687.6	3509.5
7741.9	3763.9	3473.2	8173	3491.3	3851.2
7661.3	3101.7	3658.6	7849.2	3661.8	3836.5
Figure5F
	OE-NC	OE-NC	OE-NC	OE-NC+RR	OE-NC+RR	OE-NC+RR	OE-NC+Ru360	OE-NC+Ru360	OE-NC+Ru360	OE-Pim1	OE-Pim1	OE-Pim1	OE-Pim1+RR	OE-Pim1+RR	OE-Pim1+RR	OE-Pim1+Ru360	OE-Pim1+Ru360	OE-Pim1+Ru360
	33.27	36.97	31.531	19.561	19.508	20.3	23.876	25.208	17.735	37.811	36.087	38.031	23.78	24.914	20.314	21.685	14.915	18.009
	31.945	33.755	28.153	16.542	17.252	18.377	21.998	22.218	15.308	35.03	33.639	35.7	21.725	23.188	18.048	17.645	13.379	15.993
	30.849	33.034	27.382	15.889	17.263	16.66	20.967	21.736	14.693	34.91	32.468	35.243	21.18	21.515	17.449	16.63	13.133	15.959
Oligomycin	15.297	15.537	11.76	6.2554	6.58	7.6946	16.856	12.292	8.1269	14.987	11.708	16.477	10.508	7.6221	6.4345	2.9432	12.405	7.7499
	17.183	17.524	12.639	6.2449	8.1923	7.8592	19.625	12.89	10.528	15.114	11.832	16.814	12.984	9.3811	6.7522	3.1775	12.923	10.683
	16.409	16.153	12.475	6.5699	8.1157	7.5805	20.863	12.532	10.334	15.051	11.784	16.902	14.259	9.5863	7.279	3.9296	13.303	10.239
FCCP	93.998	93.62	79.655	43.914	37.814	44.354	51.958	48.257	38.735	101.56	102.02	96.457	51.052	48.413	34.576	42.257	40.451	51.177
	87.152	81.972	56.69	35.421	31.867	37.839	40.406	37.867	31.333	91.723	92.883	88.144	39.686	39.031	26.531	35.781	37.2	43.084
	78.834	72.627	49.865	31.875	28.459	33.799	35.818	34.25	28.722	87.464	87.713	83.94	36.051	36.626	23.247	32.252	34.086	38.842
antimycin A&Rotenone	6.2949	5.6954	1.8435	1.3739	2.9684	0.5055	11.593	7.6635	1.0366	12.803	4.13	7.1367	7.8221	7.9741	1.5644	0.2783	4.5819	5.4555
	9.0762	6.5553	2.4966	1.8884	2.9326	-0.118	11.19	8.0891	1.407	13.1	4.699	8.3288	9.0816	8.9263	1.8242	-0.014	5.0368	5.7368
	10.241	6.8361	2.9989	2.7895	3.6007	1.9244	12.649	9.0289	3.6222	14.029	5.6961	8.6604	9.1866	9.5179	2.2806	2.9263	6.4636	7.2217
Basal OCR							Maximum OCR
OE-NC	OE-NC+RR	OE-NC+Ru360	OE-Pim1	OE-Pim1+RR	OE-Pim1+Ru360		OE-NC	OE-NC+RR	OE-NC+Ru360	OE-Pim1	OE-Pim1+RR	OE-Pim1+Ru360
24.732	17.544	12.064	24.499	15.084	20.622		85.46	41.896	40.147	88.258	42.356	41.194
23.407	14.524	10.186	21.718	13.029	16.582		78.614	33.403	28.595	78.412	30.989	34.717
22.311	13.872	9.1562	21.599	12.483	15.566		70.297	29.858	24.007	74.153	27.354	31.189
30.607	16.341	16.948	31.245	16.108	9.5551		87.258	34.647	39.997	97.181	39.606	35.09
27.392	14.085	13.958	28.797	14.382	8.0187		75.609	28.699	29.607	88.041	30.225	31.839
26.672	14.096	13.475	27.626	12.709	7.7729		66.264	25.292	25.99	82.871	27.819	28.726
29.085	19.53	15.713	29.989	18.424	11.871		77.209	43.584	36.713	88.415	32.687	45.039
25.707	17.607	13.286	27.658	16.159	9.8549		54.243	37.068	29.311	80.102	24.642	36.946
24.936	15.889	12.671	27.201	15.559	9.8215		47.419	33.029	26.7	75.898	21.357	32.704
Figure5G
OE-NC	OE-NC+RR	OE-NC+Ru360	OE-Pim1	OE-Pim1+RR	OE-Pim1+Ru360
6.4	2.67	2.25	7.42	2.95	2.72
6.54	2.98	2.63	7.72	2.65	2.43
7.05	2.3	2.47	7.51	2.36	2.8
5.5	2.01	2.87	6.92	2.35	2.43
6.62	2.31	2.44	8.19	3.13	3.2
6.85	2.97	2.53	7.93	2.09	3.09
5.98	2.51	2.13	7.85	2.22	2.07
6.23	2.69	2.57	7.86	2.43	2.25
6.37	3.05	2.91	7.47	2.19	2.84
Figure5H
RORγt								pSTAT3
OE-NC	OE-NC+RR	OE-NC+Ru360	OE-Pim1	OE-Pim1+RR	OE-Pim1+Ru360			OE-NC	OE-NC+RR	OE-NC+Ru360	OE-Pim1	OE-Pim1+RR	OE-Pim1+Ru360
1.1029	0.3779	0.3068	1.2181	0.494	0.2251			0.7571	0.2654	0.503	1.0767	0.2798	0.5546
0.843	0.5074	0.3688	1.0208	0.3224	0.3615			0.816	0.4708	0.196	1.1482	0.3976	0.3705
1.0268	0.2607	0.6341	1.2455	0.3413	0.2971			0.9367	0.3534	0.3979	0.9617	0.3006	0.3121
1.0146	0.4645	0.3765	1.1292	0.514	0.5671			0.7404	0.2817	0.3552	1.0491	0.183	0.2503
0.7891	0.2058	0.3827	0.9654	0.5793	0.3542			0.8585	0.2814	0.3389	1.0599	0.308	0.4019
0.9139	0.4188	0.4714	1.2431	0.2961	0.5317			1.014	0.3958	0.2083	0.987	0.3345	0.4219
0.933	0.3218	0.3998	1.3013	0.3648	0.4904			0.8472	0.2519	0.2443	0.7947	0.3468	0.4023
0.9186	0.5293	0.3662	1.1811	0.4941	0.4146			0.619	0.452	0.3942	0.9607	0.3872	0.526
1.1388	0.3195	0.2803	1.0214	0.4888	0.4759			0.7981	0.1573	0.4219	1.0123	0.4315	0.3892
Figure5I
IL-17A								IL-17F								IL-26								CXCR6								GM-CSF
OE-NC	OE-NC+RR	OE-NC+Ru360	OE-Pim1	OE-Pim1+RR	OE-Pim1+Ru360			OE-NC	OE-NC+RR	OE-NC+Ru360	OE-Pim1	OE-Pim1+RR	OE-Pim1+Ru360			OE-NC	OE-NC+RR	OE-NC+Ru360	OE-Pim1	OE-Pim1+RR	OE-Pim1+Ru360			OE-NC	OE-NC+RR	OE-NC+Ru360	OE-Pim1	OE-Pim1+RR	OE-Pim1+Ru360			OE-NC	OE-NC+RR	OE-NC+Ru360	OE-Pim1	OE-Pim1+RR	OE-Pim1+Ru360
1	0.1541	0.1686	1.5913	0.1266	0.235			1	0.3018	0.3032	1.3603	0.2079	0.223			1	0.4413	0.324	1.4013	0.2769	0.2836			1	0.5127	0.4229	1.5698	0.3941	0.4664			1	0.4891	0.4965	1.0733	0.3881	0.264
1	0.2664	0.2449	1.7011	0.3712	0.2958			1	0.1102	0.2502	1.412	0.3591	0.2188			1	0.4799	0.537	1.2255	0.4092	0.2632			1	0.3827	0.4053	1.4681	0.3572	0.4271			1	0.5209	0.5129	1.5653	0.4152	0.6102
1	0.2015	0.2279	1.28	0.1649	0.2885			1	0.4306	0.2352	1.4039	0.4329	0.3806			1	0.1376	0.284	1.2084	0.254	0.389			1	0.1744	0.2378	1.1891	0.5963	0.3731			1	0.7192	0.2037	1.1322	0.5129	0.3778
1	0.2334	0.3568	1.3475	0.2084	0.1857			1	0.3351	0.1835	1.4649	0.3187	0.4746			1	0.3197	0.5204	1.2775	0.5464	0.3397			1	0.6492	0.2564	1.448	0.1899	0.2211			1	0.6156	0.5313	1.4791	0.2643	0.5151
1	0.4039	0.2744	1.5796	0.2032	0.139			1	0.2552	0.2364	1.347	0.2388	0.3446			1	0.3448	0.2676	1.2633	0.4744	0.3252			1	0.296	0.24	1.2114	0.3824	0.5738			1	0.4412	0.4342	1.5283	0.2304	0.5668
1	0.2585	0.1783	1.4924	0.1871	0.3263			1	0.32	0.4393	1.2101	0.3478	0.2501			1	0.2555	0.3561	1.14	0.4862	0.1832			1	0.3284	0.4945	1.4206	0.4094	0.316			1	0.3125	0.2045	1.2459	0.5761	0.299
1	0.1299	0.2438	1.6552	0.0983	0.157			1	0.4477	0.1095	1.5209	0.427	0.2491			1	0.469	0.2295	1.3414	0.3341	0.4354			1	0.461	0.3952	1.4638	0.4972	0.4263			1	0.698	0.4847	1.2771	0.4697	0.278
1	0.2255	0.3031	1.4823	0.1701	0.1164			1	0.2697	0.4204	1.3431	0.3585	0.2699			1	0.3306	0.2278	1.0642	0.3317	0.2907			1	0.3367	0.3967	1.2528	0.243	0.5557			1	0.4266	0.3075	1.3846	0.6452	0.5103
1	0.1147	0.2252	1.515	0.278	0.1578			1	0.2614	0.4094	1.5967	0.4881	0.4089			1	0.4977	0.3663	1.4192	0.5041	0.4606			1	0.5885	0.3331	1.4262	0.293	0.4346			1	0.6149	0.5219	1.4337	0.5842	0.4259
Figure5K
NC	AZD1208		OE-NC	OE -Pim1
0.6615	0.762		0.5146	0.882
0.8054	0.2408		0.7449	0.9137
0.8623	0.5435		1.0227	1.3397
0.6357	0.4015		0.8795	0.7452
0.9499	0.6259		0.6318	1.0691
0.5101	0.2096		0.7333	0.9473

## Sheet: Figure7
Figure7A
AZD1208	（uM）							Dutasteride	（uM）							Drospirenone	（uM）							Olaparib	（uM）							Nilotinib	（uM）
10^-3	10^-2	10^-1	10^0	10^1	10^2	10^3		10^-3	10^-2	10^-1	10^0	10^1	10^2	10^3		10^-3	10^-2	10^-1	10^0	10^1	10^2	10^3		10^-3	10^-2	10^-1	10^0	10^1	10^2	10^3		10^-3	10^-2	10^-1	10^0	10^1	10^2	10^3
1.0151	0.9956	0.8605	0.4592	0.2943	0.0479	0.0175		0.9794	1.0076	0.9915	1.0022	0.984	1.0426	0.9794		0.9921	0.9281	1.053	0.9728	1.0812	0.9325	0.9687		1.0013	1.0031	1.0721	1.019	0.9254	0.9445	0.827		0.9765	1.0542	0.9927	0.6033	0.2735	0.0794	0.0171
1.0274	0.9863	0.8488	0.4384	0.2116	0.0318	-0.007		1.0389	1.019	1.0359	1.0332	0.9981	1.003	0.9618		1.0426	1.0067	1.0072	0.9875	0.9992	0.8961	0.928		0.9846	0.935	0.9704	1.051	0.9239	0.911	0.8877		0.9995	0.9884	0.9352	0.6129	0.2794	0.0635	0.0339
0.981	0.9939	0.8442	0.4972	0.2381	0.0525	0.0012		0.9791	0.9738	0.9705	1.013	1.0443	1.0576	0.9448		1.074	1.0289	0.9516	1.0324	0.9489	0.9807	0.9833		0.9522	1.028	0.9785	0.9942	1.0013	0.8856	0.8587		0.9963	0.9241	0.8919	0.5262	0.3374	0.0396	-0.018
1.0291	0.9276	0.7702	0.3997	0.284	0.0831	-0.036		0.8742	0.9134	0.9211	0.9298	0.879	0.8799	0.9553		0.9708	0.9456	0.9992	0.9853	0.8863	0.9628	0.9827		0.9644	0.8795	0.9231	0.8857	0.9108	0.8314	0.8151		0.9178	0.8724	0.8605	0.4731	0.345	0.1202	-0.012
0.9125	1.0067	0.8164	0.49	0.1446	0.0906	0.0023		0.8987	0.9302	1.0067	0.9227	0.9608	0.8888	0.9498		0.9976	0.9824	0.8714	0.956	0.8965	0.9046	0.9518		0.9696	0.8876	0.8436	0.9352	0.8974	0.8885	0.7979		0.9427	0.8892	0.8539	0.6004	0.3208	0.1272	0.0278
0.9683	0.8768	0.7662	0.4759	0.2519	0.0505	0.0285		0.9672	0.9848	0.9857	0.976	0.9222	0.9503	1.0089		0.874	0.915	0.8819	0.906	0.9128	0.8621	0.8775		0.8945	1.0053	0.999	0.9886	0.8586	0.8515	0.7375		0.9167	0.909	0.8239	0.4173	0.2864	0.0993	0.0031
0.918	0.9185	0.8326	0.431	0.1476	0.0363	0.0687		1.004	1.0277	0.9215	0.9844	0.9565	0.9671	0.988		1.0446	0.9604	1.0189	1.0029	1.0062	1.0182	0.9324		0.9741	0.9588	0.9771	0.9097	0.9727	0.895	0.8264		0.9626	0.9677	0.8915	0.5171	0.3243	0.1018	0.0549
1.0026	0.9456	0.7619	0.481	0.1992	0.1104	-0.007		0.9881	1.0118	1.0247	0.9989	0.9366	0.9831	0.9234		0.9728	0.9472	0.9854	0.9277	0.9351	0.9456	0.9462		0.9919	0.9099	0.9579	0.9278	0.9542	0.8498	0.7859		0.9963	0.9702	0.8539	0.5679	0.2605	0.1132	0.0512
1.0682	1.0106	0.7418	0.4588	0.2665	0.0549	0.0243		0.9446	0.989	0.9591	0.9641	0.9076	0.9982	0.9442		1.0169	1.044	0.945	0.9606	0.9579	0.9039	0.92		0.9999	0.9814	1.0016	0.9457	0.8979	0.8751	0.7571		0.946	0.9927	0.772	0.5777	0.3727	0.0813	0.0246
Figure7B
OE-NC	OE-NC+Nilotinib	OE-Pim1	OE-Pim1+Nilotinib
6.4	2.68	7.16	3.03
6.76	2.95	6.93	2.46
5.76	3.12	6.37	2.49
6.58	2.57	7.11	2.53
6.32	2.41	6.89	2.42
6.95	2.98	6.71	1.67
6.2	2.52	6.51	2.58
7.02	3.04	7.95	2.17
6.21	2.47	7.09	2.63
Figure7C
OE-NC	OE-NC+Nilotinib	OE-Pim1	OE-Pim1+Nilotinib
601	430	684	399
689	457	789	406
691	516	758	469
748	497	729	379
691	427	750	369
660	406	714	522
687	448	775	441
711	391	794	415
620	434	693	465
Figure7D
	OE-NC	OE-NC	OE-NC	OE-NC+Nilotinib	OE-NC+Nilotinib	OE-NC+Nilotinib	OE-Pim1	OE-Pim1	OE-Pim1	OE-Pim1+Nilotinib	OE-Pim1+Nilotinib	OE-Pim1+Nilotinib
	38.345	42.965	50.918	25.347	22.385	21.667	58.802	45.599	50.174	25.02	21.419	18.311
	33.618	48.446	45.434	22.497	19.317	19.81	56.52	41.54	55.718	22.709	18.74	20.804
	33.488	47.801	44.929	21.434	18.315	19.474	56.649	42.147	56.345	22.04	17.736	19.292
Oligomycin	30.334	27.285	23.156	9.2345	8.9103	11.435	30.639	32.856	37.353	10.427	10.996	7.7485
	28.086	25.901	22.6	11.499	10.122	13.9	30.724	31.396	35.451	12.159	13.912	14.816
	27.758	25.418	21.357	10.849	10.245	16.098	31.983	30.914	36.293	12.188	14.685	14.936
FCCP	142.17	133.04	111.57	60.923	47.479	38.343	137.45	164.34	141.31	59.796	58.446	47.027
	139.77	132.53	113.53	46.034	36.246	30.301	145.43	131.83	159.11	38.93	42.999	29.446
	138.67	127.34	117.4	40.696	31.596	27.565	156.91	130.2	147.52	33.563	35.297	23.678
antimycin A&Rotenone	11.286	12.426	10.514	4.5049	3.2757	3.647	12.168	13.37	12.025	5.3265	3.2406	-2.912
	11.729	11.424	11.001	5.4785	3.0795	4.69	11.63	15.941	13.859	5.7858	4.9054	-1.153
	13.676	13.742	12.38	5.3647	4.4143	4.9806	12.641	8.5964	9.5827	7.2356	7.9334	-0.11
Basal OCR					Maximum OCR
OE-NC	OE-NC+Nilotinib	OE-Pim1	OE-Pim1+Nilotinib		OE-NC	OE-NC+Nilotinib	OE-Pim1	OE-Pim1+Nilotinib
26.114	20.231	46.656	18.903		129.94	55.807	125.31	53.68
21.387	17.381	44.373	16.593		127.53	40.918	133.28	32.814
21.257	16.318	44.502	15.924		126.44	35.58	144.76	27.447
30.434	18.795	32.963	16.059		120.51	43.889	151.7	53.086
35.915	15.727	28.904	13.38		120	32.656	119.19	37.639
35.27	14.725	29.511	12.376		114.81	28.006	117.56	29.938
39.619	17.228	38.352	19.703		100.27	33.903	129.49	48.419
34.135	15.371	43.896	22.196		102.23	25.862	147.29	30.838
33.63	15.035	44.522	20.684		106.1	23.126	135.7	25.071
Figure7E
Arthritis Score
	day0	day3	day6	day9	day12	day15	day18	day21	day24	day27
Pim1 flox	0	0	1	1	3	5	6	6	8	6
	0	0	2	1	4	6	6	7	6	7
	0	0	0	4	5	7	6	8	8	8
	0	0	0	3	4	8	9	5	6	7
	0	0	0	3	5	6	8	9	6	7
	day0	day3	day6	day9	day12	day15	day18	day21	day24	day27
Pim1 flox+Nilotinib	0	0	0	2	3	3	3	3	5	4
	0	0	0	1	2	4	2	4	4	5
	0	0	0	1	1	5	5	5	3	3
	0	0	1	0	4	2	2	7	7	5
	0	0	0	0	2	1	7	3	4	7
	day0	day3	day6	day9	day12	day15	day18	day21	day24	day27
Pim1 cKO	0	0	0	1	2	1	3	3	4	3
	0	0	0	0	2	2	3	5	3	4
	0	0	0	1	2	3	3	4	4	4
	0	0	1	2	1	4	2	3	4	4
	0	0	0	2	2	3	5	3	5	5
	day0	day3	day6	day9	day12	day15	day18	day21	day24	day27
Pim1 cKO+Nilotinib	0	0	0	1	1	3	2	1	5	1
	0	0	0	1	2	1	3	5	1	3
	0	0	0	0	3	4	5	5	6	3
	0	0	0	1	1	3	1	3	3	5
	0	0	0	0	1	2	4	3	3	5
Hind paw thickness
	day0	day3	day6	day9	day12	day15	day18	day21	day24	day27
Pim1 flox	2.13	1.99	2.16	2.01	3.24	2.07	3.88	3.28	3.1	3.88
	2.12	1.96	2.13	2.21	2.11	4.02	3.68	2.4	3.61	3.95
	2.12	2.12	2.12	2.09	3.32	2.26	3.3	4.27	3	3.29
	2.12	2.13	2.22	2.34	2.02	3.61	2.11	2.92	3.76	2.34
	2.03	2.07	2.1	2.2	2.81	2.34	4.23	3.04	3.02	3.04
	2.04	2.1	2.01	2.45	2.13	3.37	2.97	3.58	3.89	3.72
	2.01	2.16	1.93	2.17	2.84	2.82	3.65	2.92	3.96	3.12
	1.98	2.01	2.05	3.13	2.28	3.47	2.74	3.67	3.32	4.16
	2.11	2.07	2.12	2.14	2.85	2.93	3.5	3.92	2.39	3.14
	2.12	2.11	2.12	2.55	2.48	3.33	2.89	3.87	4.2	3.64
	day0	day3	day6	day9	day12	day15	day18	day21	day24	day27
Pim1 flox+Nilotinib	2.1	2.15	2.02	2.11	2.96	2.13	2.97	2.4	2.47	3.89
	2.12	2.14	2.08	2.04	2.16	2.16	2.12	2.51	2.7	2.17
	2.12	2.1	2.15	2.06	3.72	2.6	3.88	2.14	3.78	2.44
	2.08	2.08	2.13	2.16	2.16	2.87	2.17	2.45	3.08	2.58
	2.05	2.01	2.12	2.13	2.16	3.02	2.2	2.65	2.58	2.15
	2.13	2.07	2.12	2.74	2.48	2.17	2.53	3.84	3.9	2.52
	2.11	2.06	2.11	2.14	2.1	3.81	2.16	2.12	2.15	2.64
	2.06	2.11	2.06	2.16	2.12	2.13	2.32	3.73	2.41	3.91
	2.07	2.12	2.05	2.45	2.08	2.18	2.69	3.06	2.54	3.05
	2.03	2.09	2.08	2.07	2.32	2.5	3.57	2.08	2.17	2.77
	day0	day3	day6	day9	day12	day15	day18	day21	day24	day27
Pim1 cKO	2.06	2.08	2.05	2.13	2.48	2.16	2.59	2.64	2.63	2.5
	2.04	2.03	2.18	2.16	2.17	2.78	2.98	2.95	2.44	2.66
	2.17	2.06	2.65	2.2	2.93	2.16	3.06	3.1	2.62	2.97
	2.13	2.14	2.14	2.96	2.75	2.92	2.14	2.34	2.9	3.05
	2.13	2.17	2.18	2.66	2.18	2.51	2.14	2.06	3.08	2.11
	2.15	2.05	2.05	2.08	2.12	2.35	3.07	3.12	2.13	3.14
	2.12	2.09	2.12	2.14	2.43	2.95	2.08	2.12	3.09	2.12
	2.09	2.12	2.09	2.07	2.05	2.89	2.05	2.04	2.15	2.14
	2.12	2.09	2.16	2.13	2.13	2.08	2.97	2.99	2.07	2.96
	2.17	2.15	2.08	2.15	2.54	2.1	2.48	2.46	2.95	2.68
	day0	day3	day6	day9	day12	day15	day18	day21	day24	day27
Pim1 cKO+Nilotinib	2	2.08	2.13	2.54	2.72	2.9	2.16	2.9	2.85	2.52
	2.02	2.07	2.15	2.15	2.14	2.73	2.87	2.91	2.95	2.32
	2.13	2.12	2.14	2.08	2.08	2.47	2.88	2.75	2.77	2.87
	2.07	2.06	2.12	2.04	2.52	2.14	2.73	2.12	2.15	2.94
	2.13	1.99	2.13	2.08	2.13	2.62	2.09	2.13	2.54	2.81
	2.15	2.04	2.02	2.19	2.12	2.17	2.65	2.58	2.07	2.09
	2.13	2.12	2.01	2.14	2.16	2.44	2.13	2.16	2.84	2.57
	2.08	2.07	2.1	2.38	2.12	2.15	2.53	2.88	2.85	2.12
	2.08	2.15	2.05	2.05	2.16	2.37	2.18	2.71	2.49	2.86
	2.02	2.17	2.11	2.15	2.85	2.09	2.43	2.52	2.26	2.93
Figure7G
Pim1 flox	Pim1 flox+Nilotinib	Pim1 cKO	Pim1 cKO+Nilotinib
3	3	2	1
4	2	2	1
3	1	2	1
3	2	1	1
2	2	1	1
3	1	1	2
4	2	1	1
1	1	1	0
2	1	1	0
3	1	0	1
Figure7H
Pim1 flox	Pim1 flox+Nilotinib	Pim1 cKO	Pim1 cKO+Nilotinib
3	2	3	1
3	2	2	1
2	2	1	0
3	3	1	0
3	2	2	1
1	1	1	2
3	1	1	1
2	1	1	2
2	1	0	1
3	1	1	1
Figure7J
Pim1 flox	Pim1 flox+Nilotinib	Pim1 cKO	Pim1 cKO+Nilotinib
3.42	1.45	1.12	1.25
3.17	1.67	1.05	1
3.65	1.24	1.32	0.96
2.95	1.71	0.93	0.87
3.38	1.59	0.89	1.35
Figure7K
Pim1 flox	Pim1 flox+Nilotinib	Pim1 cKO	Pim1 cKO+Nilotinib
10	4.36	2.79	2.84
12.2	5.61	3	3.41
9.15	4.85	2.11	3.56
9.19	4.25	3.66	2.29
10.9	3.04	3.16	2.08

## Sheet: Figure8
Figure8A
CIA Score
	day0	day3	day6	day9	day12	day15	day18	day21	day24	day27
NC	0	0	0	1	3	6	11	8	7	13
	0	0	0	2	4	5	10	8	8	10
	0	0	1	2	5	7	7	10	11	11
	0	0	0	3	2	7	8	13	13	8
	0	0	1	0	4	7	10	11	10	8
	day0	day3	day6	day9	day12	day15	day18	day21	day24	day27
Nilotinib	0	0	0	1	1	2	4	6	4	5
	0	0	0	1	2	3	5	5	4	4
	0	0	0	1	3	4	4	6	6	6
	0	0	0	0	2	4	5	4	6	4
	0	0	0	1	0	3	4	3	5	6
CIA Hind paw thickness
	day0	day3	day6	day9	day12	day15	day18	day21	day24	day27
NC	2.14	2.11	2.09	2.2	2.2	4.11	4.09	4.06	4.04	4.02
	2.21	2.06	2.13	2.05	2.87	3.27	3.87	3.91	2.89	2.68
	2.1	2.09	2.12	2.15	3.67	2.81	2.76	2.73	3.84	3.96
	2.15	2.12	2.07	2.15	2.71	3.81	3.8	3.91	3.96	2.83
	2.15	2.05	2.17	2.82	2.16	2.78	2.75	3.89	2.71	4.07
	2.06	2.11	2.54	2.13	2.89	2.87	3.68	2.87	3.92	2.93
	2.08	2.17	2.16	2.13	2.18	2.83	2.78	3.74	2.8	3.9
	2.05	2.13	2.13	2.86	2.99	2.39	3.17	4.03	4.01	3.97
	2.11	2.15	2.12	2.11	2.09	4.01	3.97	3.5	3.67	3.69
	2.01	2.13	2.17	2.74	3.56	2.49	3.06	2.78	4.02	3.99
	day0	day3	day6	day9	day12	day15	day18	day21	day24	day27
Nilotinib	2.21	2.2	2.15	2.08	2.48	2.15	2.57	2.91	2.87	2.64
	2.09	2.19	2.09	2.14	2.54	2.78	2.94	2.77	3.61	3.58
	2.03	2.06	2.11	2.13	2.96	3.36	2.59	2.81	2.82	2.84
	2.06	2.1	2.09	2.54	2.11	2.15	2.83	3.59	3.65	2.78
	2.25	2.17	2.04	2.48	2.19	2.72	3.56	2.83	2.78	2.92
	2.17	2.05	2.07	2.71	2.38	2.15	2.67	3.41	2.18	3.73
	2.07	2.08	2.23	2.18	2.16	2.53	2.98	2.75	2.61	2.84
	2.12	2.15	2.19	2.06	2.77	2.51	2.77	2.15	3.44	2.21
	2.07	2.08	2.17	2.09	2.1	2.67	2.12	2.59	2.88	3.57
	2.03	2.06	2.12	2.06	2.12	2.92	2.56	3.28	2.77	2.86
Figure8B
SKG Score
	week0	week1	week2	week3	week4	week5	week6	week7	week8
NC	0	1.2	1.7	2.1	3	2.6	3.6	5.1	5.1
	0	0	1	1.9	2.6	5.1	3.9	3.8	4.3
	0	0	1.3	4.7	1.9	4.7	3.3	4.9	4.9
	0	0	3	2.7	5.3	3.5	5	3.8	5.1
	0	0	0	1.1	3.5	3.3	5	5.1	4.1
	week0	week1	week2	week3	week4	week5	week6	week7	week8
Nilotinib	0	0	0.1	0.7	1.2	2	1.6	2.2	1.8
	0	0	0	0.1	1	1.1	1	2.1	2.1
	0	0	0	0	1.1	0.7	1.1	1.6	2.9
	0	0	0	0	0.5	2.1	2.7	1.6	2.7
	0	0	0	0.7	0	0.8	2	2.9	2.2
Incidence rate（%）
	NC	Nilotinib
0w	0	0
1w	20	0
2w	80	20
3w	100	60
4w	100	80
5w	100	100
6w	100	100
7w	100	100
8w	100	100
Figure8C
CIA			SKG
NC	Nilotinib		NC	Nilotinib
3	2		4	2
2	2		4	2
4	2		4	1
4	1		4	1
3	1		4	1
3	1		3	2
4	2		3	3
4	3		3	2
4	3		4	2
3	2		2	2
Figure8D
CIA			SKG
NC	Nilotinib		NC	Nilotinib
3	2		2	2
3	1		2	1
3	2		3	2
3	2		3	1
1	1		3	1
3	1		2	1
2	1		1	1
3	1		1	0
2	1		3	1
3	1		2	1
Figure8F
CIA			SKG
NC	Nilotinib		NC	Nilotinib
3.65	1.82		4.98	1.52
3.83	1.51		4.73	2.8
3.7	1.53		5.6	1.72
3.31	1.68		5.04	2.37
3.58	1.36		5.17	1.96
Figure8G
CIA			SKG
NC	Nilotinib		NC	Nilotinib
9.52	3.45		13.9	5.75
11.8	3.74		15.6	6.09
11.3	4.72		12.2	4.45
9.38	5.15		11.4	5.06
10.4	3.68		14.3	5.34

## Sheet: Supplementary Figure1
SFigure1C
CIA						SKG
day3	day6	day9	day15	day21		week1	week2	week3	week5	week8
0.3419	0.4872	0.2494	0.3203	0.3847		0.2228	0.2212	0.3465	0.3043	0.3815
0.2611	0.2894	0.386	0.4042	0.3695		0.4584	0.4082	0.1994	0.3337	0.3194
0.4845	0.319	0.2528	0.3381	0.2479		0.2413	0.3423	0.4101	0.2946	0.2113
0.4635	0.3634	0.2956	0.3474	0.3306		0.1742	0.3	0.3632	0.3909	0.285
0.2126	0.3003	0.4361	0.4261	0.4623		0.364	0.4002	0.4393	0.2215	0.4554

## Sheet: Supplementary Figure2
SFigure2A
CIA Score
	day0	day3	day6	day9	day12	day15	day18	day21	day24	day27
NC	0	0	2	2	4	9	13	12	11	13
	0	0	0	2	5	7	11	10	7	9
	0	0	2	2	4	5	8	13	13	10
	0	0	0	5	7	7	8	9	9	11
	0	0	1	5	9	12	9	8	10	7
	day0	day3	day6	day9	day12	day15	day18	day21	day24	day27
PRE	0	0	1	1	2	5	6	7	5	7
	0	0	1	1	3	5	7	8	6	6
	0	0	0	2	2	3	4	5	7	8
	0	0	0	3	3	4	5	5	8	7
	0	0	0	0	5	7	8	7	7	5
	day0	day3	day6	day9	day12	day15	day18	day21	day24	day27
TRE	0	0	0	1	2	5	5	6	4	5
	0	0	0	2	2	3	6	6	6	7
	0	0	1	1	3	5	3	5	7	3
	0	0	0	0	3	3	4	3	6	6
	0	0	0	1	2	4	7	7	5	6
CIA Hind paw thickness
	day0	day3	day6	day9	day12	day15	day18	day21	day24	day27
NC	2.16	2.04	2.14	2.67	2.86	3.08	2.97	2.87	2.9	4.03
	2.06	2.16	2.06	2.11	3.89	3.34	4.08	3.98	4.06	3.71
	2.05	2.11	2.11	2.18	2.73	3.85	3.71	2.94	3.74	3.85
	2.15	2.1	2.17	2.46	3.36	2.91	3.75	4.05	3.82	3.43
	2.06	2.09	2.16	2.78	2.88	2.46	2.91	3.94	3.53	3.92
	2.12	2.11	2.45	2.2	2.13	3.77	4.02	2.97	3.89	2.94
	2.09	2.06	2.11	3.28	2.79	2.82	3.76	3.82	2.95	3.87
	2.01	2.12	2.15	2.89	3.87	3.97	3.49	3.81	3.85	2.89
	2.12	2.08	2.12	2.13	2.95	3.02	4.04	3.8	2.92	3.98
	2.07	2.13	2.17	2.08	2.55	4.1	2.94	3.55	4.03	2.92
	day0	day3	day6	day9	day12	day15	day18	day21	day24	day27
PRE	2.02	2.03	2.12	2.16	2.16	2.07	3.26	3.84	2.67	2.18
	2.11	2.07	2.07	2.49	3.39	2.14	2.9	2.72	3.09	3.87
	2.14	2.08	2.17	2.16	2.13	3.51	3.79	3.12	2.19	2.9
	2.16	2.04	2.21	2.42	2.93	2.18	2.23	3.21	3.87	2.17
	1.99	2.14	2.07	2.1	2.1	3.02	3.17	2.93	3.24	3.03
	2.05	2.14	2.11	2.13	2.84	2.29	2.21	2.19	2.97	3.19
	2.08	2.18	2.09	2.04	2.16	2.94	3.76	3.84	2.22	2.95
	2.1	2.15	2.05	2.06	2.56	2.19	2.82	2.85	3.89	2.18
	2.17	2.12	2.15	2.13	2.06	3.42	2.13	2.18	2.87	3.81
	2.12	2.09	2.53	2.89	2.09	2.76	2.12	2.16	2.14	2.65
	day0	day3	day6	day9	day12	day15	day18	day21	day24	day27
TRE	2.01	2.09	2.07	2.14	2.65	2.81	2.86	2.16	2.22	3.46
	2.04	2.11	2.16	2.18	2.06	2.14	2.14	2.13	3.38	2.43
	2.06	2.15	2.19	2.09	2.16	2.12	3.24	3.41	2.18	2.16
	2.14	2.13	2.06	2.1	2.19	2.93	2.11	2.97	2.24	3.35
	2.12	2.2	2.02	2.16	2.12	2.87	2.18	2.17	2.94	2.91
	2.09	2.04	2.07	2.19	2.37	2.17	2.08	3.35	2.83	2.17
	2.01	2.06	2.15	2.08	2.8	2.94	3.34	2.15	3.59	3.36
	1.98	2	2.11	2.13	2.2	2.06	2.78	2.19	2.33	2.15
	2.15	2.03	2.09	2.07	2.13	2.17	3.47	2.81	2.13	2.15
	2.21	2.17	2.02	2.62	2.75	2.75	2.18	3.56	3.37	2.87
SFigure2B
SKG Score
	week0	week1	week2	week3	week4	week5	week6	week7	week8
NC	0	0.6	0.3	1.4	2.5	4	4.7	5.1	4
	0	0	0.5	1.2	1.5	3.3	4.1	4.5	5
	0	1.2	0	0.5	2.2	3	3.3	4	4.7
	0	0	1.5	2	3	3.2	4.5	5	5.5
	0	0	1.3	2.4	3	3.5	3.7	4.7	5.2
	week0	week1	week2	week3	week4	week5	week6	week7	week8
PRE	0	0.1	0.7	0	1.9	3.1	2.1	3.1	3.5
	0	0	0	1.5	1	2.7	2	2.5	2.9
	0	0	0.5	1.2	0.1	2	3.6	2.1	3.6
	0	0	0	0	2.2	1	3.3	3.6	3.3
	0	0	0	1.2	2.1	0.9	1.6	3.3	2.4
	week0	week1	week2	week3	week4	week5	week6	week7	week8
TRE	0	0	0	0.8	1	1.7	2.6	0.8	3.1
	0	0	0	0.9	1.2	0.5	1.1	2.5	1.6
	0	0	0	0	0	2	0.3	2.2	2.5
	0	0	0	0	1.5	1.7	2.5	3.1	2.2
	0	0	0	0	0	0	2.2	1.6	1.8
Incidence rate（%）	NC	PRE	TRE
week0	0	0	0
week1	40	20	0
week2	80	40	0
week3	100	60	40
week4	100	80	60
week5	100	100	80
week6	100	100	100
week7	100	100	100
week8	100	100	100
SFigure2C
CIA					SKG
NC	PRE	TRE			NC	PRE	TRE
4	3	2			3	3	2
4	2	2			4	2	2
2	3	1			4	2	1
4	2	2			3	2	1
2	2	3			4	2	2
3	2	1			4	3	1
4	1	3			3	3	2
3	2	2			3	2	3
4	3	1			3	2	1
3	1	1			2	2	1
SFigure2D
CIA					SKG
NC	PRE	TRE			NC	PRE	TRE
3	2	0			3	2	2
3	2	1			3	2	0
2	1	2			3	2	1
3	2	2			2	1	1
3	2	1			2	2	1
2	1	1			2	1	1
2	1	1			2	2	0
3	1	1			3	1	1
2	2	1			2	1	1
3	0	2			2	1	1
SFigure2F
CIA					SKG
NC	PRE	TRE			NC	PRE	TRE
3.44	1.75	1.76			5.17	3.25	2.56
3.79	2.19	1.91			5.46	2.68	2.07
3.62	2	1.62			5.26	2.85	1.92
3.98	1.64	1.34			4.75	3.48	2.97
3.55	1.94	1.55			4.88	3.15	1.75
SFigure2G
CIA					SKG
NC	PRE	TRE			NC	PRE	TRE
11.4	5.74	5.23			12.7	7.33	6.12
11.9	5.94	3.86			16.2	5.87	5.74
8.71	5.36	3.99			17.1	8.5	4.59
9.61	4.85	4.81			15.4	7.61	5.2
12.4	6.35	4.05			15.6	7.62	4.16

## Sheet: Supplementary Figure4
SFigure 5A
NC sh	MICU1 sh
1.1777	0.2293
0.8806	0.3101
1.0403	0.5227
1.0896	0.4305
0.9867	0.3231
0.9033	0.2188
1.2355	0.3271
1.002	0.32
0.7907	0.4851
SFigure 5B
Rhod-2AM MFI
OE NC+NC sh	OE NC+MICU1 sh	OE Pim1+NC sh	OE Pim1+MICU1 sh
603	367	829	377
593	309	747	423
692	391	625	268
573	287	787	352
634	304	739	393
685	406	795	329
711	323	671	344
487	357	790	319
606	422	763	367
SFigure 5C
TMRE MFI
OE NC+NC sh	OE NC+MICU1 sh	OE Pim1+NC sh	OE Pim1+MICU1 sh
613	258	739	285
485	335	684	331
585	217	752	182
670	296	814	324
526	304	723	278
575	290	598	351
544	264	641	354
544	340	665	326
602	262	727	308
SFigure 5D
NADH
OE NC+NC sh	OE NC+MICU1 sh	OE Pim1+NC sh	OE Pim1+MICU1 sh
0.8607	0.4431	1.282	0.3808
1.069	0.4657	1.2342	0.3006
0.92	0.3201	1.2437	0.3878
1.0804	0.2379	0.9371	0.4973
1.2372	0.6921	1.333	0.297
0.9114	0.5533	1.4121	0.7208
1.1954	0.236	1.0246	0.2872
0.9978	0.3843	1.7217	0.1204
1.27	0.5234	1.5577	0.4084
SFigure 5E
ATP
OE NC+NC sh	OE NC+MICU1 sh	OE Pim1+NC sh	OE Pim1+MICU1 sh
5963.1	3788.8	7968.6	2944.9
5506.2	2466.7	7164	3214.7
5092.9	2817.8	7368.2	2452.8
6903.5	2516.9	7748.5	3667.5
6007.4	2990.4	7587.4	3996.3
6646.8	3533.5	6194.7	2294.7
7458.8	2711.9	6792.3	3881.5
7412.1	3838.3	8351	2886.6
7076.6	3566.6	7697	3531
SFigure 5F
	OE NC+NC sh	OE NC+NC sh	OE NC+NC sh	OE NC+MICU1 sh	OE NC+MICU1 sh	OE NC+MICU1 sh	OE Pim1+NC sh	OE Pim1+NC sh	OE Pim1+NC sh	OE Pim1+MICU1 sh	OE Pim1+MICU1 sh	OE Pim1+MICU1 sh
	38.531	35.903	49.346	18.007	24.179	27.954	44.379	54.578	48.453	18.202	20.287	26.308
	39.256	39.662	45.551	18.391	23.009	28.032	43.421	56.475	50.205	18.989	21.781	25.669
	39.501	33.713	46.353	20.994	20.64	26.585	42.706	56.223	52.743	19.142	22.672	23.537
Oligomycin	19.381	18.25	25.027	12.564	14.508	16.059	27.157	24.631	28.639	9.2144	10.518	14.144
	19.807	18.42	24.819	10.907	12.306	15.424	27.989	24.282	29.921	10	10.028	12.76
	20.709	19.932	23.087	11.106	12.333	14.999	27.562	23.108	30.362	10.052	11.613	13.102
FCCP	115.28	102.08	95.177	45.887	54.3	59.685	135.43	109.09	126.27	48.711	54.381	40.933
	116.35	104.3	96.835	42.311	53.794	60.572	131.37	108.47	121.92	51.338	54.91	39.498
	116.73	105.77	99.009	42.26	54.733	54.782	131.42	106.66	121.14	51.13	55.037	39.299
antimycin A&Rotenone	10.567	10.375	8.375	6.8839	5.3255	4.7263	13.228	10.805	9.4141	6.1002	6.196	5.5805
	10.58	9.2193	9.371	7.6484	5.4745	5.4799	12.374	10.682	9.5262	4.3016	5.2085	5.0393
	8.529	7.7448	8.9433	5.7216	5.9455	3.915	10.237	9.4022	8.3546	4.354	4.9078	4.8909
Basal OCR					Maximum OCR
OE NC+NC sh	OE NC+MICU1 sh	OE Pim1+NC sh	OE Pim1+MICU1 sh		OE NC+NC sh	OE NC+MICU1 sh	OE Pim1+NC sh	OE Pim1+MICU1 sh
28.639	11.256	32.432	13.283		105.38	39.136	123.48	43.793
29.364	11.639	31.475	14.07		106.46	35.56	119.42	46.419
29.609	14.243	30.759	14.223		106.83	35.509	119.47	46.212
26.79	18.597	44.281	14.849		92.968	48.718	98.799	48.944
30.549	17.427	46.178	16.344		95.191	48.212	98.175	49.473
24.599	15.058	45.926	17.235		96.666	49.151	96.363	49.599
39.783	23.247	39.354	21.137		85.614	54.978	117.17	35.763
35.988	23.325	41.107	20.498		87.271	55.865	112.82	34.328
36.79	21.878	43.645	18.366		89.446	50.075	112.04	34.128
SFigure 5G
OE NC+NC sh	OE NC+MICU1 sh	OE Pim1+NC sh	OE Pim1+MICU1 sh
5.49	2.35	7.7	2.54
6.52	1.94	7.17	2.29
7.32	2.45	6.89	2.65
5.15	2.7	7.81	1.98
5.87	2.8	6.34	3.2
5.54	3.33	8.01	2.73
6.19	2.88	7.39	2.81
5.2	2.98	8.54	3.66
6.02	3.27	6.82	3.31
SFigure 5H
RORyt						pSTAT3
OE NC+NC sh	OE NC+MICU1 sh	OE Pim1+NC sh	OE Pim1+MICU1 sh			OE NC+NC sh	OE NC+MICU1 sh	OE Pim1+NC sh	OE Pim1+MICU1 sh
0.7889	0.3747	1.2784	0.3431			1.0869	0.538	1.2906	0.5008
1.1081	0.5093	1.2624	0.2312			1.0473	0.3866	0.9272	0.1654
1.0237	0.6866	1.4565	0.1799			0.8401	0.1231	1.0053	0.4914
0.7527	0.7108	1.4942	0.3012			0.7359	0.3116	0.8503	0.4592
0.8592	0.3443	0.8765	0.1927			0.6104	0.4644	1.0581	0.3274
1.1062	0.4035	1.2121	0.6554			0.5546	0.6655	1.1852	0.1217
1.052	0.2031	0.9813	0.5463			0.789	0.2708	0.7466	0.3466
1.2453	0.2352	1.4381	0.494			0.5756	0.1943	1.0461	0.2535
0.9522	0.4243	1.2696	0.3555			0.7841	0.4137	0.9357	0.5276
SFigure 5I
IL-17A						IL-17F						IL-26						CXCR6						GM-CSF
OE NC+NC sh	OE NC+MICU1 sh	OE Pim1+NC sh	OE Pim1+MICU1 sh			OE NC+NC sh	OE NC+MICU1 sh	OE Pim1+NC sh	OE Pim1+MICU1 sh			OE NC+NC sh	OE NC+MICU1 sh	OE Pim1+NC sh	OE Pim1+MICU1 sh			OE NC+NC sh	OE NC+MICU1 sh	OE Pim1+NC sh	OE Pim1+MICU1 sh			OE NC+NC sh	OE NC+MICU1 sh	OE Pim1+NC sh	OE Pim1+MICU1 sh
1	0.2481	1.6635	0.1593			1	0.3249	2.1235	0.2555			1	0.4437	1.8108	0.3556			1	0.3006	1.6688	0.3555			1	0.2855	1.6785	0.4965
1	0.2423	1.8939	0.2147			1	0.2695	2.1635	0.3204			1	0.3309	1.2898	0.4548			1	0.3137	0.9662	0.4531			1	0.5937	2.1682	0.5663
1	0.1593	1.2619	0.1075			1	0.1949	1.477	0.3268			1	0.3288	1.9342	0.3424			1	0.3973	1.3945	0.3669			1	0.52	1.4381	0.492
1	0.1265	1.4262	0.2911			1	0.3478	1.495	0.2823			1	0.5131	1.491	0.3419			1	0.4611	1.2777	0.4701			1	0.3523	1.5111	0.4235
1	0.1875	1.3854	0.2423			1	0.1836	1.4462	0.2418			1	0.4256	1.3561	0.4518			1	0.3488	1.2923	0.4361			1	0.3675	2.2465	0.4993
1	0.2164	1.3134	0.2066			1	0.3029	1.2332	0.3895			1	0.5688	1.5181	0.4151			1	0.3691	1.7433	0.4085			1	0.5282	1.9413	0.3547
1	0.1751	1.4926	0.2117			1	0.3707	1.1345	0.2793			1	0.3128	1.5375	0.3745			1	0.3096	1.7176	0.2476			1	0.437	1.9106	0.4758
1	0.14	2.0808	0.2638			1	0.3184	2.0749	0.3994			1	0.4047	1.5088	0.4487			1	0.4568	1.279	0.2649			1	0.3874	1.5353	0.3832
1	0.2414	1.7671	0.2342			1	0.3781	2.0194	0.3251			1	0.2708	1.6427	0.4318			1	0.334	1.5219	0.322			1	0.4303	1.6976	0.4425

[truncated: 3 more sheets: Supplementary Figure6, Supplementary Figure7, Supplementary Figure8]
